# Supplementary material for: Systematic analysis of lysine 2-hydroxyisobutyrylation posttranslational modification in wheat leaves
Source: PLoS One. 2021 Jun 17;16(6):e0253325. doi: 10.1371/journal.pone.0253325 (PMC8211214; doi:10.1371/journal.pone.0253325)
Supplement: S1 Table — (XLSX) [file pone.0253325.s003.xlsx]

## Sheet: S1
Protein accession	Position	Protein description	Modified sequence	Num. of Rep.
A0A077RPZ7	204	AA_TRNA_LIGASE_II domain-containing protein OS=Triticum aestivum OX=4565 GN=TRAES_3BF175400030CFD_c1 PE=3 SV=1	AVAEK(1)QPFER	3
A0A077RRA0	415	Phosphoenolpyruvate carboxylase 1(predicted) OS=Triticum aestivum OX=4565 GN=TRAES_3BF117100180CFD_c1 PE=3 SV=1	DK(1)LYNTCER	3
A0A077RRA0	223	Phosphoenolpyruvate carboxylase 1(predicted) OS=Triticum aestivum OX=4565 GN=TRAES_3BF117100180CFD_c1 PE=3 SV=1	SLLEK(1)HASIR	3
A0A077RSI3	194	Triosephosphat-isomerase(predicted) OS=Triticum aestivum OX=4565 GN=TRAES_3BF079100070CFD_c1 PE=3 SV=1	DWLK(1)TNVSPEVAASTR	3
A0A077RSI3	70	Triosephosphat-isomerase(predicted) OS=Triticum aestivum OX=4565 GN=TRAES_3BF079100070CFD_c1 PE=3 SV=1	LRPEIQVAAQNCWVK(1)K	3
A0A077RTG8	166	Malate dehydrogenase OS=Triticum aestivum OX=4565 GN=TRAES_3BF087800010CFD_c1 PE=3 SV=1	AGTYDEK(1)R	3
A0A077RTG8	332	Malate dehydrogenase OS=Triticum aestivum OX=4565 GN=TRAES_3BF087800010CFD_c1 PE=3 SV=1	SSIEK(1)GVAFANAS	3
A0A077RU36	342	NAD(P)-bd_dom domain-containing protein OS=Triticum aestivum OX=4565 GN=TRAES_3BF169900010CFD_c1 PE=4 SV=1	RK(1)EYQEAAANAR	3
A0A077RVD7	99	OB-fold nucleic acid binding domain containing protein(predicted) OS=Triticum aestivum OX=4565 GN=TRAES_3BF062500090CFD_c1 PE=4 SV=1	NAK(1)IDMFK	3
A0A077RY29	265	2-oxoglutarate/malate translocator(predicted) OS=Triticum aestivum OX=4565 GN=TRAES_3BF280100010CFD_c1 PE=3 SV=1	TLK(1)SGGPFK	3
A0A077RY29	101	2-oxoglutarate/malate translocator(predicted) OS=Triticum aestivum OX=4565 GN=TRAES_3BF280100010CFD_c1 PE=3 SV=1	VLTNK(1)AVEANEGKPLPLVQK	3
A0A077RY29	62	2-oxoglutarate/malate translocator(predicted) OS=Triticum aestivum OX=4565 GN=TRAES_3BF280100010CFD_c1 PE=3 SV=1	IQLGEGSATSVTK(1)K	3
A0A080YU49	105	Thioredoxin domain-containing protein OS=Triticum aestivum OX=4565 GN=TRAES_3BF072500050CFD_c1 PE=4 SV=1	MSDK(1)INIVK	3
A0A080YU49	115	Thioredoxin domain-containing protein OS=Triticum aestivum OX=4565 GN=TRAES_3BF072500050CFD_c1 PE=4 SV=1	IDTEK(1)YTSIANK	3
A0A080YU49	110	Thioredoxin domain-containing protein OS=Triticum aestivum OX=4565 GN=TRAES_3BF072500050CFD_c1 PE=4 SV=1	INIVK(1)IDTEK	3
A0A096ULI5	360	FMN hydroxy acid dehydrogenase domain-containing protein OS=Triticum aestivum OX=4565 PE=3 SV=1	NHVVTEADK(1)FGVMPSR	3
A0A096URP1	50	Chlorophyll a-b binding protein, chloroplastic OS=Triticum aestivum OX=4565 PE=3 SV=1	PK(1)PAPVATSSVGIDDELAK	3
A0A096URP1	115	Chlorophyll a-b binding protein, chloroplastic OS=Triticum aestivum OX=4565 PE=3 SV=1	K(0.003)PEDFAK(0.997)YQAFELIHAR	3
A0A0C4BIR6	74	Ribosomal_L16 domain-containing protein OS=Triticum aestivum OX=4565 PE=4 SV=1	IACNK(1)YMTK	3
A0A0C4BIR6	39	Ribosomal_L16 domain-containing protein OS=Triticum aestivum OX=4565 PE=4 SV=1	IYDVGMK(1)K	3
A0A0C4BIR6	183	Ribosomal_L16 domain-containing protein OS=Triticum aestivum OX=4565 PE=4 SV=1	NDYLK(1)FK	3
A0A0C4BIR6	198	Ribosomal_L16 domain-containing protein OS=Triticum aestivum OX=4565 PE=4 SV=1	ILPDGVNAK(1)LLGCHGR	3
A0A0C4BIR6	101	Ribosomal_L16 domain-containing protein OS=Triticum aestivum OX=4565 PE=4 SV=1	INK(1)MLSCAGADR	3
A0A0C4BIR6	164	Ribosomal_L16 domain-containing protein OS=Triticum aestivum OX=4565 PE=4 SV=1	QK(1)IIESR	3
A0A0C4BIR6	82	Ribosomal_L16 domain-containing protein OS=Triticum aestivum OX=4565 PE=4 SV=1	HAGK(1)DAFHLR	3
A0A0C4BIT2	317	Epimerase domain-containing protein OS=Triticum aestivum OX=4565 PE=4 SV=1	EK(1)LGWAPTMR	3
A0A0C4BIW4	125	40S ribosomal protein S14(predicted) OS=Triticum aestivum OX=4565 GN=CAMPLR22A2D_LOCUS2947 PE=3 SV=1	SGMK(1)IGR	3
A0A0C4BJE5	306	Serine hydroxymethyltransferase OS=Triticum aestivum OX=4565 PE=3 SV=1	EVK(1)YDFEDK	3
A0A0C4BJE5	385	Serine hydroxymethyltransferase OS=Triticum aestivum OX=4565 PE=3 SV=1	GYDIVSGGTDNHLVLVNLK(1)K	3
A0A0C4BJE5	218	Serine hydroxymethyltransferase OS=Triticum aestivum OX=4565 PE=3 SV=1	PK(1)LIVAGASAYAR	3
A0A0C4BJE5	396	Serine hydroxymethyltransferase OS=Triticum aestivum OX=4565 PE=3 SV=1	VEK(1)VLENVHIAANK	3
A0A0C4BJE5	464	Serine hydroxymethyltransferase OS=Triticum aestivum OX=4565 PE=3 SV=1	VK(1)AAAAGTK(1)LK	3
A0A0C4BJE5	180	Serine hydroxymethyltransferase OS=Triticum aestivum OX=4565 PE=3 SV=1	IMALDLPHGGHLSHGYQTDTK(1)K	3
A0A0C4BJE5	296	Serine hydroxymethyltransferase OS=Triticum aestivum OX=4565 PE=3 SV=1	GVK(1)EINK	3
A0A0C4BJE5	494	Serine hydroxymethyltransferase OS=Triticum aestivum OX=4565 PE=3 SV=1	HDVEEYAK(1)QFPTIGFEK	3
A0A0C4BK54	105	40S ribosomal protein S14(predicted) OS=Triticum aestivum OX=4565 PE=3 SV=1	TK(1)TPGPGAQSALR	3
A0A0C4BKA8	207	AAA domain-containing protein OS=Triticum aestivum OX=4565 PE=3 SV=1	GVLLYGPPGTGK(1)TLLAR	3
A0A172WCB1	127	Cold-responsive LEA/RAB-related COR protein OS=Triticum aestivum OX=4565 GN=Wrab17.1 PE=2 SV=1	STEAAQHVQDTAAQYTK(1)DTPVAPK	3
A0A172WCB1	110	Cold-responsive LEA/RAB-related COR protein OS=Triticum aestivum OX=4565 GN=Wrab17.1 PE=2 SV=1	EK(1)STEAAQHVQDTAAQYTK	3
A0A172WCB1	82	Cold-responsive LEA/RAB-related COR protein OS=Triticum aestivum OX=4565 GN=Wrab17.1 PE=2 SV=1	DHAVEGK(1)DQTGSFFGDK	3
A0A172WCB1	57	Cold-responsive LEA/RAB-related COR protein OS=Triticum aestivum OX=4565 GN=Wrab17.1 PE=2 SV=1	AASETTEAAK(1)K	3
A0A172WCB1	134	Cold-responsive LEA/RAB-related COR protein OS=Triticum aestivum OX=4565 GN=Wrab17.1 PE=2 SV=1	DTPVAPK(1)ENVFQQAGGNMVGAATDAK	3
A0A172WCB1	108	Cold-responsive LEA/RAB-related COR protein OS=Triticum aestivum OX=4565 GN=Wrab17.1 PE=2 SV=1	TATETADATK(1)EK	3
A0A172WCB1	58	Cold-responsive LEA/RAB-related COR protein OS=Triticum aestivum OX=4565 GN=Wrab17.1 PE=2 SV=1	K(1)MGGEAMGK	3
A0A172WCB1	41	Cold-responsive LEA/RAB-related COR protein OS=Triticum aestivum OX=4565 GN=Wrab17.1 PE=2 SV=1	DQTGAFLGEK(1)SEAVTK	3
A0A172WCB1	47	Cold-responsive LEA/RAB-related COR protein OS=Triticum aestivum OX=4565 GN=Wrab17.1 PE=2 SV=1	SEAVTK(1)AASETTEAAK	3
A0A172WCB1	14	Cold-responsive LEA/RAB-related COR protein OS=Triticum aestivum OX=4565 GN=Wrab17.1 PE=2 SV=1	SGDATK(1)TASETGQTIQDR	3
A0A172WCB1	92	Cold-responsive LEA/RAB-related COR protein OS=Triticum aestivum OX=4565 GN=Wrab17.1 PE=2 SV=1	DQTGSFFGDK(1)TDAVK	3
A0A172WCB1	8	Cold-responsive LEA/RAB-related COR protein OS=Triticum aestivum OX=4565 GN=Wrab17.1 PE=2 SV=1	SGWFQEK(1)SGDATK	3
A0A172WCB1	98	Cold-responsive LEA/RAB-related COR protein OS=Triticum aestivum OX=4565 GN=Wrab17.1 PE=2 SV=1	K(1)TATETADATK	3
A0A172WCB1	66	Cold-responsive LEA/RAB-related COR protein OS=Triticum aestivum OX=4565 GN=Wrab17.1 PE=2 SV=1	MGGEAMGK(1)ASETVEAGKDHAVEGK	3
A0A172WCB1	31	Cold-responsive LEA/RAB-related COR protein OS=Triticum aestivum OX=4565 GN=Wrab17.1 PE=2 SV=1	AVEAK(1)DQTGAFLGEK	3
A0A1D5SH28	163	Tubulin alpha chain OS=Triticum aestivum OX=4565 PE=3 SV=1	LSVDYGK(1)K	3
A0A1D5SLI4	240	40S ribosomal protein S4 OS=Triticum aestivum OX=4565 PE=3 SV=1	GTKPWVSLPK(1)GK	3
A0A1D5SLI4	155	40S ribosomal protein S4 OS=Triticum aestivum OX=4565 PE=3 SV=1	YPDPLIK(1)ANDTIK	3
A0A1D5SLI4	53	40S ribosomal protein S4 OS=Triticum aestivum OX=4565 PE=3 SV=1	LK(1)YALTYR	3
A0A1D5SLI4	75	40S ribosomal protein S4 OS=Triticum aestivum OX=4565 PE=3 SV=1	HIMVDGK(1)VR	3
A0A1D5SLI4	202	40S ribosomal protein S4 OS=Triticum aestivum OX=4565 PE=3 SV=1	HK(1)GTFETIHVEDAQGHQFATR	3
A0A1D5SLI4	106	40S ribosomal protein S4 OS=Triticum aestivum OX=4565 PE=3 SV=1	LLYDTK(1)GR	3
A0A1D5SLI4	196	40S ribosomal protein S4 OS=Triticum aestivum OX=4565 PE=3 SV=1	VGVIK(1)NR	3
A0A1D5SSE6	206	Guanosine nucleotide diphosphate dissociation inhibitor OS=Triticum aestivum OX=4565 PE=3 SV=1	YLSEPAIDTVK(1)R	3
A0A1D5TKM2	12	Eukaryotic translation initiation factor 5A OS=Triticum aestivum OX=4565 GN=CAMPLR22A2D_LOCUS1713 PE=3 SV=1	SDSEDHHFESK(1)ADAGASK	3
A0A1D5TPB6	153	Ribosomal protein L19 OS=Triticum aestivum OX=4565 PE=3 SV=1	EK(1)TLSDQFEAK	3
A0A1D5TPB6	92	Ribosomal protein L19 OS=Triticum aestivum OX=4565 PE=3 SV=1	LPTK(1)ILWMR	3
A0A1D5TPB6	46	Ribosomal protein L19 OS=Triticum aestivum OX=4565 PE=3 SV=1	LVK(1)DGFIIR	3
A0A1D5TPB6	162	Ribosomal protein L19 OS=Triticum aestivum OX=4565 PE=3 SV=1	TLSDQFEAK(1)R	3
A0A1D5TPB6	144	Ribosomal protein L19 OS=Triticum aestivum OX=4565 PE=3 SV=1	VLMESIHK(1)SK	3
A0A1D5TPB6	16	Ribosomal protein L19 OS=Triticum aestivum OX=4565 PE=3 SV=1	LASSVLK(1)CGK	3
A0A1D5TPB6	126	Ribosomal protein L19 OS=Triticum aestivum OX=4565 PE=3 SV=1	HMYHDMYLK(1)VK	3
A0A1D5UQZ5	84	Ribosomal_L23eN domain-containing protein OS=Triticum aestivum OX=4565 GN=CAMPLR22A2D_LOCUS3567 PE=3 SV=1	YPLTTESAMK(1)K	3
A0A1D5UQZ5	119	Ribosomal_L23eN domain-containing protein OS=Triticum aestivum OX=4565 GN=CAMPLR22A2D_LOCUS3567 PE=3 SV=1	K(1)VNTLIRPDGK	3
A0A1D5UQZ5	118	Ribosomal_L23eN domain-containing protein OS=Triticum aestivum OX=4565 GN=CAMPLR22A2D_LOCUS3567 PE=3 SV=1	MYDIQAK(1)K	3
A0A1D5UQZ5	66	Ribosomal_L23eN domain-containing protein OS=Triticum aestivum OX=4565 GN=CAMPLR22A2D_LOCUS3567 PE=3 SV=1	NK(1)LDQYQILK	3
A0A1D5UQZ5	129	Ribosomal_L23eN domain-containing protein OS=Triticum aestivum OX=4565 GN=CAMPLR22A2D_LOCUS3567 PE=3 SV=1	VNTLIRPDGK(1)K	3
A0A1D5UUP9	18	10 kDa chaperonin(predicted) OS=Triticum aestivum OX=4565 GN=CAMPLR22A2D_LOCUS1333 PE=3 SV=1	VLVEK(1)VVQPK	3
A0A1D5UZW7	427	Elongation factor 1-alpha OS=Triticum aestivum OX=4565 PE=3 SV=1	QTVAVGVIK(1)AVEK	3
A0A1D5UZW7	84	Elongation factor 1-alpha OS=Triticum aestivum OX=4565 PE=3 SV=1	FETTK(1)YSCTVIDAPGHR	3
A0A1D5UZW7	318	Elongation factor 1-alpha OS=Triticum aestivum OX=4565 PE=3 SV=1	GYVASNSK(1)DDPAK	3
A0A1D5VE13	237	Fructose-bisphosphate aldolase OS=Triticum aestivum OX=4565 GN=FBA10 PE=3 SV=1	K(1)VAPEVIAEYTVR	3
A0A1D5VE13	306	Fructose-bisphosphate aldolase OS=Triticum aestivum OX=4565 GN=FBA10 PE=3 SV=1	ALQQSTLK(1)AWSGK	3
A0A1D5VE13	7	Fructose-bisphosphate aldolase OS=Triticum aestivum OX=4565 GN=FBA10 PE=3 SV=1	SAYCGK(1)YK	3
A0A1D5VE13	94	Fructose-bisphosphate aldolase OS=Triticum aestivum OX=4565 GN=FBA10 PE=3 SV=1	GGKPFVDILK(1)AGNVLPGIK	3
A0A1D5VE13	9	Fructose-bisphosphate aldolase OS=Triticum aestivum OX=4565 GN=FBA10 PE=3 SV=1	YK(1)DELIK	3
A0A1D5VE13	14	Fructose-bisphosphate aldolase OS=Triticum aestivum OX=4565 GN=FBA10 PE=3 SV=1	YKDELIK(1)NAAYIGTPGK	3
A0A1D5VE13	38	Fructose-bisphosphate aldolase OS=Triticum aestivum OX=4565 GN=FBA10 PE=3 SV=1	GILAADESTGTIGK(1)R	3
A0A1D5VE13	103	Fructose-bisphosphate aldolase OS=Triticum aestivum OX=4565 GN=FBA10 PE=3 SV=1	AGNVLPGIK(1)VDK	3
A0A1D5VE13	132	Fructose-bisphosphate aldolase OS=Triticum aestivum OX=4565 GN=FBA10 PE=3 SV=1	CAK(1)YYEAGAR	3
A0A1D5VE13	24	Fructose-bisphosphate aldolase OS=Triticum aestivum OX=4565 GN=FBA10 PE=3 SV=1	NAAYIGTPGK(1)GILAADESTGTIGK	3
A0A1D5VE13	311	Fructose-bisphosphate aldolase OS=Triticum aestivum OX=4565 GN=FBA10 PE=3 SV=1	AWSGK(1)TENEEK	3
A0A1D5W7I4	3	Ribosomal protein OS=Triticum aestivum OX=4565 PE=3 SV=1	SK(1)LQSDALR	3
A0A1D5W7I4	151	Ribosomal protein OS=Triticum aestivum OX=4565 PE=3 SV=1	VNETK(1)ATVK	3
A0A1D5W7I4	211	Ribosomal protein OS=Triticum aestivum OX=4565 PE=3 SV=1	STMGK(1)VYR	3
A0A1D5XV56	104	Elongation factor P(predicted) OS=Triticum aestivum OX=4565 PE=3 SV=1	NYITGNTVEK(1)TFR	3
A0A1D5XV56	122	Elongation factor P(predicted) OS=Triticum aestivum OX=4565 PE=3 SV=1	ETK(1)QFTYK	3
A0A1D5YKH2	7	Histone H2A OS=Triticum aestivum OX=4565 PE=3 SV=1	GGK(1)GLLAAK	3
A0A1D5YKH2	13	Histone H2A OS=Triticum aestivum OX=4565 PE=3 SV=1	GLLAAK(1)TTAAK	3
A0A1D5Z340	124	Ribosomal_L7Ae domain-containing protein OS=Triticum aestivum OX=4565 PE=4 SV=1	TVEAK(0.881)K(0.119)PIVVK	3
A0A1D5Z340	42	Ribosomal_L7Ae domain-containing protein OS=Triticum aestivum OX=4565 PE=4 SV=1	QFGIGGALPPK(1)K	3
A0A1D5Z340	205	Ribosomal_L7Ae domain-containing protein OS=Triticum aestivum OX=4565 PE=4 SV=1	NEDK(1)LEFSK	3
A0A1D5Z340	119	Ribosomal_L7Ae domain-containing protein OS=Triticum aestivum OX=4565 PE=4 SV=1	AQAEAEGK(1)TVEAK	3
A0A1D5Z340	222	Ribosomal_L7Ae domain-containing protein OS=Triticum aestivum OX=4565 PE=4 SV=1	ANFNDK(1)FDEVR	3
A0A1D5Z340	238	Ribosomal_L7Ae domain-containing protein OS=Triticum aestivum OX=4565 PE=4 SV=1	WGGGVMGSK(1)SQAK	3
A0A1D5Z340	83	Ribosomal_L7Ae domain-containing protein OS=Triticum aestivum OX=4565 PE=4 SV=1	TLDK(1)NLATNLFK	3
A0A1D5Z340	95	Ribosomal_L7Ae domain-containing protein OS=Triticum aestivum OX=4565 PE=4 SV=1	MLLK(1)YRPEDK	3
A0A1D5Z340	69	Ribosomal_L7Ae domain-containing protein OS=Triticum aestivum OX=4565 PE=4 SV=1	LK(1)VPPALHQFTR	3
A0A1D5Z340	229	Ribosomal_L7Ae domain-containing protein OS=Triticum aestivum OX=4565 PE=4 SV=1	K(1)WGGGVMGSK	3
A0A1D5Z340	101	Ribosomal_L7Ae domain-containing protein OS=Triticum aestivum OX=4565 PE=4 SV=1	YRPEDK(1)VAK	3
A0A1D5ZKM9	33	Ribosomal protein S14p/S29e containing protein, expressed(predicted) OS=Triticum aestivum OX=4565 PE=4 SV=1	K(1)YGLMCCR	3
A0A1D5ZKM9	48	Ribosomal protein S14p/S29e containing protein, expressed(predicted) OS=Triticum aestivum OX=4565 PE=4 SV=1	SNAK(1)DIGFIK	3
A0A1D5ZKM9	54	Ribosomal protein S14p/S29e containing protein, expressed(predicted) OS=Triticum aestivum OX=4565 PE=4 SV=1	DIGFIK(1)YR	3
A0A1D5ZLT8	38	ADF-H domain-containing protein OS=Triticum aestivum OX=4565 PE=3 SV=1	LENQK(1)EVIVDQTGER	3
A0A1D5ZLT8	22	ADF-H domain-containing protein OS=Triticum aestivum OX=4565 PE=3 SV=1	FVELK(1)SK	3
A0A1D5ZLT8	99	ADF-H domain-containing protein OS=Triticum aestivum OX=4565 PE=3 SV=1	SK(1)MTYASTNEK	3
A0A1D5ZLT8	57	ADF-H domain-containing protein OS=Triticum aestivum OX=4565 PE=3 SV=1	EATYEDFTK(1)TLPENDCR	3
A0A1D5ZLT8	108	ADF-H domain-containing protein OS=Triticum aestivum OX=4565 PE=3 SV=1	MTYASTNEK(1)FK	3
A0A1D5ZLT8	15	ADF-H domain-containing protein OS=Triticum aestivum OX=4565 PE=3 SV=1	ANASSGAGIHDDCK(1)LR	3
A0A1D6B308	218	S-adenosylmethionine synthase OS=Triticum aestivum OX=4565 PE=3 SV=1	EHVIK(1)PVIPAK	3
A0A1D6BC85	10	Ribosomal protein L37 OS=Triticum aestivum OX=4565 PE=3 SV=1	GTGSFGK(1)R	3
A0A1D6BC85	31	Ribosomal protein L37 OS=Triticum aestivum OX=4565 PE=3 SV=1	SFHLQK(1)STCSSCGYPAAR	3
A0A1D6BIN9	63	Protein mago nashi-like protein(predicted) OS=Triticum aestivum OX=4565 PE=4 SV=1	K(1)EVFVSPSVLR	3
A0A1D6D1N1	155	20 kDa chaperonin, chloroplastic(predicted) OS=Triticum aestivum OX=4565 PE=3 SV=1	DMK(1)PLNDR	3
A0A1D6D1N1	204	20 kDa chaperonin, chloroplastic(predicted) OS=Triticum aestivum OX=4565 PE=3 SV=1	EKPSIGTVVAVGPGSLDEEGK(1)R	3
A0A1D6D1N1	57	20 kDa chaperonin, chloroplastic(predicted) OS=Triticum aestivum OX=4565 PE=3 SV=1	YTSLK(1)PLGDR	3
A0A1D6D1N1	185	20 kDa chaperonin, chloroplastic(predicted) OS=Triticum aestivum OX=4565 PE=3 SV=1	EK(1)PSIGTVVAVGPGSLDEEGKR	3
A0A1D6D1N1	66	20 kDa chaperonin, chloroplastic(predicted) OS=Triticum aestivum OX=4565 PE=3 SV=1	VLVK(1)LSAAEEK	3
A0A1D6D1N1	164	20 kDa chaperonin, chloroplastic(predicted) OS=Triticum aestivum OX=4565 PE=3 SV=1	ILIK(1)VAEASDK	3
A0A1D6D1N1	171	20 kDa chaperonin, chloroplastic(predicted) OS=Triticum aestivum OX=4565 PE=3 SV=1	VAEASDK(1)TEAGLILTETTK	3
A0A1D6D1N1	133	20 kDa chaperonin, chloroplastic(predicted) OS=Triticum aestivum OX=4565 PE=3 SV=1	YAGTEVEYNNSK(1)HLIMK	3
A0A1D6DK86	42	40S ribosomal protein S24 OS=Triticum aestivum OX=4565 PE=3 SV=1	ANVSK(1)AELK	3
A0A1D6DK86	51	40S ribosomal protein S24 OS=Triticum aestivum OX=4565 PE=3 SV=1	LAK(1)VYEVK	3
A0A1D6DK86	26	40S ribosomal protein S24 OS=Triticum aestivum OX=4565 PE=3 SV=1	K(1)QFVLEVIHPGR	3
A0A1D6DK86	105	40S ribosomal protein S24 OS=Triticum aestivum OX=4565 PE=3 SV=1	NGLATK(1)VEK	3
A0A2X0S6V5	371	PCI domain-containing protein OS=Triticum aestivum OX=4565 GN=CAMPLR22A2D_LOCUS3122 PE=4 SV=1	LSQMILDK(1)K	3
A0A2X0S6V5	295	PCI domain-containing protein OS=Triticum aestivum OX=4565 GN=CAMPLR22A2D_LOCUS3122 PE=4 SV=1	AVADAYSK(1)R	3
A0A2X0SLI3	131	40S ribosomal protein S6 OS=Triticum aestivum OX=4565 GN=CAMPLR22A2D_LOCUS1521 PE=3 SV=1	NDLPGLTDTEK(1)PR	3
A0A2X0SLI3	58	40S ribosomal protein S6 OS=Triticum aestivum OX=4565 GN=CAMPLR22A2D_LOCUS1521 PE=3 SV=1	IMGGCDK(1)QGFPMK	3
A0A2X0TX35	74	Histone H2B OS=Triticum aestivum OX=4565 GN=CAMPLR22A2D_LOCUS3124 PE=3 SV=1	VLK(1)QVHPDIGISSK	3
A0A2X0TX35	71	Histone H2B OS=Triticum aestivum OX=4565 GN=CAMPLR22A2D_LOCUS3124 PE=3 SV=1	IYIFK(1)VLK	3
A0A2X0TX35	107	Histone H2B OS=Triticum aestivum OX=4565 GN=CAMPLR22A2D_LOCUS3124 PE=3 SV=1	LAGEAAK(1)LAR	3
A0A2X0TX35	60	Histone H2B OS=Triticum aestivum OX=4565 GN=CAMPLR22A2D_LOCUS3124 PE=3 SV=1	K(1)SVETYK	3
A0A2X0TX35	136	Histone H2B OS=Triticum aestivum OX=4565 GN=CAMPLR22A2D_LOCUS3124 PE=3 SV=1	LVLPGELAK(1)HAVSEGTK	3
A0A2X0TX35	66	Histone H2B OS=Triticum aestivum OX=4565 GN=CAMPLR22A2D_LOCUS3124 PE=3 SV=1	SVETYK(1)IYIFK	3
A0A2X0TX35	144	Histone H2B OS=Triticum aestivum OX=4565 GN=CAMPLR22A2D_LOCUS3124 PE=3 SV=1	HAVSEGTK(1)AVTK	3
A0A2X0TX35	23	Histone H2B OS=Triticum aestivum OX=4565 GN=CAMPLR22A2D_LOCUS3124 PE=3 SV=1	KPAEEEPAAEK(1)AEK	3
A0A2X0TX35	43	Histone H2B OS=Triticum aestivum OX=4565 GN=CAMPLR22A2D_LOCUS3124 PE=3 SV=1	RLPAGK(1)TASK	3
A0A2X0TX35	113	Histone H2B OS=Triticum aestivum OX=4565 GN=CAMPLR22A2D_LOCUS3124 PE=3 SV=1	YNK(1)KPTITSR	3
A0A341PIP8	238	2-oxoglutarate/malate translocator(predicted) OS=Triticum aestivum OX=4565 PE=3 SV=1	TQIQK(1)MQPDATGK	3
A0A341PIP8	97	2-oxoglutarate/malate translocator(predicted) OS=Triticum aestivum OX=4565 PE=3 SV=1	VLTNK(1)AIEANDGKPLPLVQK	3
A0A341Q2H7	197	PsbP domain-containing protein OS=Triticum aestivum OX=4565 PE=4 SV=1	K(1)FVENAAGSFSVA	3
A0A341Q2H7	61	PsbP domain-containing protein OS=Triticum aestivum OX=4565 PE=4 SV=1	WNPSK(1)ER	3
A0A341Q2H7	183	PsbP domain-containing protein OS=Triticum aestivum OX=4565 PE=4 SV=1	LYVCK(1)AQAGDKR	3
A0A341Q2H7	166	PsbP domain-containing protein OS=Triticum aestivum OX=4565 PE=4 SV=1	TADGDEGGK(1)HQLITATVADGK	3
A0A341Q2H7	56	PsbP domain-containing protein OS=Triticum aestivum OX=4565 PE=4 SV=1	LMIPAK(1)WNPSK	3
A0A341Q2H7	178	PsbP domain-containing protein OS=Triticum aestivum OX=4565 PE=4 SV=1	HQLITATVADGK(1)LYVCK	3
A0A341QMC1	52	ATP synthase subunit(predicted) OS=Triticum aestivum OX=4565 PE=3 SV=1	NTQK(1)ITEAMK	3
A0A341QMC1	155	ATP synthase subunit(predicted) OS=Triticum aestivum OX=4565 PE=3 SV=1	QLGVDYTVISVGK(1)K	3
A0A341QMC1	328	ATP synthase subunit(predicted) OS=Triticum aestivum OX=4565 PE=3 SV=1	K(1)NLSMVYNR	3
A0A341QMC1	156	ATP synthase subunit(predicted) OS=Triticum aestivum OX=4565 PE=3 SV=1	K(1)GNAYFQR	3
A0A341QMC1	64	ATP synthase subunit(predicted) OS=Triticum aestivum OX=4565 PE=3 SV=1	LVAAAK(1)VR	3
A0A341QMC1	132	ATP synthase subunit(predicted) OS=Triticum aestivum OX=4565 PE=3 SV=1	GLCGAFNNNVLK(1)K	3
A0A341QMC1	256	ATP synthase subunit(predicted) OS=Triticum aestivum OX=4565 PE=3 SV=1	EGK(1)LTVER	3
A0A341QMC1	58	ATP synthase subunit(predicted) OS=Triticum aestivum OX=4565 PE=3 SV=1	ITEAMK(1)LVAAAK	3
A0A341R0L4	204	MPN domain-containing protein OS=Triticum aestivum OX=4565 PE=4 SV=1	LAALK(1)GLDAR	3
A0A341U9I2	8	30S ribosomal protein S2, chloroplastic(predicted) OS=Triticum aestivum OX=4565 PE=3 SV=1	MAPYISAK(1)R	3
A0A341U9I2	112	30S ribosomal protein S2, chloroplastic(predicted) OS=Triticum aestivum OX=4565 PE=3 SV=1	DVAILK(1)R	3
A0A341U9I2	114	30S ribosomal protein S2, chloroplastic(predicted) OS=Triticum aestivum OX=4565 PE=3 SV=1	K(1)LSTLQR	3
A0A341U9I2	10	30S ribosomal protein S2, chloroplastic(predicted) OS=Triticum aestivum OX=4565 PE=3 SV=1	K(1)GTHIINLAR	3
A0A341U9I2	47	30S ribosomal protein S2, chloroplastic(predicted) OS=Triticum aestivum OX=4565 PE=3 SV=1	SFLIVGTK(1)K	3
A0A341WSR4	225	Hydroxypyruvate reductase(predicted) OS=Triticum aestivum OX=4565 PE=3 SV=1	ANGEQPVTWK(1)R	3
A0A341WSR4	385	Hydroxypyruvate reductase(predicted) OS=Triticum aestivum OX=4565 PE=3 SV=1	QLGLPSSK(1)L	3
A0A341WSR4	248	Hydroxypyruvate reductase(predicted) OS=Triticum aestivum OX=4565 PE=3 SV=1	EADVISLHPVLDK(1)TTYHLINPER	3
A0A341WSR4	377	Hydroxypyruvate reductase(predicted) OS=Triticum aestivum OX=4565 PE=3 SV=1	AAPPPACPSIVNAK(1)QLGLPSSK	3
A0A341WSR4	22	Hydroxypyruvate reductase(predicted) OS=Triticum aestivum OX=4565 PE=3 SV=1	VVSTK(1)SMPGTR	3
A0A341WSR4	264	Hydroxypyruvate reductase(predicted) OS=Triticum aestivum OX=4565 PE=3 SV=1	K(1)EAVLVNASR	3
A0A341WSR4	31	Hydroxypyruvate reductase(predicted) OS=Triticum aestivum OX=4565 PE=3 SV=1	WIK(1)LLTDNDCR	3
A0A341Y4U2	102	Putative V-type proton ATPase catalytic subunit A(predicted) OS=Triticum aestivum OX=4565 PE=3 SV=1	PLK(1)TIAIK	3
A0A341Y4U2	386	Putative V-type proton ATPase catalytic subunit A(predicted) OS=Triticum aestivum OX=4565 PE=3 SV=1	AGK(1)VQCLGSPDR	3
A0A341Y4U2	581	Putative V-type proton ATPase catalytic subunit A(predicted) OS=Triticum aestivum OX=4565 PE=3 SV=1	LVSQK(1)FEDPAEGEDVLIAK	3
A0A341Y4U2	567	Putative V-type proton ATPase catalytic subunit A(predicted) OS=Triticum aestivum OX=4565 PE=3 SV=1	ITYAVVK(1)SR	3
A0A341Y4U2	501	Putative V-type proton ATPase catalytic subunit A(predicted) OS=Triticum aestivum OX=4565 PE=3 SV=1	DALGESDK(1)ITLETAK	3
A0A341Y4U2	560	Putative V-type proton ATPase catalytic subunit A(predicted) OS=Triticum aestivum OX=4565 PE=3 SV=1	AANADGHK(1)ITYAVVK	3
A0A341Y4U2	302	Putative V-type proton ATPase catalytic subunit A(predicted) OS=Triticum aestivum OX=4565 PE=3 SV=1	EESVMK(1)R	3
A0A341Y4U2	214	Putative V-type proton ATPase catalytic subunit A(predicted) OS=Triticum aestivum OX=4565 PE=3 SV=1	TPRPVASK(1)LAADTPLLTGQR	3
A0A341Y4U2	508	Putative V-type proton ATPase catalytic subunit A(predicted) OS=Triticum aestivum OX=4565 PE=3 SV=1	ITLETAK(1)LLR	3
A0A341Y4U2	195	Putative V-type proton ATPase catalytic subunit A(predicted) OS=Triticum aestivum OX=4565 PE=3 SV=1	K(1)EFTMLHTWPVR	3
A0A341YEW4	84	Chlorophyll a-b binding protein, chloroplastic OS=Triticum aestivum OX=4565 PE=3 SV=1	FK(1)ESEIYHCR	3
A0A341YEW4	179	Chlorophyll a-b binding protein, chloroplastic OS=Triticum aestivum OX=4565 PE=3 SV=1	KYPGGAFDPLGFSK(1)DPAK	3
A0A341YEW4	183	Chlorophyll a-b binding protein, chloroplastic OS=Triticum aestivum OX=4565 PE=3 SV=1	DPAK(1)FEELK	3
A0A341YEW4	188	Chlorophyll a-b binding protein, chloroplastic OS=Triticum aestivum OX=4565 PE=3 SV=1	FEELK(1)LK	3
A0A341ZAA7	59	Non-specific lipid-transfer protein OS=Triticum aestivum OX=4565 PE=3 SV=1	QAACK(1)CIK	3
A0A341ZAA7	72	Non-specific lipid-transfer protein OS=Triticum aestivum OX=4565 PE=3 SV=1	SAAGGLNAGK(1)AAGIPSK	3
A0A3B5XT20	71	50S ribosomal protein L28, chloroplastic(predicted) OS=Triticum aestivum OX=4565 PE=4 SV=1	ICPFLEK(1)K	3
A0A3B5XT20	97	50S ribosomal protein L28, chloroplastic(predicted) OS=Triticum aestivum OX=4565 PE=4 SV=1	QQFVNLQYK(1)K	3
A0A3B5XT20	122	50S ribosomal protein L28, chloroplastic(predicted) OS=Triticum aestivum OX=4565 PE=4 SV=1	TIEK(1)HGLDAVAK	3
A0A3B5XT20	98	50S ribosomal protein L28, chloroplastic(predicted) OS=Triticum aestivum OX=4565 PE=4 SV=1	K(1)LWWEAGK	3
A0A3B5XT20	105	50S ribosomal protein L28, chloroplastic(predicted) OS=Triticum aestivum OX=4565 PE=4 SV=1	LWWEAGK(1)R	3
A0A3B5XTK1	33	Amino acid selective channel protein(predicted) OS=Triticum aestivum OX=4565 PE=4 SV=1	TVDGFLK(1)IGAVGACR	3
A0A3B5XTK1	66	Amino acid selective channel protein(predicted) OS=Triticum aestivum OX=4565 PE=4 SV=1	QLEETLK(1)K	3
A0A3B5XTZ8	130	NAD(P)-bd_dom domain-containing protein OS=Triticum aestivum OX=4565 PE=4 SV=1	MK(1)PGFDPSK	3
A0A3B5XTZ8	68	NAD(P)-bd_dom domain-containing protein OS=Triticum aestivum OX=4565 PE=4 SV=1	TGQIVYK(1)K	3
A0A3B5XTZ8	167	NAD(P)-bd_dom domain-containing protein OS=Triticum aestivum OX=4565 PE=4 SV=1	NQIDAAK(1)SIGVK	3
A0A3B5XTZ8	226	NAD(P)-bd_dom domain-containing protein OS=Triticum aestivum OX=4565 PE=4 SV=1	AGGLQDK(1)DGGVR	3
A0A3B5XTZ8	243	NAD(P)-bd_dom domain-containing protein OS=Triticum aestivum OX=4565 PE=4 SV=1	ELIVGKDDEILK(1)TETK	3
A0A3B5XTZ8	201	NAD(P)-bd_dom domain-containing protein OS=Triticum aestivum OX=4565 PE=4 SV=1	LGNGNILVWK(1)R	3
A0A3B5XTZ8	73	NAD(P)-bd_dom domain-containing protein OS=Triticum aestivum OX=4565 PE=4 SV=1	EK(1)ADQFVAR	3
A0A3B5XTZ8	247	NAD(P)-bd_dom domain-containing protein OS=Triticum aestivum OX=4565 PE=4 SV=1	TETK(1)TIAR	3
A0A3B5XU15	58	Amino acid selective channel protein(predicted) OS=Triticum aestivum OX=4565 PE=4 SV=1	VAAEDAFDCLQSGSVSK(1)R	3
A0A3B5XW00	174	PDZ domain-containing protein OS=Triticum aestivum OX=4565 PE=4 SV=1	YVAK(1)VLAR	3
A0A3B5XW00	552	PDZ domain-containing protein OS=Triticum aestivum OX=4565 PE=4 SV=1	EEAAAASSDIQK(1)EHAIPSVR	3
A0A3B5XW08	591	AIG1-type G domain-containing protein OS=Triticum aestivum OX=4565 PE=4 SV=1	EIVGNVDGVK(1)IR	3
A0A3B5XW08	1059	AIG1-type G domain-containing protein OS=Triticum aestivum OX=4565 PE=4 SV=1	VEDQLSVGK(1)R	3
A0A3B5XY56	19	Cyanate hydratase OS=Triticum aestivum OX=4565 PE=4 SV=1	LLAAK(1)EESGK	3
A0A3B5XYP5	197	Putative chloroplast inner envelope protein (Fragment)(predicted) OS=Triticum aestivum OX=4565 PE=4 SV=1	GTEVEAIK(1)K	3
A0A3B5XYP5	385	Putative chloroplast inner envelope protein (Fragment)(predicted) OS=Triticum aestivum OX=4565 PE=4 SV=1	GLGPISLAGDFDHDK(1)MVGDLK	3
A0A3B5XYP5	361	Putative chloroplast inner envelope protein (Fragment)(predicted) OS=Triticum aestivum OX=4565 PE=4 SV=1	LLTVLSK(1)FPQGER	3
A0A3B5XYP5	278	Putative chloroplast inner envelope protein (Fragment)(predicted) OS=Triticum aestivum OX=4565 PE=4 SV=1	SLYALELK(1)SIGR	3
A0A3B5XYP5	270	Putative chloroplast inner envelope protein (Fragment)(predicted) OS=Triticum aestivum OX=4565 PE=4 SV=1	ENAK(1)SLYALELK	3
A0A3B5XYP5	311	Putative chloroplast inner envelope protein (Fragment)(predicted) OS=Triticum aestivum OX=4565 PE=4 SV=1	LFDEVAADMFK(1)EHAK	3
A0A3B5XYP5	55	Putative chloroplast inner envelope protein (Fragment)(predicted) OS=Triticum aestivum OX=4565 PE=4 SV=1	K(1)ELTGVQPLVEALPPAGR	3
A0A3B5XYZ9	121	Thylakoid lumenal 17 protein, chloroplastic(predicted) OS=Triticum aestivum OX=4565 PE=4 SV=1	GK(1)TLSAALMSGAK	3
A0A3B5XZ09	162	Cytochrome b5 heme-binding domain-containing protein OS=Triticum aestivum OX=4565 PE=3 SV=1	YVK(1)VGTIK	3
A0A3B5XZJ7	830	Chloroplast inner envelope protein, putative, expressed(predicted) OS=Triticum aestivum OX=4565 PE=4 SV=1	IIK(1)SITTTK	3
A0A3B5XZJ7	714	Chloroplast inner envelope protein, putative, expressed(predicted) OS=Triticum aestivum OX=4565 PE=4 SV=1	SSQK(1)EITLK	3
A0A3B5XZJ7	719	Chloroplast inner envelope protein, putative, expressed(predicted) OS=Triticum aestivum OX=4565 PE=4 SV=1	EITLK(1)DDLPLR	3
A0A3B5Y1D3	240	TPM_phosphatase domain-containing protein OS=Triticum aestivum OX=4565 PE=4 SV=1	LVAAIDGLPDPGGPAFQESK(1)R	3
A0A3B5Y1D3	219	TPM_phosphatase domain-containing protein OS=Triticum aestivum OX=4565 PE=4 SV=1	YNEAIFSTAK(1)R	3
A0A3B5Y1S1	64	Cold shock domain protein 2(predicted) OS=Triticum aestivum OX=4565 PE=4 SV=1	TK(1)AADVTAPGGGALAGGSRPGDGGGDR	3
A0A3B5Y1S1	151	Cold shock domain protein 2(predicted) OS=Triticum aestivum OX=4565 PE=4 SV=1	ECYK(1)CGEEGHISR	3
A0A3B5Y1S1	10	Cold shock domain protein 2(predicted) OS=Triticum aestivum OX=4565 PE=4 SV=1	GTVK(1)WFNVTK	3
A0A3B5Y1S3	27	Pyruvate, phosphate dikinase OS=Triticum aestivum OX=4565 PE=4 SV=1	AMK(1)DLLGGK	3
A0A3B5Y1V7	60	Acyl carrier protein OS=Triticum aestivum OX=4565 PE=3 SV=1	VVSVIK(1)NFQK	3
A0A3B5Y2F2	274	DLH domain-containing protein OS=Triticum aestivum OX=4565 PE=4 SV=1	GAK(1)AAVYAGR	3
A0A3B5Y343	338	Protein kinase domain-containing protein OS=Triticum aestivum OX=4565 PE=4 SV=1	SEFVK(1)GGK	3
A0A3B5Y4V5	53	Sulfite reductase(predicted) OS=Triticum aestivum OX=4565 PE=4 SV=1	EK(1)SNFLR	3
A0A3B5Y4V5	496	Sulfite reductase(predicted) OS=Triticum aestivum OX=4565 PE=4 SV=1	GILPILK(1)R	3
A0A3B5Y5K9	147	ATP synthase subunit beta OS=Triticum aestivum OX=4565 PE=3 SV=1	GQK(1)VLNTGSPITVPVGR	3
A0A3B5Y5K9	67	ATP synthase subunit beta OS=Triticum aestivum OX=4565 PE=3 SV=1	LPPTSDK(1)YVGAK	3
A0A3B5Y5K9	182	ATP synthase subunit beta OS=Triticum aestivum OX=4565 PE=3 SV=1	GDIK(1)THDFLPIHR	3
A0A3B5Y5K9	547	ATP synthase subunit beta OS=Triticum aestivum OX=4565 PE=3 SV=1	AEK(1)IASENA	3
A0A3B5Y5K9	451	ATP synthase subunit beta OS=Triticum aestivum OX=4565 PE=3 SV=1	GVQK(1)VLQNYK	3
A0A3B5Y5K9	178	ATP synthase subunit beta OS=Triticum aestivum OX=4565 PE=3 SV=1	IINVIGEPIDHK(1)GDIK	3
A0A3B5Y5K9	284	ATP synthase subunit beta OS=Triticum aestivum OX=4565 PE=3 SV=1	LDEK(1)QAESK	3
A0A3B5Y5K9	224	ATP synthase subunit beta OS=Triticum aestivum OX=4565 PE=3 SV=1	GGK(1)IGLFGGAGVGK	3
A0A3B5Y5S4	104	Dynamin-type G domain-containing protein OS=Triticum aestivum OX=4565 PE=3 SV=1	K(1)EIADETDR	3
A0A3B5Y6M5	291	Malate dehydrogenase OS=Triticum aestivum OX=4565 PE=3 SV=1	GELLSSIEK(1)GVK	3
A0A3B5Y6M5	83	Malate dehydrogenase OS=Triticum aestivum OX=4565 PE=3 SV=1	INAGIVK(1)GLCTAIAR	3
A0A3B5Y6M5	118	Malate dehydrogenase OS=Triticum aestivum OX=4565 PE=3 SV=1	K(1)AGTYDEK	3
A0A3B5Y6M5	139	Malate dehydrogenase OS=Triticum aestivum OX=4565 PE=3 SV=1	AK(1)TFYAGK	3
A0A3B5Y6M5	126	Malate dehydrogenase OS=Triticum aestivum OX=4565 PE=3 SV=1	K(1)LFGVTTLDVVR	3
A0A3B5Y6W5	149	50S ribosomal protein L12-1, chloroplastic(predicted) OS=Triticum aestivum OX=4565 PE=3 SV=1	DLIEGLPK(1)K	3
A0A3B5Y6W5	141	50S ribosomal protein L12-1, chloroplastic(predicted) OS=Triticum aestivum OX=4565 PE=3 SV=1	DAK(1)DLIEGLPK	3
A0A3B5Y6W5	138	50S ribosomal protein L12-1, chloroplastic(predicted) OS=Triticum aestivum OX=4565 PE=3 SV=1	ALTNLALK(1)DAK	3
A0A3B5Y7Y1	84	Ketol-acid reductoisomerase OS=Triticum aestivum OX=4565 PE=3 SV=1	EK(1)VSLAGHEEYIVR	3
A0A3B5Y7Y1	239	Ketol-acid reductoisomerase OS=Triticum aestivum OX=4565 PE=3 SV=1	NISVVAVCPK(1)GMGPSVR	3
A0A3B5Y7Y1	153	Ketol-acid reductoisomerase OS=Triticum aestivum OX=4565 PE=3 SV=1	GSK(1)SFEEAR	3
A0A3B5Y7Y1	113	Ketol-acid reductoisomerase OS=Triticum aestivum OX=4565 PE=3 SV=1	GVK(1)QIGVIGWGSQGPAQAQNLR	3
A0A3B5YQM4	116	50S ribosomal protein L28, chloroplastic(predicted) OS=Triticum aestivum OX=4565 PE=4 SV=1	TIEK(1)HGLDAVANK	3
A0A3B5YQP0	343	Plant/F7F23-4 protein(predicted) OS=Triticum aestivum OX=4565 PE=4 SV=1	GTDITK(1)SDAK	3
A0A3B5YRG2	905	Methionine S-methyltransferase OS=Triticum aestivum OX=4565 PE=3 SV=1	LLGLK(1)NQK	3
A0A3B5YRG4	32	Dehydroascorbate reductase(predicted) OS=Triticum aestivum OX=4565 PE=3 SV=1	VLLTLEEK(1)K	3
A0A3B5YSG2	866	Poly [ADP-ribose] polymerase OS=Triticum aestivum OX=4565 PE=4 SV=1	HSTK(1)GLGK	3
A0A3B5YSL1	127	Glucose-6-phosphate isomerase OS=Triticum aestivum OX=4565 PE=3 SV=1	IK(1)QFSETFR	3
A0A3B5YSL1	86	Glucose-6-phosphate isomerase OS=Triticum aestivum OX=4565 PE=3 SV=1	GEK(1)INTTENR	3
A0A3B5YT90	414	Aminotran_1_2 domain-containing protein OS=Triticum aestivum OX=4565 PE=4 SV=1	AIEAAK(1)AANK	3
A0A3B5YTF6	440	Dihydrolipoyl dehydrogenase OS=Triticum aestivum OX=4565 PE=3 SV=1	VVADK(1)ETDK	3
A0A3B5YTF6	70	Dihydrolipoyl dehydrogenase OS=Triticum aestivum OX=4565 PE=3 SV=1	TTCIEK(1)R	3
A0A3B5YTF6	64	Dihydrolipoyl dehydrogenase OS=Triticum aestivum OX=4565 PE=3 SV=1	AAQLGLK(1)TTCIEK	3
A0A3B5YTF6	273	Dihydrolipoyl dehydrogenase OS=Triticum aestivum OX=4565 PE=3 SV=1	TK(1)VVGVDTSGDGVK	3
A0A3B5YTF6	143	Dihydrolipoyl dehydrogenase OS=Triticum aestivum OX=4565 PE=3 SV=1	NK(1)VTYVK	3
A0A3B5YTF6	174	Dihydrolipoyl dehydrogenase OS=Triticum aestivum OX=4565 PE=3 SV=1	GK(1)NIIIATGSDVK	3
A0A3B5YTF6	405	Dihydrolipoyl dehydrogenase OS=Triticum aestivum OX=4565 PE=3 SV=1	TEEQVK(1)ASGIAYR	3
A0A3B5YTF6	148	Dihydrolipoyl dehydrogenase OS=Triticum aestivum OX=4565 PE=3 SV=1	VTYVK(1)GFGK	3
A0A3B5YTF6	195	Dihydrolipoyl dehydrogenase OS=Triticum aestivum OX=4565 PE=3 SV=1	SLPGITIDEK(1)K	3
A0A3B5YTL5	504	Asparaginyl-tRNA synthetase, cytoplasmic 1(predicted) OS=Triticum aestivum OX=4565 PE=3 SV=1	LDILK(1)QR	3
A0A3B5YTU4	73	Glutathione-S-transferase 19E50(predicted) OS=Triticum aestivum OX=4565 PE=3 SV=1	AIAK(1)YVLR	3
A0A3B5YUE8	77	60S ribosomal protein L11(predicted) OS=Triticum aestivum OX=4565 PE=3 SV=1	VK(1)EYELLR	3
A0A3B5YUE8	75	60S ribosomal protein L11(predicted) OS=Triticum aestivum OX=4565 PE=3 SV=1	AMQLLESGLK(1)VK	3
A0A3B5YUE8	164	60S ribosomal protein L11(predicted) OS=Triticum aestivum OX=4565 PE=3 SV=1	YEGVILNK(1)SHAS	3
A0A3B5YUW4	126	NAD(P)H-quinone oxidoreductase subunit S, chloroplastic(predicted) OS=Triticum aestivum OX=4565 PE=4 SV=1	TQTDGK(1)ASSAVVPAGR	3
A0A3B5YUZ4	338	CBM20 domain-containing protein OS=Triticum aestivum OX=4565 PE=4 SV=1	HFNVGK(1)YR	3
A0A3B5YUZ4	543	CBM20 domain-containing protein OS=Triticum aestivum OX=4565 PE=4 SV=1	K(1)LANFIEK	3
A0A3B5YUZ4	313	CBM20 domain-containing protein OS=Triticum aestivum OX=4565 PE=4 SV=1	GK(1)TFTAVK	3
A0A3B5YV41	370	Chaperonin CPN60-2, mitochondrial(predicted) OS=Triticum aestivum OX=4565 PE=3 SV=1	DDTVILDGAGDK(1)K	3
A0A3B5YV41	273	Chaperonin CPN60-2, mitochondrial(predicted) OS=Triticum aestivum OX=4565 PE=3 SV=1	VLEMALK(1)K	3
A0A3B5YV41	402	Chaperonin CPN60-2, mitochondrial(predicted) OS=Triticum aestivum OX=4565 PE=3 SV=1	LAK(1)LSGGVAVLK	3
A0A3B5YV41	423	Chaperonin CPN60-2, mitochondrial(predicted) OS=Triticum aestivum OX=4565 PE=3 SV=1	IGGASEAEVSEK(1)K	3
A0A3B5YVF3	421	Malic enzyme OS=Triticum aestivum OX=4565 PE=3 SV=1	VAAK(1)AYDLGLASR	3
A0A3B5YVF3	231	Malic enzyme OS=Triticum aestivum OX=4565 PE=3 SV=1	K(1)IWLVDSK	3
A0A3B5YVF3	32	Malic enzyme OS=Triticum aestivum OX=4565 PE=3 SV=1	GK(1)VLEVLK	3
A0A3B5YVW2	595	Chloroplast inner envelope protein, putative, expressed(predicted) OS=Triticum aestivum OX=4565 PE=4 SV=1	K(1)AAQGLNLK	3
A0A3B5YVW2	603	Chloroplast inner envelope protein, putative, expressed(predicted) OS=Triticum aestivum OX=4565 PE=4 SV=1	AAQGLNLK(1)K	3
A0A3B5YVW2	719	Chloroplast inner envelope protein, putative, expressed(predicted) OS=Triticum aestivum OX=4565 PE=4 SV=1	EITLK(1)DDLPLR	3
A0A3B5YVW2	604	Chloroplast inner envelope protein, putative, expressed(predicted) OS=Triticum aestivum OX=4565 PE=4 SV=1	K(1)EAAMTIFSK	3
A0A3B5YW66	431	Rubisco accumulation factor 1, chloroplastic-like(predicted) OS=Triticum aestivum OX=4565 PE=4 SV=1	GGK(1)LVVER	3
A0A3B5YW66	428	Rubisco accumulation factor 1, chloroplastic-like(predicted) OS=Triticum aestivum OX=4565 PE=4 SV=1	EVVDEGIYVLEK(1)GGK	3
A0A3B5YW66	343	Rubisco accumulation factor 1, chloroplastic-like(predicted) OS=Triticum aestivum OX=4565 PE=4 SV=1	ETDGVK(1)AVDLAPR	3
A0A3B5YWJ0	182	Chromosome partition protein like(predicted) OS=Triticum aestivum OX=4565 PE=4 SV=1	GDVSPEEFYAVTK(1)K	3
A0A3B5YWP9	185	RNA-binding Musashi-2-like protein(predicted) OS=Triticum aestivum OX=4565 PE=4 SV=1	TFHDLGGK(1)MVEVK	3
A0A3B5YWR4	305	Tyrosine--tRNA ligase OS=Triticum aestivum OX=4565 PE=3 SV=1	SDGTK(1)FGK	3
A0A3B5YWR8	274	mitochondrial carnitine/acylcarnitine carrier-like protein(predicted) OS=Triticum aestivum OX=4565 PE=3 SV=1	K(1)ILAADGAR	3
A0A3B5YWR8	261	mitochondrial carnitine/acylcarnitine carrier-like protein(predicted) OS=Triticum aestivum OX=4565 PE=3 SV=1	LQVDDFK(1)NPK	3
A0A3B5YWR8	273	mitochondrial carnitine/acylcarnitine carrier-like protein(predicted) OS=Triticum aestivum OX=4565 PE=3 SV=1	YSGSMDAFK(1)K	3
A0A3B5YWR8	264	mitochondrial carnitine/acylcarnitine carrier-like protein(predicted) OS=Triticum aestivum OX=4565 PE=3 SV=1	NPK(1)YSGSMDAFK	3
A0A3B5YWR8	54	mitochondrial carnitine/acylcarnitine carrier-like protein(predicted) OS=Triticum aestivum OX=4565 PE=3 SV=1	FAGAMDAVK(1)QTISAEGPR	3
A0A3B5YWT9	129	PAP_fibrillin domain-containing protein OS=Triticum aestivum OX=4565 PE=4 SV=1	EAPVTK(1)ENEGR	3
A0A3B5YXK3	87	Nucleoside diphosphate kinase OS=Triticum aestivum OX=4565 PE=3 SV=1	K(1)IIGATNPLASEPGTIR	3
A0A3B5YXK3	34	Nucleoside diphosphate kinase OS=Triticum aestivum OX=4565 PE=3 SV=1	KGFYLK(1)GLK	3
A0A3B5YXK3	37	Nucleoside diphosphate kinase OS=Triticum aestivum OX=4565 PE=3 SV=1	GLK(1)LQNVEK	3
A0A3B5YXV2	83	CHL-CPN10(predicted) OS=Triticum aestivum OX=4565 PE=3 SV=1	SAVK(1)FER	3
A0A3B5YXV2	79	CHL-CPN10(predicted) OS=Triticum aestivum OX=4565 PE=3 SV=1	SAGGVLLPK(1)SAVK	3
A0A3B5YY74	394	MFS domain-containing protein OS=Triticum aestivum OX=4565 PE=3 SV=1	EGADGQK(1)EGGFQR	3
A0A3B5YYQ7	190	DLH domain-containing protein OS=Triticum aestivum OX=4565 PE=4 SV=1	YK(1)SEDAAAVK	3
A0A3B5YYQ7	37	DLH domain-containing protein OS=Triticum aestivum OX=4565 PE=4 SV=1	AYVAGAK(1)ESK	3
A0A3B5YYU1	144	Protein RETICULATA-RELATED 4, chloroplastic(predicted) OS=Triticum aestivum OX=4565 PE=4 SV=1	FADLEK(1)SPMFR	3
A0A3B5YZJ4	287	Ribos_L4_asso_C domain-containing protein OS=Triticum aestivum OX=4565 PE=4 SV=1	PK(1)MTNADLGR	3
A0A3B5YZJ4	208	Ribos_L4_asso_C domain-containing protein OS=Triticum aestivum OX=4565 PE=4 SV=1	K(1)GPLIVYGTEGSK	3
A0A3B5YZJ4	364	Ribos_L4_asso_C domain-containing protein OS=Triticum aestivum OX=4565 PE=4 SV=1	TK(1)LSAEEASK	3
A0A3B5YZJ4	185	Ribos_L4_asso_C domain-containing protein OS=Triticum aestivum OX=4565 PE=4 SV=1	QLGAYADAEK(1)AK	3
A0A3B5YZJ4	220	Ribos_L4_asso_C domain-containing protein OS=Triticum aestivum OX=4565 PE=4 SV=1	KGPLIVYGTEGSK(1)IVK	3
A0A3B5YZJ4	279	Ribos_L4_asso_C domain-containing protein OS=Triticum aestivum OX=4565 PE=4 SV=1	K(1)GFVLPR	3
A0A3B5YZJ4	172	Ribos_L4_asso_C domain-containing protein OS=Triticum aestivum OX=4565 PE=4 SV=1	TSQAIK(1)VLK	3
A0A3B5YZJ4	372	Ribos_L4_asso_C domain-containing protein OS=Triticum aestivum OX=4565 PE=4 SV=1	LSAEEASK(1)IK	3
A0A3B5YZT7	238	Ribosomal protein OS=Triticum aestivum OX=4565 PE=3 SV=1	VASLGK(1)ILGPR	3
A0A3B5YZT7	128	Ribosomal protein OS=Triticum aestivum OX=4565 PE=3 SV=1	K(1)EYDVPMAISLMK	3
A0A3B5YZT7	276	Ribosomal protein OS=Triticum aestivum OX=4565 PE=3 SV=1	VDK(1)TGIAHIPFGK	3
A0A3B5YZT7	102	Ribosomal protein OS=Triticum aestivum OX=4565 PE=3 SV=1	TGK(1)AALPLK	3
A0A3B5YZT7	192	Ribosomal protein OS=Triticum aestivum OX=4565 PE=3 SV=1	IAVLTQGEK(1)IDEAR	3
A0A3B5YZT7	122	Ribosomal protein OS=Triticum aestivum OX=4565 PE=3 SV=1	YLEIQK(1)LR	3
A0A3B5YZT7	314	Ribosomal protein OS=Triticum aestivum OX=4565 PE=3 SV=1	NKPSGAK(1)GIYWK	3
A0A3B5YZT7	266	Ribosomal protein OS=Triticum aestivum OX=4565 PE=3 SV=1	AGTVSPNITQAIDEFK(1)K	3
A0A3B5YZT7	176	Ribosomal protein OS=Triticum aestivum OX=4565 PE=3 SV=1	ATVNLPK(1)GTGQTVK	3
A0A3B5YZT7	232	Ribosomal protein OS=Triticum aestivum OX=4565 PE=3 SV=1	LIASPDMMPK(1)VASLGK	3
A0A3B5Z1F6	89	Proline-rich family protein(predicted) OS=Triticum aestivum OX=4565 PE=4 SV=1	K(1)GWTGLVEK	3
A0A3B5Z1P0	95	Thioredoxin OS=Triticum aestivum OX=4565 PE=3 SV=1	VVDK(1)VVGAAK	3
A0A3B5Z1P0	101	Thioredoxin OS=Triticum aestivum OX=4565 PE=3 SV=1	VVGAAK(1)EELSGK	3
A0A3B5Z298	253	Phosphoglycerate kinase OS=Triticum aestivum OX=4565 PE=3 SV=1	K(1)AEDVIGPEVEK	3
A0A3B5Z2C2	199	Starch synthase, chloroplastic/amyloplastic OS=Triticum aestivum OX=4565 PE=3 SV=1	VK(1)LVEER	3
A0A3B5Z300	1114	Glutamine amidotransferase type-1 domain-containing protein OS=Triticum aestivum OX=4565 PE=3 SV=1	PK(1)VAIIR	3
A0A3B5Z336	103	Ribosomal_L28e domain-containing protein OS=Triticum aestivum OX=4565 PE=4 SV=1	SVK(1)NQVCDNYYRPDLTKPALAR	3
A0A3B5Z336	75	Ribosomal_L28e domain-containing protein OS=Triticum aestivum OX=4565 PE=4 SV=1	AVILSTTK(1)TK	3
A0A3B5Z524	92	2Fe-2S ferredoxin-type domain-containing protein OS=Triticum aestivum OX=4565 PE=4 SV=1	AAAVSGDK(1)LLR	3
A0A3B5Z524	169	2Fe-2S ferredoxin-type domain-containing protein OS=Triticum aestivum OX=4565 PE=4 SV=1	ENSGK(1)VVVQR	3
A0A3B5ZQF2	98	Ribosomal_L18e/L15P domain-containing protein OS=Triticum aestivum OX=4565 PE=4 SV=1	IQEVPAMK(1)VTALR	3
A0A3B5ZQF2	50	Ribosomal_L18e/L15P domain-containing protein OS=Triticum aestivum OX=4565 PE=4 SV=1	FNAVILK(1)R	3
A0A3B5ZQF2	72	Ribosomal_L18e/L15P domain-containing protein OS=Triticum aestivum OX=4565 PE=4 SV=1	LSNFMK(1)GK	3
A0A3B5ZQF2	43	Ribosomal_L18e/L15P domain-containing protein OS=Triticum aestivum OX=4565 PE=4 SV=1	SK(1)FNAVILK	3
A0A3B5ZQY3	733	Heat shock 70 kDa protein 4L(predicted) OS=Triticum aestivum OX=4565 PE=3 SV=1	HANPVLLVSDIK(1)K	3
A0A3B5ZQY3	245	Heat shock 70 kDa protein 4L(predicted) OS=Triticum aestivum OX=4565 PE=3 SV=1	HFAAK(1)FK	3
A0A3B5ZQY3	68	Heat shock 70 kDa protein 4L(predicted) OS=Triticum aestivum OX=4565 PE=3 SV=1	NSISQIK(1)R	3
A0A3B5ZQY3	357	Heat shock 70 kDa protein 4L(predicted) OS=Triticum aestivum OX=4565 PE=3 SV=1	IITEFFGK(1)EPR	3
A0A3B5ZQY3	270	Heat shock 70 kDa protein 4L(predicted) OS=Triticum aestivum OX=4565 PE=3 SV=1	VACEK(1)LK	3
A0A3B5ZR06	97	Usp domain-containing protein OS=Triticum aestivum OX=4565 PE=4 SV=1	QK(1)EVAVVSK	3
A0A3B5ZRH5	101	VOC domain-containing protein OS=Triticum aestivum OX=4565 PE=4 SV=1	VNPARPNDK(1)LPYR	3
A0A3B5ZRH5	151	VOC domain-containing protein OS=Triticum aestivum OX=4565 PE=4 SV=1	LK(1)EIFDK	3
A0A3B5ZRK2	60	Putative lactoylglutathione lyase, chloroplast(predicted) OS=Triticum aestivum OX=4565 PE=4 SV=1	TIK(1)FYTECLGMK	3
A0A3B5ZRK2	57	Putative lactoylglutathione lyase, chloroplast(predicted) OS=Triticum aestivum OX=4565 PE=4 SV=1	VGDLDK(1)TIK	3
A0A3B5ZRK2	132	Putative lactoylglutathione lyase, chloroplast(predicted) OS=Triticum aestivum OX=4565 PE=4 SV=1	TVELIK(1)AK	3
A0A3B5ZSB6	44	Nascent polypeptide-associated complex subunit beta OS=Triticum aestivum OX=4565 PE=3 SV=1	LQSTLK(1)R	3
A0A3B5ZSR0	209	Malate dehydrogenase OS=Triticum aestivum OX=4565 PE=3 SV=1	TSSGEK(1)PVR	3
A0A3B5ZSU0	49	40S ribosomal protein S17-4(predicted) OS=Triticum aestivum OX=4565 PE=3 SV=1	NK(1)VAGFTTHLMR	3
A0A3B5ZSU0	72	40S ribosomal protein S17-4(predicted) OS=Triticum aestivum OX=4565 PE=3 SV=1	GISLK(1)LQEEER	3
A0A3B5ZSU0	19	40S ribosomal protein S17-4(predicted) OS=Triticum aestivum OX=4565 PE=3 SV=1	QVIEK(1)YYSR	3
A0A3B5ZSU0	44	40S ribosomal protein S17-4(predicted) OS=Triticum aestivum OX=4565 PE=3 SV=1	VLEEVSILQSK(1)R	3
A0A3B5ZSZ8	394	Stromal 70 kDa heat shock-related protein, chloroplastic(predicted) OS=Triticum aestivum OX=4565 PE=3 SV=1	IPAVQDLVK(1)K	3
A0A3B5ZSZ8	121	Stromal 70 kDa heat shock-related protein, chloroplastic(predicted) OS=Triticum aestivum OX=4565 PE=3 SV=1	K(1)MNEVAEESK	3
A0A3B5ZSZ8	567	Stromal 70 kDa heat shock-related protein, chloroplastic(predicted) OS=Triticum aestivum OX=4565 PE=3 SV=1	FAAEDK(1)EK	3
A0A3B5ZSZ8	610	Stromal 70 kDa heat shock-related protein, chloroplastic(predicted) OS=Triticum aestivum OX=4565 PE=3 SV=1	LK(1)ELQDAVAGGSTQTIK	3
A0A3B5ZSZ8	179	Stromal 70 kDa heat shock-related protein, chloroplastic(predicted) OS=Triticum aestivum OX=4565 PE=3 SV=1	FLNDK(1)VTK	3
A0A3B5ZSZ8	182	Stromal 70 kDa heat shock-related protein, chloroplastic(predicted) OS=Triticum aestivum OX=4565 PE=3 SV=1	VTK(1)AVITVPAYFNDSQR	3
A0A3B5ZSZ8	368	Stromal 70 kDa heat shock-related protein, chloroplastic(predicted) OS=Triticum aestivum OX=4565 PE=3 SV=1	DAK(1)LSLK	3
A0A3B5ZSZ8	569	Stromal 70 kDa heat shock-related protein, chloroplastic(predicted) OS=Triticum aestivum OX=4565 PE=3 SV=1	FAAEDK(0.015)EK(0.985)R	3
A0A3B5ZSZ8	602	Stromal 70 kDa heat shock-related protein, chloroplastic(predicted) OS=Triticum aestivum OX=4565 PE=3 SV=1	VPGDVK(1)EK	3
A0A3B5ZSZ8	89	Stromal 70 kDa heat shock-related protein, chloroplastic(predicted) OS=Triticum aestivum OX=4565 PE=3 SV=1	TTPSVVAYTK(1)AGDR	3
A0A3B5ZT15	155	ATP synthase subunit gamma(predicted) OS=Triticum aestivum OX=4565 PE=3 SV=1	GK(1)VQLIR	3
A0A3B5ZT15	146	ATP synthase subunit gamma(predicted) OS=Triticum aestivum OX=4565 PE=3 SV=1	ESK(1)YVILGEK	3
A0A3B5ZT15	107	ATP synthase subunit gamma(predicted) OS=Triticum aestivum OX=4565 PE=3 SV=1	K(1)NVIVAITSDK	3
A0A3B5ZT15	153	ATP synthase subunit gamma(predicted) OS=Triticum aestivum OX=4565 PE=3 SV=1	YVILGEK(1)GK	3
A0A3B5ZT15	143	ATP synthase subunit gamma(predicted) OS=Triticum aestivum OX=4565 PE=3 SV=1	MTSGPEK(1)ESK	3
A0A3B5ZT15	59	ATP synthase subunit gamma(predicted) OS=Triticum aestivum OX=4565 PE=3 SV=1	SVK(1)NIQK	3
A0A3B5ZT15	136	ATP synthase subunit gamma(predicted) OS=Triticum aestivum OX=4565 PE=3 SV=1	ALQK(1)MTSGPEK	3
A0A3B5ZT18	309	Chloroplast inner envelope protein, putative, expressed(predicted) OS=Triticum aestivum OX=4565 PE=4 SV=1	DNAK(1)NLYAIQLK	3
A0A3B5ZT18	617	Chloroplast inner envelope protein, putative, expressed(predicted) OS=Triticum aestivum OX=4565 PE=4 SV=1	K(1)LFLNYIQK	3
A0A3B5ZT18	702	Chloroplast inner envelope protein, putative, expressed(predicted) OS=Triticum aestivum OX=4565 PE=4 SV=1	TRPDK(1)ELK	3
A0A3B5ZT18	830	Chloroplast inner envelope protein, putative, expressed(predicted) OS=Triticum aestivum OX=4565 PE=4 SV=1	IIK(1)SITTTK	3
A0A3B5ZT18	912	Chloroplast inner envelope protein, putative, expressed(predicted) OS=Triticum aestivum OX=4565 PE=4 SV=1	MPADLIISAEK(1)AR	3
A0A3B5ZT18	576	Chloroplast inner envelope protein, putative, expressed(predicted) OS=Triticum aestivum OX=4565 PE=4 SV=1	VVK(1)EAILSVDGYNADRR	3
A0A3B5ZT18	625	Chloroplast inner envelope protein, putative, expressed(predicted) OS=Triticum aestivum OX=4565 PE=4 SV=1	LFLNYIQK(1)AK	3
A0A3B5ZT18	476	Chloroplast inner envelope protein, putative, expressed(predicted) OS=Triticum aestivum OX=4565 PE=4 SV=1	EAEAIISDVK(1)SQAYR	3
A0A3B5ZT18	816	Chloroplast inner envelope protein, putative, expressed(predicted) OS=Triticum aestivum OX=4565 PE=4 SV=1	ADQLATIQK(1)QVGLPSEHAQK	3
A0A3B5ZT18	714	Chloroplast inner envelope protein, putative, expressed(predicted) OS=Triticum aestivum OX=4565 PE=4 SV=1	SSQK(1)EISLK	3
A0A3B5ZT18	465	Chloroplast inner envelope protein, putative, expressed(predicted) OS=Triticum aestivum OX=4565 PE=4 SV=1	NIFGLGK(1)R	3
A0A3B5ZT18	604	Chloroplast inner envelope protein, putative, expressed(predicted) OS=Triticum aestivum OX=4565 PE=4 SV=1	K(1)EAAMTIFSK	3
A0A3B5ZT18	922	Chloroplast inner envelope protein, putative, expressed(predicted) OS=Triticum aestivum OX=4565 PE=4 SV=1	SIVQDIAK(1)VR	3
A0A3B5ZT18	807	Chloroplast inner envelope protein, putative, expressed(predicted) OS=Triticum aestivum OX=4565 PE=4 SV=1	LTESK(1)ADQLATIQK	3
A0A3B5ZT18	603	Chloroplast inner envelope protein, putative, expressed(predicted) OS=Triticum aestivum OX=4565 PE=4 SV=1	AAQSLNLK(1)K	3
A0A3B5ZU22	157	CAAD domain-containing protein OS=Triticum aestivum OX=4565 PE=4 SV=1	AFFAK(1)VR	3
A0A3B5ZUB2	324	PAP_fibrillin domain-containing protein OS=Triticum aestivum OX=4565 PE=4 SV=1	VPIPGDNK(1)AK	3
A0A3B5ZUB2	342	PAP_fibrillin domain-containing protein OS=Triticum aestivum OX=4565 PE=4 SV=1	ISK(1)GDGGGVFILAK	3
A0A3B5ZUE5	90	Sucrase-like protein(predicted) OS=Triticum aestivum OX=4565 PE=4 SV=1	LLAAAIK(1)AR	3
A0A3B5ZUK0	246	PMSR domain-containing protein OS=Triticum aestivum OX=4565 PE=3 SV=1	FGFK(1)QSTEK	3
A0A3B5ZUK0	251	PMSR domain-containing protein OS=Triticum aestivum OX=4565 PE=3 SV=1	QSTEK(1)GCNDPIR	3
A0A3B5ZUK0	207	PMSR domain-containing protein OS=Triticum aestivum OX=4565 PE=3 SV=1	AALESMEK(1)QQK	3
A0A3B5ZUK0	239	PMSR domain-containing protein OS=Triticum aestivum OX=4565 PE=3 SV=1	AEEYHQQYLAK(1)GGR	3
A0A3B5ZUK0	224	PMSR domain-containing protein OS=Triticum aestivum OX=4565 PE=3 SV=1	IVTEILPAK(1)R	3
A0A3B5ZUK9	152	NADPH-protochlorophyllide oxidoreductase OS=Triticum aestivum OX=4565 PE=3 SV=1	QFVK(1)NVR	3
A0A3B5ZUK9	330	NADPH-protochlorophyllide oxidoreductase OS=Triticum aestivum OX=4565 PE=3 SV=1	YITK(1)GYVSEEEAGKR	3
A0A3B5ZUK9	208	NADPH-protochlorophyllide oxidoreductase OS=Triticum aestivum OX=4565 PE=3 SV=1	ELLEDLK(1)ASDYPSK	3
A0A3B5ZUK9	107	NADPH-protochlorophyllide oxidoreductase OS=Triticum aestivum OX=4565 PE=3 SV=1	ALAESGK(1)WHVIMACR	3
A0A3B5ZUK9	119	NADPH-protochlorophyllide oxidoreductase OS=Triticum aestivum OX=4565 PE=3 SV=1	DYLK(1)TAR	3
A0A3B5ZUK9	215	NADPH-protochlorophyllide oxidoreductase OS=Triticum aestivum OX=4565 PE=3 SV=1	ASDYPSK(1)R	3
A0A3B5ZUK9	383	NADPH-protochlorophyllide oxidoreductase OS=Triticum aestivum OX=4565 PE=3 SV=1	K(1)VWELSEK	3
A0A3B5ZUK9	340	NADPH-protochlorophyllide oxidoreductase OS=Triticum aestivum OX=4565 PE=3 SV=1	GYVSEEEAGK(1)R	3
A0A3B5ZUK9	380	NADPH-protochlorophyllide oxidoreductase OS=Triticum aestivum OX=4565 PE=3 SV=1	NSASFENQLSEEASDTEK(1)AR	3
A0A3B5ZUP0	361	Putative chloroplast inner envelope protein (Fragment)(predicted) OS=Triticum aestivum OX=4565 PE=4 SV=1	LLTVLSK(1)FPQGDR	3
A0A3B5ZUS8	241	Peptidase_M24 domain-containing protein OS=Triticum aestivum OX=4565 PE=4 SV=1	LLDEK(1)QTTIYK	3
A0A3B5ZUS8	45	Peptidase_M24 domain-containing protein OS=Triticum aestivum OX=4565 PE=4 SV=1	LVLSECK(0.019)PK(0.981)AK	3
A0A3B5ZUS8	247	Peptidase_M24 domain-containing protein OS=Triticum aestivum OX=4565 PE=4 SV=1	QTTIYK(1)R	3
A0A3B5ZVJ0	156	Argininosuccinate synthase, chloroplastic(predicted) OS=Triticum aestivum OX=4565 PE=3 SV=1	EVGADAVAHGCTGK(1)GNDQVR	3
A0A3B5ZVJ0	381	Argininosuccinate synthase, chloroplastic(predicted) OS=Triticum aestivum OX=4565 PE=3 SV=1	LYK(1)GSVTVASR	3
A0A3B5ZVJ0	196	Argininosuccinate synthase, chloroplastic(predicted) OS=Triticum aestivum OX=4565 PE=3 SV=1	EDAIEYAK(1)K	3
A0A3B5ZVN8	63	NADH dehydrogenase [ubiquinone] 1 alpha subcomplex subunit 12 OS=Triticum aestivum OX=4565 PE=3 SV=1	YYEK(1)LHDTQYGR	3
A0A3B5ZWS9	240	Uracil phosphoribosyltransferase(predicted) OS=Triticum aestivum OX=4565 PE=4 SV=1	GVTSK(1)QIK	3
A0A3B5ZWX1	323	GTP_cyclohydro2 domain-containing protein OS=Triticum aestivum OX=4565 PE=3 SV=1	LPTK(1)WGLFR	3
A0A3B5ZX46	389	Epimerase domain-containing protein OS=Triticum aestivum OX=4565 PE=4 SV=1	VEAEEHYYNAK(1)HSK	3
A0A3B5ZXX7	172	Ribos_L4_asso_C domain-containing protein OS=Triticum aestivum OX=4565 PE=4 SV=1	TAQAIK(1)VLK	3
A0A3B5ZZE4	39	Chlorophyll a-b binding protein, chloroplastic OS=Triticum aestivum OX=4565 PE=3 SV=1	AK(1)PAASSSPWYGPDR	3
A0A3B5ZZG3	45	Phosphotransferase OS=Triticum aestivum OX=4565 PE=3 SV=1	K(1)VAAVIEDVER	3
A0A3B5ZZG7	25	6-phosphogluconate dehydrogenase, decarboxylating OS=Triticum aestivum OX=4565 PE=3 SV=1	TAAK(1)VDSTLSR	3
A0A3B5ZZM6	271	Phosphoglycerate kinase OS=Triticum aestivum OX=4565 PE=3 SV=1	RPFAAIVGGSK(1)VSSK	3
A0A3B5ZZM6	127	Phosphoglycerate kinase OS=Triticum aestivum OX=4565 PE=3 SV=1	YLLSNGAK(1)VILTSHLGR	3
A0A3B5ZZM6	198	Phosphoglycerate kinase OS=Triticum aestivum OX=4565 PE=3 SV=1	FYKEEEK(1)NDPEFAK	3
A0A3B5ZZM6	205	Phosphoglycerate kinase OS=Triticum aestivum OX=4565 PE=3 SV=1	EEEKNDPEFAK(1)K	3
A0A3B5ZZM6	87	Phosphoglycerate kinase OS=Triticum aestivum OX=4565 PE=3 SV=1	SVGDLTAADLEGK(1)R	3
A0A3B5ZZM6	162	Phosphoglycerate kinase OS=Triticum aestivum OX=4565 PE=3 SV=1	LSELLGIEVK(1)K	3
A0A3B5ZZM6	410	Phosphoglycerate kinase OS=Triticum aestivum OX=4565 PE=3 SV=1	FAVGTESIAK(1)K	3
A0A3B5ZZM6	74	Phosphoglycerate kinase OS=Triticum aestivum OX=4565 PE=3 SV=1	K(1)SVGDLTAADLEGKR	3
A0A3B5ZZM6	194	Phosphoglycerate kinase OS=Triticum aestivum OX=4565 PE=3 SV=1	FYK(1)EEEK	3
A0A3B5ZZM6	418	Phosphoglycerate kinase OS=Triticum aestivum OX=4565 PE=3 SV=1	K(1)GVTTIIGGGDSVAAVEK	3
A0A3B5ZZM6	138	Phosphoglycerate kinase OS=Triticum aestivum OX=4565 PE=3 SV=1	PK(1)GVTPK	3
A0A3B5ZZM6	163	Phosphoglycerate kinase OS=Triticum aestivum OX=4565 PE=3 SV=1	K(1)AEDVIGPEVEK	3
A0A3B5ZZM6	260	Phosphoglycerate kinase OS=Triticum aestivum OX=4565 PE=3 SV=1	ELDYLDGAVSNPK(1)RPFAAIVGGSK	3
A0A3B6A021	24	Voltage dependent anion channel (VDAC) (Fragment)(predicted) OS=Triticum aestivum OX=4565 PE=4 SV=1	PAPAPARPAGPGLYADIGK(1)K	3
A0A3B6A138	431	Eukaryotic translation initiation factor 3 subunit D OS=Triticum aestivum OX=4565 PE=3 SV=1	GAVLATELK(1)NNANK	3
A0A3B6A138	131	Eukaryotic translation initiation factor 3 subunit D OS=Triticum aestivum OX=4565 PE=3 SV=1	DEEVEAK(1)R	3
A0A3B6A138	415	Eukaryotic translation initiation factor 3 subunit D OS=Triticum aestivum OX=4565 PE=3 SV=1	ITGVDWK(1)QK	3
A0A3B6A1J0	41	Chlorophyll a-b binding protein, chloroplastic OS=Triticum aestivum OX=4565 PE=3 SV=1	AK(1)QVSSGSPWYGADR	3
A0A3B6A211	200	WD_REPEATS_REGION domain-containing protein OS=Triticum aestivum OX=4565 PE=4 SV=1	VWNLTNCK(1)LR	3
A0A3B6A2I8	42	Chlorophyll a-b binding protein, chloroplastic OS=Triticum aestivum OX=4565 PE=3 SV=1	AK(1)QVSSSSPWYGSDR	3
A0A3B6A2M5	161	V-type proton ATPase subunit C OS=Triticum aestivum OX=4565 PE=3 SV=1	K(1)QTGSLAVR	3
A0A3B6A2M5	142	V-type proton ATPase subunit C OS=Triticum aestivum OX=4565 PE=3 SV=1	IEDDMK(1)VR	3
A0A3B6A2M5	242	V-type proton ATPase subunit C OS=Triticum aestivum OX=4565 PE=3 SV=1	VVDNFK(1)VHAR	3
A0A3B6A2S9	180	Spliceosome RNA helicase BAT1 isoform 1(predicted) OS=Triticum aestivum OX=4565 PE=4 SV=1	DK(1)DLSLK	3
A0A3B6A2U5	131	GTP-binding nuclear protein OS=Triticum aestivum OX=4565 PE=3 SV=1	K(1)NLQYYEISAK	3
A0A3B6A2U5	88	GTP-binding nuclear protein OS=Triticum aestivum OX=4565 PE=3 SV=1	LTYK(1)NVPTWHR	3
A0A3B6A2U5	26	GTP-binding nuclear protein OS=Triticum aestivum OX=4565 PE=3 SV=1	HLTGEFEK(1)K	3
A0A3B6A3S4	53	Nucleoside diphosphate kinase OS=Triticum aestivum OX=4565 PE=3 SV=1	LVVPSK(1)QFAEK	3
A0A3B6A3S4	20	Nucleoside diphosphate kinase OS=Triticum aestivum OX=4565 PE=3 SV=1	TFIAIK(1)PDGVQR	3
A0A3B6AR76	133	ATP sulfurylase(predicted) OS=Triticum aestivum OX=4565 PE=4 SV=1	SIEIYPHNK(1)EER	3
A0A3B6ARM5	109	Thylakoid lumenal 15.0 kDa protein 2, chloroplastic(predicted) OS=Triticum aestivum OX=4565 PE=4 SV=1	DTGYK(1)LR	3
A0A3B6ASV9	123	Superoxide dismutase [Cu-Zn] OS=Triticum aestivum OX=4565 PE=3 SV=1	GGHELSK(1)STGNAGAR	3
A0A3B6ASV9	116	Superoxide dismutase [Cu-Zn] OS=Triticum aestivum OX=4565 PE=3 SV=1	AVVVHGDADDLGK(1)GGHELSK	3
A0A3B6ASV9	3	Superoxide dismutase [Cu-Zn] OS=Triticum aestivum OX=4565 PE=3 SV=1	VK(1)AVAVLTGSEGVK	3
A0A3B6AT42	124	PAP_fibrillin domain-containing protein OS=Triticum aestivum OX=4565 PE=4 SV=1	DLDK(1)LQGR	3
A0A3B6AT42	120	PAP_fibrillin domain-containing protein OS=Triticum aestivum OX=4565 PE=4 SV=1	QLEAAAPAPVDLAK(1)DLDK	3
A0A3B6AT42	79	PAP_fibrillin domain-containing protein OS=Triticum aestivum OX=4565 PE=4 SV=1	IK(1)LLSAVAGLNR	3
A0A3B6ATQ3	145	Membrane-associated protein VIPP1 chloroplastic(predicted) OS=Triticum aestivum OX=4565 PE=4 SV=1	YTAAK(1)QADADWYR	3
A0A3B6ATQ3	208	Membrane-associated protein VIPP1 chloroplastic(predicted) OS=Triticum aestivum OX=4565 PE=4 SV=1	LLESK(1)IAEAR	3
A0A3B6ATQ3	175	Membrane-associated protein VIPP1 chloroplastic(predicted) OS=Triticum aestivum OX=4565 PE=4 SV=1	K(1)SYADNASSLK	3
A0A3B6ATQ3	140	Membrane-associated protein VIPP1 chloroplastic(predicted) OS=Triticum aestivum OX=4565 PE=4 SV=1	RLENK(1)YTAAK	3
A0A3B6ATQ3	135	Membrane-associated protein VIPP1 chloroplastic(predicted) OS=Triticum aestivum OX=4565 PE=4 SV=1	QATAQVLASQK(1)R	3
A0A3B6AU09	519	Glutamine amidotransferase type-2 domain-containing protein OS=Triticum aestivum OX=4565 PE=4 SV=1	SIK(1)PVNFQSSPVMDNETILR	3
A0A3B6AU09	1530	Glutamine amidotransferase type-2 domain-containing protein OS=Triticum aestivum OX=4565 PE=4 SV=1	EIVK(1)MQR	3
A0A3B6AU09	1286	Glutamine amidotransferase type-2 domain-containing protein OS=Triticum aestivum OX=4565 PE=4 SV=1	TDLLK(1)PK	3
A0A3B6AU09	773	Glutamine amidotransferase type-2 domain-containing protein OS=Triticum aestivum OX=4565 PE=4 SV=1	LSNK(1)TVNLMR	3
A0A3B6AU09	1553	Glutamine amidotransferase type-2 domain-containing protein OS=Triticum aestivum OX=4565 PE=4 SV=1	GLIEAYVEK(1)TGSTK	3
A0A3B6AU09	900	Glutamine amidotransferase type-2 domain-containing protein OS=Triticum aestivum OX=4565 PE=4 SV=1	LLHK(1)AIR	3
A0A3B6AU09	932	Glutamine amidotransferase type-2 domain-containing protein OS=Triticum aestivum OX=4565 PE=4 SV=1	DLVELK(1)SER	3
A0A3B6AU09	1064	Glutamine amidotransferase type-2 domain-containing protein OS=Triticum aestivum OX=4565 PE=4 SV=1	PGEGGQLPGK(1)K	3
A0A3B6AU09	805	Glutamine amidotransferase type-2 domain-containing protein OS=Triticum aestivum OX=4565 PE=4 SV=1	SGLLK(1)ILSK	3
A0A3B6AU09	905	Glutamine amidotransferase type-2 domain-containing protein OS=Triticum aestivum OX=4565 PE=4 SV=1	EK(1)SDNAYTIYQQHLASR	3
A0A3B6AU09	268	Glutamine amidotransferase type-2 domain-containing protein OS=Triticum aestivum OX=4565 PE=4 SV=1	TIIYK(1)GMLR	3
A0A3B6AU09	1372	Glutamine amidotransferase type-2 domain-containing protein OS=Triticum aestivum OX=4565 PE=4 SV=1	VAGAIAK(1)K	3
A0A3B6AU09	871	Glutamine amidotransferase type-2 domain-containing protein OS=Triticum aestivum OX=4565 PE=4 SV=1	AFSEDTAK(1)R	3
A0A3B6AU09	224	Glutamine amidotransferase type-2 domain-containing protein OS=Triticum aestivum OX=4565 PE=4 SV=1	IAK(1)EDDADDIER	3
A0A3B6AV97	240	29 kDa ribonucleoprotein B, chloroplastic(predicted) OS=Triticum aestivum OX=4565 PE=4 SV=1	VTVAESK(1)PR	3
A0A3B6AV97	221	29 kDa ribonucleoprotein B, chloroplastic(predicted) OS=Triticum aestivum OX=4565 PE=4 SV=1	VLDAK(1)VIYDR	3
A0A3B6AVJ0	360	Phospho-2-dehydro-3-deoxyheptonate aldolase OS=Triticum aestivum OX=4565 PE=3 SV=1	GIANPLGIK(1)VSDK	3
A0A3B6AVL4	92	Aldedh domain-containing protein OS=Triticum aestivum OX=4565 PE=3 SV=1	EHK(1)APIAECLVK	3
A0A3B6AVL4	63	Aldedh domain-containing protein OS=Triticum aestivum OX=4565 PE=3 SV=1	VMDAAK(1)VAQK	3
A0A3B6AVL4	89	Aldedh domain-containing protein OS=Triticum aestivum OX=4565 PE=3 SV=1	AAAILK(1)EHK	3
A0A3B6AVL4	31	Aldedh domain-containing protein OS=Triticum aestivum OX=4565 PE=3 SV=1	ASASGK(1)TVAIVNPTTR	3
A0A3B6AVN9	174	ANK_REP_REGION domain-containing protein OS=Triticum aestivum OX=4565 PE=4 SV=1	EFITGFAVAK(1)K	3
A0A3B6AVN9	144	ANK_REP_REGION domain-containing protein OS=Triticum aestivum OX=4565 PE=4 SV=1	AGAK(1)YDVK	3
A0A3B6AVN9	148	ANK_REP_REGION domain-containing protein OS=Triticum aestivum OX=4565 PE=4 SV=1	YDVK(1)DADGR	3
A0A3B6AVV2	259	RRF domain-containing protein OS=Triticum aestivum OX=4565 PE=3 SV=1	QK(1)EQELSKV	3
A0A3B6AVV2	235	RRF domain-containing protein OS=Triticum aestivum OX=4565 PE=3 SV=1	LSEDNVK(1)DLSADLQK	3
A0A3B6AVV2	222	RRF domain-containing protein OS=Triticum aestivum OX=4565 PE=3 SV=1	AYDK(1)LEK	3
A0A3B6AWB5	567	TOG domain-containing protein OS=Triticum aestivum OX=4565 PE=4 SV=1	LAVEK(1)GQAPGR	3
A0A3B6AWM3	8	50S ribosomal protein L22, chloroplastic(predicted) OS=Triticum aestivum OX=4565 PE=3 SV=1	LVK(1)YIPR	3
A0A3B6AWM3	108	50S ribosomal protein L22, chloroplastic(predicted) OS=Triticum aestivum OX=4565 PE=3 SV=1	ANLFITK(1)AEVSR	3
A0A3B6AXA0	401	Thioredoxin domain-containing protein OS=Triticum aestivum OX=4565 PE=4 SV=1	LSGSGIK(1)VAK	3
A0A3B6AXA0	208	Thioredoxin domain-containing protein OS=Triticum aestivum OX=4565 PE=4 SV=1	GLK(1)AWITGQR	3
A0A3B6AXS0	223	Tetratricopeptide repeat containing protein(predicted) OS=Triticum aestivum OX=4565 PE=4 SV=1	DGK(1)YEDALEK	3
A0A3B6AY32	62	asparagine--tRNA ligase, chloroplastic/mitochondrial isoform X2(predicted) OS=Triticum aestivum OX=4565 PE=4 SV=1	IIVIGESDPTSFPIQK(1)K	3
A0A3B6AYM5	442	Aminotran_1_2 domain-containing protein OS=Triticum aestivum OX=4565 PE=4 SV=1	K(1)FNDSFMEQYQDHSR	3
A0A3B6AYT7	42	40S ribosomal protein S8 OS=Triticum aestivum OX=4565 PE=3 SV=1	LSSNK(1)TVR	3
A0A3B6AYT7	55	40S ribosomal protein S8 OS=Triticum aestivum OX=4565 PE=3 SV=1	GGNVK(1)WR	3
A0A3B6AZ05	67	ATP synthase subunit d, mitochondrial OS=Triticum aestivum OX=4565 PE=3 SV=1	PIDWEYYK(1)K	3
A0A3B6AZ05	131	ATP synthase subunit d, mitochondrial OS=Triticum aestivum OX=4565 PE=3 SV=1	EIAELK(1)ELK	3
A0A3B6AZ05	118	ATP synthase subunit d, mitochondrial OS=Triticum aestivum OX=4565 PE=3 SV=1	TSLK(1)ESER	3
A0A3B6AZ05	99	ATP synthase subunit d, mitochondrial OS=Triticum aestivum OX=4565 PE=3 SV=1	YVDTVTPEYK(1)PK	3
A0A3B6AZ05	34	ATP synthase subunit d, mitochondrial OS=Triticum aestivum OX=4565 PE=3 SV=1	K(1)EFANLR	3
A0A3B6AZ05	73	ATP synthase subunit d, mitochondrial OS=Triticum aestivum OX=4565 PE=3 SV=1	GIGSK(1)VVDMYK	3
A0A3B6AZ05	125	ATP synthase subunit d, mitochondrial OS=Triticum aestivum OX=4565 PE=3 SV=1	IEK(1)EIAELK	3
A0A3B6AZ05	16	ATP synthase subunit d, mitochondrial OS=Triticum aestivum OX=4565 PE=3 SV=1	AGK(1)AIDWDGLAK	3
A0A3B6AZ05	13	ATP synthase subunit d, mitochondrial OS=Triticum aestivum OX=4565 PE=3 SV=1	VTDVAAK(1)AGK	3
A0A3B6AZ70	760	UVR domain-containing protein OS=Triticum aestivum OX=4565 PE=3 SV=1	IK(1)SLVTEELK	3
A0A3B6AZ70	413	UVR domain-containing protein OS=Triticum aestivum OX=4565 PE=3 SV=1	HIEK(1)DPALER	3
A0A3B6AZ70	450	UVR domain-containing protein OS=Triticum aestivum OX=4565 PE=3 SV=1	YELHHK(1)LR	3
A0A3B6AZ70	644	UVR domain-containing protein OS=Triticum aestivum OX=4565 PE=3 SV=1	NPNRPIASFIFSGPTGVGK(1)SELAK	3
A0A3B6AZ70	742	UVR domain-containing protein OS=Triticum aestivum OX=4565 PE=3 SV=1	K(1)IGFDLDSDEKDTSYNR	3
A0A3B6AZ70	611	UVR domain-containing protein OS=Triticum aestivum OX=4565 PE=3 SV=1	IIGQDEAVK(1)AISR	3
A0A3B6AZ70	525	UVR domain-containing protein OS=Triticum aestivum OX=4565 PE=3 SV=1	GQDFEK(1)AGELRDEEMELK	3
A0A3B6B1C5	238	Glyceraldehyde-3-phosphate dehydrogenase OS=Triticum aestivum OX=4565 PE=3 SV=1	FGIIK(1)GTMTTTHSYTGDQR	3
A0A3B6B1C5	233	Glyceraldehyde-3-phosphate dehydrogenase OS=Triticum aestivum OX=4565 PE=3 SV=1	VLDQK(1)FGIIK	3
A0A3B6B1C5	67	Glyceraldehyde-3-phosphate dehydrogenase OS=Triticum aestivum OX=4565 PE=3 SV=1	LK(1)VAINGFGR	3
A0A3B6B1C5	182	Glyceraldehyde-3-phosphate dehydrogenase OS=Triticum aestivum OX=4565 PE=3 SV=1	HLEAGAK(1)K	3
A0A3B6B1C5	183	Glyceraldehyde-3-phosphate dehydrogenase OS=Triticum aestivum OX=4565 PE=3 SV=1	K(1)VLITAPGK	3
A0A3B6B1C5	317	Glyceraldehyde-3-phosphate dehydrogenase OS=Triticum aestivum OX=4565 PE=3 SV=1	K(1)TLAEEVNQAFR	3
A0A3B6B1C5	292	Glyceraldehyde-3-phosphate dehydrogenase OS=Triticum aestivum OX=4565 PE=3 SV=1	GK(1)LNGIALR	3
A0A3B6B1C5	175	Glyceraldehyde-3-phosphate dehydrogenase OS=Triticum aestivum OX=4565 PE=3 SV=1	AGAGK(1)HLEAGAK	3
A0A3B6B1C5	140	Glyceraldehyde-3-phosphate dehydrogenase OS=Triticum aestivum OX=4565 PE=3 SV=1	VIK(1)VVSDR	3
A0A3B6B1P1	630	MI domain-containing protein OS=Triticum aestivum OX=4565 PE=4 SV=1	LLEHLYTK(1)K	3
A0A3B6B1P1	157	MI domain-containing protein OS=Triticum aestivum OX=4565 PE=4 SV=1	TVK(1)GILNK	3
A0A3B6B1P1	167	MI domain-containing protein OS=Triticum aestivum OX=4565 PE=4 SV=1	LTPEK(1)FDLLK	3
A0A3B6B2V5	104	Glutaredoxin domain-containing protein OS=Triticum aestivum OX=4565 PE=4 SV=1	HIGGCDDTIALNK(1)GGK	3
A0A3B6B478	205	PEROXIDASE_4 domain-containing protein OS=Triticum aestivum OX=4565 PE=3 SV=1	TFLDAAIAK(1)TGGNEEK	3
A0A3B6B480	63	Cold-responsive protein WCOR14(predicted) OS=Triticum aestivum OX=4565 PE=4 SV=1	ATPANDAVETVK(1)GAAGEAGDK	3
A0A3B6B480	90	Cold-responsive protein WCOR14(predicted) OS=Triticum aestivum OX=4565 PE=4 SV=1	AAGDAAGK(1)VQEAVEGAVEGAK	3
A0A3B6B480	72	Cold-responsive protein WCOR14(predicted) OS=Triticum aestivum OX=4565 PE=4 SV=1	GAAGEAGDK(1)ASEGADSVSK	3
A0A3B6B480	108	Cold-responsive protein WCOR14(predicted) OS=Triticum aestivum OX=4565 PE=4 SV=1	DLGEK(1)AK	3
A0A3B6B480	82	Cold-responsive protein WCOR14(predicted) OS=Triticum aestivum OX=4565 PE=4 SV=1	ASEGADSVSK(1)AAGDAAGK	3
A0A3B6B480	110	Cold-responsive protein WCOR14(predicted) OS=Triticum aestivum OX=4565 PE=4 SV=1	AK(1)QATEEAWDATK	3
A0A3B6B4X9	254	33 kDa ribonucleoprotein, chloroplastic(predicted) OS=Triticum aestivum OX=4565 PE=4 SV=1	ESVK(1)ADGEVEGLK	3
A0A3B6B5C6	115	Lipocln_cytosolic_FA-bd_dom domain-containing protein OS=Triticum aestivum OX=4565 PE=3 SV=1	GMTAK(1)NFDPVR	3
A0A3B6B623	197	D-3-phosphoglycerate dehydrogenase OS=Triticum aestivum OX=4565 PE=3 SV=1	NVAQADASLK(1)AGK	3
A0A3B6B623	426	D-3-phosphoglycerate dehydrogenase OS=Triticum aestivum OX=4565 PE=3 SV=1	SVK(1)VTYASAR	3
A0A3B6B6C7	290	AB hydrolase-1 domain-containing protein OS=Triticum aestivum OX=4565 PE=4 SV=1	SEK(1)ADVYR	3
A0A3B6B6L2	842	Lipoxygenase OS=Triticum aestivum OX=4565 PE=3 SV=1	LDAVAEAVK(1)K	3
A0A3B6B6L2	407	Lipoxygenase OS=Triticum aestivum OX=4565 PE=3 SV=1	ITK(1)EHIEK	3
A0A3B6B6L2	404	Lipoxygenase OS=Triticum aestivum OX=4565 PE=3 SV=1	ALYGDQDSK(1)ITK	3
A0A3B6B6M7	237	Adenosylhomocysteinase OS=Triticum aestivum OX=4565 PE=3 SV=1	SK(1)FDNLYGCR	3
A0A3B6B6M7	53	Adenosylhomocysteinase OS=Triticum aestivum OX=4565 PE=3 SV=1	TEFGPSQPFK(1)GAR	3
A0A3B6B6M7	282	Adenosylhomocysteinase OS=Triticum aestivum OX=4565 PE=3 SV=1	GCAAALK(1)QAGAR	3
A0A3B6B6M7	7	Adenosylhomocysteinase OS=Triticum aestivum OX=4565 PE=3 SV=1	ALSVEK(1)TSSGR	3
A0A3B6B6M7	17	Adenosylhomocysteinase OS=Triticum aestivum OX=4565 PE=3 SV=1	VK(1)DLSQADFGR	3
A0A3B6B6M7	460	Adenosylhomocysteinase OS=Triticum aestivum OX=4565 PE=3 SV=1	LTK(1)SQSDYISIPVEGPYKPAAYR	3
A0A3B6B6M7	162	Adenosylhomocysteinase OS=Triticum aestivum OX=4565 PE=3 SV=1	SGK(1)VPDPESTDNPEFK	3
A0A3B6B6M7	275	Adenosylhomocysteinase OS=Triticum aestivum OX=4565 PE=3 SV=1	VAVVCGYGDVGK(1)GCAAALK	3
A0A3B6B6M7	159	Adenosylhomocysteinase OS=Triticum aestivum OX=4565 PE=3 SV=1	AEEEFEK(1)SGK	3
A0A3B6B6M7	437	Adenosylhomocysteinase OS=Triticum aestivum OX=4565 PE=3 SV=1	VYVLPK(1)HLDEK	3
A0A3B6B6M7	442	Adenosylhomocysteinase OS=Triticum aestivum OX=4565 PE=3 SV=1	HLDEK(1)VAALHLGK	3
A0A3B6B6M7	431	Adenosylhomocysteinase OS=Triticum aestivum OX=4565 PE=3 SV=1	K(1)VYVLPK	3
A0A3B6B6M7	450	Adenosylhomocysteinase OS=Triticum aestivum OX=4565 PE=3 SV=1	VAALHLGK(1)LGAR	3
A0A3B6B6M7	372	Adenosylhomocysteinase OS=Triticum aestivum OX=4565 PE=3 SV=1	ITIK(1)PQTDR	3
A0A3B6B721	300	NADPH--cytochrome P450 reductase OS=Triticum aestivum OX=4565 PE=4 SV=1	YADLLNAPK(1)K	3
A0A3B6B868	114	Thioredoxin domain-containing protein OS=Triticum aestivum OX=4565 PE=4 SV=1	IVK(1)IDHDANPQIIEK	3
A0A3B6B868	126	Thioredoxin domain-containing protein OS=Triticum aestivum OX=4565 PE=4 SV=1	IDHDANPQIIEK(1)YK	3
A0A3B6B8E3	50	OSJNBb0003B01.9 protein(predicted) OS=Triticum aestivum OX=4565 PE=4 SV=1	ALGSAIDK(1)K	3
A0A3B6B901	420	H0306F12.7 protein(predicted) OS=Triticum aestivum OX=4565 PE=4 SV=1	IK(1)ELINR	3
A0A3B6BXY3	128	Subtilisin-like protease(predicted) OS=Triticum aestivum OX=4565 PE=4 SV=1	LNK(1)GFFDHIQR	3
A0A3B6BXY3	197	Subtilisin-like protease(predicted) OS=Triticum aestivum OX=4565 PE=4 SV=1	K(1)TLLDMVER	3
A0A3B6BXY3	183	Subtilisin-like protease(predicted) OS=Triticum aestivum OX=4565 PE=4 SV=1	LQNDLVTAK(1)ER	3
A0A3B6BXY3	193	Subtilisin-like protease(predicted) OS=Triticum aestivum OX=4565 PE=4 SV=1	LTNILQSK(1)DR	3
A0A3B6BY38	212	Phosphoglycerate mutase-like protein(predicted) OS=Triticum aestivum OX=4565 PE=4 SV=1	EHLGVHPCDK(1)R	3
A0A3B6BY38	134	Phosphoglycerate mutase-like protein(predicted) OS=Triticum aestivum OX=4565 PE=4 SV=1	DHVTK(1)CGLAK	3
A0A3B6BY38	218	Phosphoglycerate mutase-like protein(predicted) OS=Triticum aestivum OX=4565 PE=4 SV=1	SSITK(1)YR	3
A0A3B6BY66	248	Lipoyl-binding domain-containing protein OS=Triticum aestivum OX=4565 PE=4 SV=1	SDYKDEFVK(1)K	3
A0A3B6BY66	414	Lipoyl-binding domain-containing protein OS=Triticum aestivum OX=4565 PE=4 SV=1	IK(1)DVVEDPR	3
A0A3B6BZD8	31	PEROXIDASE_4 domain-containing protein OS=Triticum aestivum OX=4565 PE=3 SV=1	GLIAEK(1)NCAPLMLR	3
A0A3B6BZX5	37	Hexosyltransferase OS=Triticum aestivum OX=4565 PE=3 SV=1	GVVGLAK(1)GLR	3
A0A3B6C035	130	FAD-binding FR-type domain-containing protein OS=Triticum aestivum OX=4565 PE=4 SV=1	AVPGATAEK(1)LCGLR	3
A0A3B6C035	235	FAD-binding FR-type domain-containing protein OS=Triticum aestivum OX=4565 PE=4 SV=1	GEK(1)GYVQR	3
A0A3B6C0B5	356	ATP sulfurylase(predicted) OS=Triticum aestivum OX=4565 PE=4 SV=1	VAAYDTVAK(1)K	3
A0A3B6C0D4	109	60S ribosomal protein L22-2(predicted) OS=Triticum aestivum OX=4565 PE=4 SV=1	VIAANK(1)ER	3
A0A3B6C0D4	18	60S ribosomal protein L22-2(predicted) OS=Triticum aestivum OX=4565 PE=4 SV=1	K(1)GSVSFVIDCTKPVEDK	3
A0A3B6C0D4	71	60S ribosomal protein L22-2(predicted) OS=Triticum aestivum OX=4565 PE=4 SV=1	SK(1)VTVTSDGAFSK	3
A0A3B6C0D4	86	60S ribosomal protein L22-2(predicted) OS=Triticum aestivum OX=4565 PE=4 SV=1	YLK(1)YLTK	3
A0A3B6C0D4	82	60S ribosomal protein L22-2(predicted) OS=Triticum aestivum OX=4565 PE=4 SV=1	VTVTSDGAFSK(1)R	3
A0A3B6C0D4	55	60S ribosomal protein L22-2(predicted) OS=Triticum aestivum OX=4565 PE=4 SV=1	VAGGK(1)AGNLGDSVTVTR	3
A0A3B6C0D4	14	60S ribosomal protein L22-2(predicted) OS=Triticum aestivum OX=4565 PE=4 SV=1	GTAATAAAAAK(1)GK	3
A0A3B6C1E2	181	Putative complex I intermediate-associated protein 30(predicted) OS=Triticum aestivum OX=4565 PE=4 SV=1	K(1)VINAVSVIVGPK	3
A0A3B6C1E2	174	Putative complex I intermediate-associated protein 30(predicted) OS=Triticum aestivum OX=4565 PE=4 SV=1	GDTLDPK(1)YFK	3
A0A3B6C1E2	444	Putative complex I intermediate-associated protein 30(predicted) OS=Triticum aestivum OX=4565 PE=4 SV=1	ELGSILTYK(1)LK	3
A0A3B6C285	88	S1 motif domain-containing protein OS=Triticum aestivum OX=4565 PE=4 SV=1	GYIDLSK(1)R	3
A0A3B6C285	305	S1 motif domain-containing protein OS=Triticum aestivum OX=4565 PE=4 SV=1	LFADTIEK(1)LK	3
A0A3B6C285	285	S1 motif domain-containing protein OS=Triticum aestivum OX=4565 PE=4 SV=1	LVVK(1)EAAR	3
A0A3B6C2K2	25	UMP-CMP kinase OS=Triticum aestivum OX=4565 PE=3 SV=1	EVVAENMLGDK(1)K	3
A0A3B6C3T9	304	Thioredoxin reductase OS=Triticum aestivum OX=4565 PE=3 SV=1	IDTGEEK(1)VLEVK	3
A0A3B6C3T9	190	Thioredoxin reductase OS=Triticum aestivum OX=4565 PE=3 SV=1	SHSVIIATGATAK(1)R	3
A0A3B6C3T9	418	Thioredoxin reductase OS=Triticum aestivum OX=4565 PE=3 SV=1	DVEMGFDITHTK(1)HK	3
A0A3B6C3T9	420	Thioredoxin reductase OS=Triticum aestivum OX=4565 PE=3 SV=1	HK(1)GQYALR	3
A0A3B6C3T9	507	Thioredoxin reductase OS=Triticum aestivum OX=4565 PE=3 SV=1	TFSGVK(1)MK	3
A0A3B6C3X9	413	V-type proton ATPase subunit H OS=Triticum aestivum OX=4565 PE=3 SV=1	LVVADLK(1)AK	3
A0A3B6C4Z5	164	Tetratricopeptide repeat containing protein(predicted) OS=Triticum aestivum OX=4565 PE=4 SV=1	FGK(1)WDGAAEFSDK	3
A0A3B6C521	36	40S ribosomal protein S12 OS=Triticum aestivum OX=4565 PE=3 SV=1	K(1)SSAHDGLVK	3
A0A3B6C521	78	40S ribosomal protein S12 OS=Triticum aestivum OX=4565 PE=3 SV=1	LVK(1)ALCAEHNVHLVTVPSAK	3
A0A3B6C521	45	40S ribosomal protein S12 OS=Triticum aestivum OX=4565 PE=3 SV=1	SSAHDGLVK(1)GLR	3
A0A3B6C534	169	40S ribosomal protein SA OS=Triticum aestivum OX=4565 PE=3 SV=1	YVDIGIPANNK(1)GK	3
A0A3B6C571	128	Ribosomal_L18e/L15P domain-containing protein OS=Triticum aestivum OX=4565 PE=3 SV=1	LISK(1)IAEK	3
A0A3B6C571	63	Ribosomal_L18e/L15P domain-containing protein OS=Triticum aestivum OX=4565 PE=3 SV=1	YFHK(1)LSNR	3
A0A3B6C571	117	Ribosomal_L18e/L15P domain-containing protein OS=Triticum aestivum OX=4565 PE=3 SV=1	GMLPEK(1)PIVVK	3
A0A3B6C571	55	Ribosomal_L18e/L15P domain-containing protein OS=Triticum aestivum OX=4565 PE=3 SV=1	YHPGYFGK(1)VGMR	3
A0A3B6C5F2	80	Photosystem I reaction center subunit psaK, chloroplastic(predicted) OS=Triticum aestivum OX=4565 PE=4 SV=1	ATAGLK(1)LEAR	3
A0A3B6C5L5	427	Glutamyl-tRNA(Gln) amidotransferase subunit B, chloroplastic/mitochondrial OS=Triticum aestivum OX=4565 GN=GATB PE=3 SV=1	NEK(1)LSIDEIK	3
A0A3B6C5N4	36	Aminotran_1_2 domain-containing protein OS=Triticum aestivum OX=4565 PE=4 SV=1	ASELQK(1)EGK	3
A0A3B6C5N4	385	Aminotran_1_2 domain-containing protein OS=Triticum aestivum OX=4565 PE=4 SV=1	AMDVAK(1)SAGK	3
A0A3B6C5N4	442	Aminotran_1_2 domain-containing protein OS=Triticum aestivum OX=4565 PE=4 SV=1	K(1)FNDSFMEQYQNHSR	3
A0A3B6C5N4	91	Aminotran_1_2 domain-containing protein OS=Triticum aestivum OX=4565 PE=4 SV=1	AK(1)HYLSLAPGGLGAYSDSR	3
A0A3B6C5N4	208	Aminotran_1_2 domain-containing protein OS=Triticum aestivum OX=4565 PE=4 SV=1	SK(1)GITVR	3
A0A3B6C5N4	336	Aminotran_1_2 domain-containing protein OS=Triticum aestivum OX=4565 PE=4 SV=1	YSAESK(1)SILESLR	3
A0A3B6C5N4	269	Aminotran_1_2 domain-containing protein OS=Triticum aestivum OX=4565 PE=4 SV=1	K(1)VMFDMGPPVSR	3
A0A3B6C5N4	55	Aminotran_1_2 domain-containing protein OS=Triticum aestivum OX=4565 PE=4 SV=1	IIFTNVGNPHALGQK(1)PLTFPR	3
A0A3B6C5X5	280	Geranylgeranyl pyrophosphate synthase, chloroplastic(predicted) OS=Triticum aestivum OX=4565 PE=3 SV=1	SSEELGK(1)TAGK	3
A0A3B6C5X5	97	Geranylgeranyl pyrophosphate synthase, chloroplastic(predicted) OS=Triticum aestivum OX=4565 PE=3 SV=1	YALLAGGK(1)R	3
A0A3B6C5X5	284	Geranylgeranyl pyrophosphate synthase, chloroplastic(predicted) OS=Triticum aestivum OX=4565 PE=3 SV=1	TAGK(1)DLASDK	3
A0A3B6C5X5	295	Geranylgeranyl pyrophosphate synthase, chloroplastic(predicted) OS=Triticum aestivum OX=4565 PE=3 SV=1	TTYPK(1)LLGLEK	3
A0A3B6C5X5	301	Geranylgeranyl pyrophosphate synthase, chloroplastic(predicted) OS=Triticum aestivum OX=4565 PE=3 SV=1	LLGLEK(1)SR	3
A0A3B6C641	104	SOR_SNZ domain-containing protein OS=Triticum aestivum OX=4565 PE=3 SV=1	AVTIPVMAK(1)AR	3
A0A3B6C6E5	231	Chlorophyll a-b binding protein, chloroplastic OS=Triticum aestivum OX=4565 PE=3 SV=1	K(1)ETLQLAEIK	3
A0A3B6C6E5	240	Chlorophyll a-b binding protein, chloroplastic OS=Triticum aestivum OX=4565 PE=3 SV=1	ETLQLAEIK(1)HAR	3
A0A3B6C6P4	590	Transket_pyr domain-containing protein OS=Triticum aestivum OX=4565 PE=4 SV=1	NTGVK(1)PEILK	3
A0A3B6C6P4	839	Transket_pyr domain-containing protein OS=Triticum aestivum OX=4565 PE=4 SV=1	KPLIVMSPK(1)NLLR	3
A0A3B6C6P4	977	Transket_pyr domain-containing protein OS=Triticum aestivum OX=4565 PE=4 SV=1	GSIDDIK(1)YVGR	3
A0A3B6C6P4	536	Transket_pyr domain-containing protein OS=Triticum aestivum OX=4565 PE=4 SV=1	ISK(1)EDIDK	3
A0A3B6C6P4	865	Transket_pyr domain-containing protein OS=Triticum aestivum OX=4565 PE=4 SV=1	SSLSEFDDLAGHPGFDK(1)QGTR	3
A0A3B6C720	59	Ferredoxin OS=Triticum aestivum OX=4565 PE=3 SV=1	VK(1)LIGPEGK	3
A0A3B6C7G7	127	GrpE protein homolog OS=Triticum aestivum OX=4565 PE=3 SV=1	AASQLESITAEIASGK(1)NK	3
A0A3B6C7L5	635	Putative valyl-tRNA synthetase(predicted) OS=Triticum aestivum OX=4565 PE=3 SV=1	LTSNK(1)AFTNK	3
A0A3B6C7Q4	274	3-oxoacyl-[acyl-carrier-protein] synthase OS=Triticum aestivum OX=4565 PE=3 SV=1	NDDPITASRPWDK(1)ER	3
A0A3B6C7Q4	127	3-oxoacyl-[acyl-carrier-protein] synthase OS=Triticum aestivum OX=4565 PE=3 SV=1	YCILSGK(1)K	3
A0A3B6C7Q4	379	3-oxoacyl-[acyl-carrier-protein] synthase OS=Triticum aestivum OX=4565 PE=3 SV=1	NPSEIK(1)INSTK	3
A0A3B6C7S1	160	Aldo_ket_red domain-containing protein OS=Triticum aestivum OX=4565 PE=4 SV=1	GSVLSALK(1)K	3
A0A3B6C860	300	Peroxidase OS=Triticum aestivum OX=4565 PE=3 SV=1	AFVAAITK(1)LGR	3
A0A3B6C898	155	30S ribosomal protein 3, chloroplastic(predicted) OS=Triticum aestivum OX=4565 PE=4 SV=1	LEEK(1)EWISQK	3
A0A3B6C898	142	30S ribosomal protein 3, chloroplastic(predicted) OS=Triticum aestivum OX=4565 PE=4 SV=1	K(1)DAWEELR	3
A0A3B6C8B0	207	PHB domain-containing protein OS=Triticum aestivum OX=4565 PE=4 SV=1	FLVAK(1)AEQER	3
A0A3B6C8X8	175	Glucose-6-phosphate 1-dehydrogenase OS=Triticum aestivum OX=4565 PE=3 SV=1	VIVEK(1)PFGR	3
A0A3B6C964	171	Cytochrome b-c1 complex subunit Rieske, mitochondrial OS=Triticum aestivum OX=4565 PE=4 SV=1	GK(1)PVFIR	3
A0A3B6C9L1	40	50S ribosomal protein L20 OS=Triticum aestivum OX=4565 PE=3 SV=1	MITQQVK(1)R	3
A0A3B6CBG9	246	Haloacid dehalogenase-like hydrolase domain-containing protein(predicted) OS=Triticum aestivum OX=4565 PE=4 SV=1	KPDPSIYITAAK(1)K	3
A0A3B6CBG9	189	Haloacid dehalogenase-like hydrolase domain-containing protein(predicted) OS=Triticum aestivum OX=4565 PE=4 SV=1	LMDEVK(1)GAGIK	3
A0A3B6CBG9	171	Haloacid dehalogenase-like hydrolase domain-containing protein(predicted) OS=Triticum aestivum OX=4565 PE=4 SV=1	AIIK(1)SGTVEPR	3
A0A3B6CBS1	347	Oxygen-dependent coproporphyrinogen-III oxidase, chloroplastic(predicted) OS=Triticum aestivum OX=4565 PE=4 SV=1	GTTFGLK(1)TGGR	3
A0A3B6CBT2	135	Methionine aminopeptidase OS=Triticum aestivum OX=4565 PE=4 SV=1	LVKPSVTTDEIDK(1)AVHK	3
A0A3B6CC52	327	PEROXIDASE_4 domain-containing protein OS=Triticum aestivum OX=4565 PE=3 SV=1	LIADPDCRPWVEK(1)YQR	3
A0A3B6CC52	221	PEROXIDASE_4 domain-containing protein OS=Triticum aestivum OX=4565 PE=3 SV=1	K(1)TFLDAAIAK	3
A0A3B6CC52	286	PEROXIDASE_4 domain-containing protein OS=Triticum aestivum OX=4565 PE=3 SV=1	DK(1)FIAVGLGPR	3
A0A3B6CC52	194	PEROXIDASE_4 domain-containing protein OS=Triticum aestivum OX=4565 PE=3 SV=1	K(1)EIDSYSK	3
A0A3B6CC52	230	PEROXIDASE_4 domain-containing protein OS=Triticum aestivum OX=4565 PE=3 SV=1	TFLDAAIAK(1)TGGNQEK	3
A0A3B6CC52	160	PEROXIDASE_4 domain-containing protein OS=Triticum aestivum OX=4565 PE=3 SV=1	ATK(1)TGGPNGSIR	3
A0A3B6CCI7	155	33 kDa ribonucleoprotein, chloroplastic(predicted) OS=Triticum aestivum OX=4565 PE=4 SV=1	VEFSK(1)SFR	3
A0A3B6CCI7	253	33 kDa ribonucleoprotein, chloroplastic(predicted) OS=Triticum aestivum OX=4565 PE=4 SV=1	ESVK(1)ADGEVEGVK	3
A0A3B6CCI7	183	33 kDa ribonucleoprotein, chloroplastic(predicted) OS=Triticum aestivum OX=4565 PE=4 SV=1	LYVSNLAWK(1)AR	3
A0A3B6CCI7	249	33 kDa ribonucleoprotein, chloroplastic(predicted) OS=Triticum aestivum OX=4565 PE=4 SV=1	WREDK(1)ESVK	3
A0A3B6CCI7	112	33 kDa ribonucleoprotein, chloroplastic(predicted) OS=Triticum aestivum OX=4565 PE=4 SV=1	DVEVIK(1)MK	3
A0A3B6CCI7	172	33 kDa ribonucleoprotein, chloroplastic(predicted) OS=Triticum aestivum OX=4565 PE=4 SV=1	KPAPPPSPDTIVAK(1)YK	3
A0A3B6CCI7	209	33 kDa ribonucleoprotein, chloroplastic(predicted) OS=Triticum aestivum OX=4565 PE=4 SV=1	K(1)SAGYGFVSFGTK	3
A0A3B6CCI7	174	33 kDa ribonucleoprotein, chloroplastic(predicted) OS=Triticum aestivum OX=4565 PE=4 SV=1	YK(1)LYVSNLAWK	3
A0A3B6CCK7	153	PG_binding_1 domain-containing protein OS=Triticum aestivum OX=4565 PE=4 SV=1	K(1)EVVVVEEK	3
A0A3B6CCP7	207	Elongation factor G, chloroplastic OS=Triticum aestivum OX=4565 PE=3 SV=1	ICFVNK(1)MDR	3
A0A3B6CCP7	560	Elongation factor G, chloroplastic OS=Triticum aestivum OX=4565 PE=3 SV=1	ESISK(1)IAEIQYVHK	3
A0A3B6CCP7	487	Elongation factor G, chloroplastic OS=Triticum aestivum OX=4565 PE=3 SV=1	VAIEPK(1)TK	3
A0A3B6CCP7	494	Elongation factor G, chloroplastic OS=Triticum aestivum OX=4565 PE=3 SV=1	ADADK(1)MANGLIK	3
A0A3B6CCP7	708	Elongation factor G, chloroplastic OS=Triticum aestivum OX=4565 PE=3 SV=1	RGQVNSFGDK(1)PGGLK	3
A0A3B6CCP7	418	Elongation factor G, chloroplastic OS=Triticum aestivum OX=4565 PE=3 SV=1	LIAGSYVLNSNK(1)DK	3
A0A3B6CCP7	569	Elongation factor G, chloroplastic OS=Triticum aestivum OX=4565 PE=3 SV=1	IAEIQYVHK(1)K	3
A0A3B6CCP7	406	Elongation factor G, chloroplastic OS=Triticum aestivum OX=4565 PE=3 SV=1	IYSGK(1)LIAGSYVLNSNK	3
A0A3B6CCP7	313	Elongation factor G, chloroplastic OS=Triticum aestivum OX=4565 PE=3 SV=1	EPDEATVK(1)R	3
A0A3B6CCP7	601	Elongation factor G, chloroplastic OS=Triticum aestivum OX=4565 PE=3 SV=1	SEIK(1)GGAVPK	3
A0A3B6CCP7	196	Elongation factor G, chloroplastic OS=Triticum aestivum OX=4565 PE=3 SV=1	QADK(1)YGVPR	3
A0A3B6CE27	7	Adenosylhomocysteinase OS=Triticum aestivum OX=4565 PE=3 SV=1	ALSVEK(1)TASGR	3
A0A3B6CE50	191	Adenosylhomocysteinase OS=Triticum aestivum OX=4565 PE=3 SV=1	TDASK(1)YR	3
A0A3B6CE50	186	Adenosylhomocysteinase OS=Triticum aestivum OX=4565 PE=3 SV=1	DGLK(1)TDASK	3
A0A3B6CE87	332	Serine hydroxymethyltransferase OS=Triticum aestivum OX=4565 PE=3 SV=1	YLMSK(1)GYK	3
A0A3B6CE87	441	Serine hydroxymethyltransferase OS=Triticum aestivum OX=4565 PE=3 SV=1	GLVNNK(1)DIENLK	3
A0A3B6CE87	435	Serine hydroxymethyltransferase OS=Triticum aestivum OX=4565 PE=3 SV=1	DFSK(1)GLVNNK	3
A0A3B6CE87	327	Serine hydroxymethyltransferase OS=Triticum aestivum OX=4565 PE=3 SV=1	ANAVAVGK(1)YLMSK	3
A0A3B6CE87	319	Serine hydroxymethyltransferase OS=Triticum aestivum OX=4565 PE=3 SV=1	QVK(1)ANAVAVGK	3
A0A3B6CE87	145	Serine hydroxymethyltransferase OS=Triticum aestivum OX=4565 PE=3 SV=1	IMGLDLPSGGHLTHGYYTAGGK(1)K	3
A0A3B6CED5	103	Glutamine synthetase OS=Triticum aestivum OX=4565 PE=3 SV=1	GGNNILVICDTYTPQGEPIPTNK(1)R	3
A0A3B6CED5	265	Glutamine synthetase OS=Triticum aestivum OX=4565 PE=3 SV=1	K(1)AILNLSLR	3
A0A3B6CED5	323	Glutamine synthetase OS=Triticum aestivum OX=4565 PE=3 SV=1	GK(1)GYLEDR	3
A0A3B6CED5	264	Glutamine synthetase OS=Triticum aestivum OX=4565 PE=3 SV=1	EDGGFDVIK(1)K	3
A0A3B6CED7	17	60S ribosomal protein L7-4(predicted) OS=Triticum aestivum OX=4565 PE=4 SV=1	VPVPESVNFK(1)R	3
A0A3B6CEX1	351	Tetratricopeptide repeat (TPR)-like superfamily protein(predicted) OS=Triticum aestivum OX=4565 PE=4 SV=1	GYLAK(1)GAILK	3
A0A3B6CF64	63	Fn3_like domain-containing protein OS=Triticum aestivum OX=4565 PE=4 SV=1	AK(1)DLVSR	3
A0A3B6CFD3	814	Lipoxygenase OS=Triticum aestivum OX=4565 PE=3 SV=1	LDAIAEAVK(1)K	3
A0A3B6CFD3	376	Lipoxygenase OS=Triticum aestivum OX=4565 PE=3 SV=1	AVYGDQDSK(1)ITK	3
A0A3B6CFD3	379	Lipoxygenase OS=Triticum aestivum OX=4565 PE=3 SV=1	ITK(1)EHIEK	3
A0A3B6CFW9	188	Ubiquinol oxidase OS=Triticum aestivum OX=4565 PE=3 SV=1	DDEAEHCK(1)TMK	3
A0A3B6CH67	214	Oryzain alpha chain(predicted) OS=Triticum aestivum OX=4565 PE=3 SV=1	NAK(1)VVTIDGYEDVPVNSEK	3
A0A3B6CH67	230	Oryzain alpha chain(predicted) OS=Triticum aestivum OX=4565 PE=3 SV=1	VVTIDGYEDVPVNSEK(1)SLQK	3
A0A3B6CH67	314	Oryzain alpha chain(predicted) OS=Triticum aestivum OX=4565 PE=3 SV=1	ASSGK(1)CGIAVEPSYPTK	3
A0A3B6D4M5	128	Subtilisin-like protease(predicted) OS=Triticum aestivum OX=4565 PE=4 SV=1	LNK(1)AFFDHIQR	3
A0A3B6D5W5	506	Tr-type G domain-containing protein OS=Triticum aestivum OX=4565 PE=4 SV=1	TEGK(1)TIAVGK	3
A0A3B6D692	45	Germin-like protein OS=Triticum aestivum OX=4565 PE=3 SV=1	K(1)GVGPGDFYYHGLATAGNTNNLIK	3
A0A3B6D6J5	31	PEROXIDASE_4 domain-containing protein OS=Triticum aestivum OX=4565 PE=3 SV=1	GFIAEK(1)NCAPLMLR	3
A0A3B6D710	801	UBA_e1_C domain-containing protein OS=Triticum aestivum OX=4565 PE=3 SV=1	AK(1)FIAGR	3
A0A3B6DAI8	48	Peroxidase OS=Triticum aestivum OX=4565 PE=3 SV=1	AAVTAAVNK(1)ENR	3
A0A3B6DB08	405	PPIase cyclophilin-type domain-containing protein OS=Triticum aestivum OX=4565 PE=4 SV=1	SAK(1)LIQGR	3
A0A3B6DB08	396	PPIase cyclophilin-type domain-containing protein OS=Triticum aestivum OX=4565 PE=4 SV=1	DVLSQIK(1)AGDK	3
A0A3B6DB45	197	Tetratricopeptide repeat containing protein(predicted) OS=Triticum aestivum OX=4565 PE=4 SV=1	EIQMQNYQK(1)K	3
A0A3B6DB45	161	Tetratricopeptide repeat containing protein(predicted) OS=Triticum aestivum OX=4565 PE=4 SV=1	FGK(1)WDGAAELSDK	3
A0A3B6DB45	202	Tetratricopeptide repeat containing protein(predicted) OS=Triticum aestivum OX=4565 PE=4 SV=1	MEQK(1)IQR	3
A0A3B6DB45	214	Tetratricopeptide repeat containing protein(predicted) OS=Triticum aestivum OX=4565 PE=4 SV=1	MGLK(1)LYK	3
A0A3B6DB45	186	Tetratricopeptide repeat containing protein(predicted) OS=Triticum aestivum OX=4565 PE=4 SV=1	NTGNVSTK(1)LR	3
A0A3B6DB70	147	EF1_GNE domain-containing protein OS=Triticum aestivum OX=4565 PE=3 SV=1	K(1)LEEAVR	3
A0A3B6DB70	34	EF1_GNE domain-containing protein OS=Triticum aestivum OX=4565 PE=3 SV=1	TYISGDGITK(1)DDVK	3
A0A3B6DB70	24	EF1_GNE domain-containing protein OS=Triticum aestivum OX=4565 PE=3 SV=1	ALEAHLAGK(1)TYISGDGITK	3
A0A3B6DB70	175	EF1_GNE domain-containing protein OS=Triticum aestivum OX=4565 PE=3 SV=1	LMPVGYGIK(1)K	3
A0A3B6DDI9	99	NAD(P)-bd_dom domain-containing protein OS=Triticum aestivum OX=4565 PE=4 SV=1	AAVAK(1)GIEVVSLSR	3
A0A3B6DER7	77	Thioredoxin domain-containing protein OS=Triticum aestivum OX=4565 PE=4 SV=1	LSDYIGK(1)K	3
A0A3B6DER7	142	Thioredoxin domain-containing protein OS=Triticum aestivum OX=4565 PE=4 SV=1	SGGLGDLK(1)YPLVSDVTK	3
A0A3B6DER7	134	Thioredoxin domain-containing protein OS=Triticum aestivum OX=4565 PE=4 SV=1	K(1)SGGLGDLK	3
A0A3B6DER7	151	Thioredoxin domain-containing protein OS=Triticum aestivum OX=4565 PE=4 SV=1	YPLVSDVTK(1)SISK	3
A0A3B6DFA6	131	S1 motif domain-containing protein OS=Triticum aestivum OX=4565 PE=3 SV=1	TSGGFFK(1)R	3
A0A3B6DFA6	137	S1 motif domain-containing protein OS=Triticum aestivum OX=4565 PE=3 SV=1	AK(1)DHEVLVCR	3
A0A3B6DFA6	776	S1 motif domain-containing protein OS=Triticum aestivum OX=4565 PE=3 SV=1	AEDAYK(1)VGDR	3
A0A3B6DFI3	497	Zeaxanthin epoxidase, chloroplastic OS=Triticum aestivum OX=4565 PE=4 SV=1	LSDK(1)ASNQLGR	3
A0A3B6DFI3	277	Zeaxanthin epoxidase, chloroplastic OS=Triticum aestivum OX=4565 PE=4 SV=1	VFLGHK(1)QYFVSSDVGGGK	3
A0A3B6DFI3	396	Zeaxanthin epoxidase, chloroplastic OS=Triticum aestivum OX=4565 PE=4 SV=1	AWEESVK(1)SR	3
A0A3B6DFX2	125	PsbP domain-containing protein OS=Triticum aestivum OX=4565 PE=4 SV=1	FADDLDDATIEK(1)IGTPEK	3
A0A3B6DGH2	301	PKS_ER domain-containing protein OS=Triticum aestivum OX=4565 PE=4 SV=1	LK(1)TVIDSK	3
A0A3B6DGJ4	154	OSIGBa0115K01-H0319F09.13 protein(predicted) OS=Triticum aestivum OX=4565 PE=4 SV=1	SLDELFQK(1)GR	3
A0A3B6DGJ4	247	OSIGBa0115K01-H0319F09.13 protein(predicted) OS=Triticum aestivum OX=4565 PE=4 SV=1	K(1)LAVQTLFGK	3
A0A3B6DHB9	88	PAP_fibrillin domain-containing protein OS=Triticum aestivum OX=4565 PE=4 SV=1	GIFGITSAK(1)R	3
A0A3B6DI12	288	PEROXIDASE_4 domain-containing protein OS=Triticum aestivum OX=4565 PE=3 SV=1	DK(1)FISVGLGPR	3
A0A3B6DIW5	713	26S proteasome non-ATPase regulatory subunit 1 homolog OS=Triticum aestivum OX=4565 PE=3 SV=1	IILDK(1)HEDTMSK	3
A0A3B6DIW5	117	26S proteasome non-ATPase regulatory subunit 1 homolog OS=Triticum aestivum OX=4565 PE=3 SV=1	ALDEYASFK(1)TR	3
A0A3B6DJ31	394	Aminomethyltransferase OS=Triticum aestivum OX=4565 PE=3 SV=1	GK(1)QYDAVVTK	3
A0A3B6DJ31	402	Aminomethyltransferase OS=Triticum aestivum OX=4565 PE=3 SV=1	QYDAVVTK(1)MPFVPTK	3
A0A3B6DJ31	180	Aminomethyltransferase OS=Triticum aestivum OX=4565 PE=3 SV=1	GGDVK(1)WHVHDER	3
A0A3B6DJ31	174	Aminomethyltransferase OS=Triticum aestivum OX=4565 PE=3 SV=1	DKDLAHIGAHMEAFQK(1)K	3
A0A3B6DJ31	44	Aminomethyltransferase OS=Triticum aestivum OX=4565 PE=3 SV=1	K(1)TALYDFHVAHGGK	3
A0A3B6DJ31	388	Aminomethyltransferase OS=Triticum aestivum OX=4565 PE=3 SV=1	AGTEFK(1)VVVR	3
A0A3B6DJ31	259	Aminomethyltransferase OS=Triticum aestivum OX=4565 PE=3 SV=1	ALLEK(1)SEGK	3
A0A3B6DJ31	369	Aminomethyltransferase OS=Triticum aestivum OX=4565 PE=3 SV=1	K(1)NIAMGYVK	3
A0A3B6DJ31	368	Aminomethyltransferase OS=Triticum aestivum OX=4565 PE=3 SV=1	SHSEIVSGTGENIGEVTSGGFSPCLK(1)K	3
A0A3B6DJ31	160	Aminomethyltransferase OS=Triticum aestivum OX=4565 PE=3 SV=1	DK(1)DLAHIGAHMEAFQK	3
A0A3B6DJ31	211	Aminomethyltransferase OS=Triticum aestivum OX=4565 PE=3 SV=1	EDLSK(1)MYFSDFK	3
A0A3B6DJ31	377	Aminomethyltransferase OS=Triticum aestivum OX=4565 PE=3 SV=1	NIAMGYVK(1)NGLHK	3
A0A3B6DJ31	321	Aminomethyltransferase OS=Triticum aestivum OX=4565 PE=3 SV=1	KAEGGFLGAEVILK(1)QLK	3
A0A3B6DJ70	120	OSIGBa0130B08.3 protein(predicted) OS=Triticum aestivum OX=4565 PE=4 SV=1	LVFVTNNSTK(1)SR	3
A0A3B6DJ70	289	OSIGBa0130B08.3 protein(predicted) OS=Triticum aestivum OX=4565 PE=4 SV=1	PSTFMMDYLAK(1)K	3
A0A3B6DJ70	162	OSIGBa0130B08.3 protein(predicted) OS=Triticum aestivum OX=4565 PE=4 SV=1	K(1)VYVIGEEGILK	3
A0A3B6DJ70	290	OSIGBa0130B08.3 protein(predicted) OS=Triticum aestivum OX=4565 PE=4 SV=1	K(1)FGITTSQICMVGDR	3
A0A3B6DLR7	188	Vacuolar ATPase subunit D1(predicted) OS=Triticum aestivum OX=4565 PE=4 SV=1	VNALENVVK(1)PR	3
A0A3B6DM38	28	60S ribosomal protein L7-2(predicted) OS=Triticum aestivum OX=4565 PE=4 SV=1	EEVWAAEK(1)K	3
A0A3B6DML6	299	Intracellular protease 1(predicted) OS=Triticum aestivum OX=4565 PE=4 SV=1	VLSLAK(1)GFMDK	3
A0A3B6DMW1	338	Formation of crista junctions protein 1(predicted) OS=Triticum aestivum OX=4565 PE=3 SV=1	K(1)DEEASQQVEK	3
A0A3B6DN70	275	Nucleoredoxin(predicted) OS=Triticum aestivum OX=4565 PE=4 SV=1	LEILAEK(1)AK	3
A0A3B6DR86	53	30S ribosomal protein S17, chloroplastic(predicted) OS=Triticum aestivum OX=4565 PE=3 SV=1	ANK(1)TVGVEVAR	3
A0A3B6E8L8	286	1-deoxy-D-xylulose 5-phosphate reductoisomerase, chloroplastic(predicted) OS=Triticum aestivum OX=4565 PE=3 SV=1	HPNWSMGK(1)K	3
A0A3B6E8L8	278	1-deoxy-D-xylulose 5-phosphate reductoisomerase, chloroplastic(predicted) OS=Triticum aestivum OX=4565 PE=3 SV=1	VADALK(1)HPNWSMGK	3
A0A3B6E8L8	132	1-deoxy-D-xylulose 5-phosphate reductoisomerase, chloroplastic(predicted) OS=Triticum aestivum OX=4565 PE=3 SV=1	PK(1)LVAVR	3
A0A3B6E8L8	267	1-deoxy-D-xylulose 5-phosphate reductoisomerase, chloroplastic(predicted) OS=Triticum aestivum OX=4565 PE=3 SV=1	DWPVEK(1)LK	3
A0A3B6EB15	237	Cysteine synthase OS=Triticum aestivum OX=4565 PE=3 SV=1	VHYETTGPEIWEDSK(1)GK	3
A0A3B6EB15	90	Cysteine synthase OS=Triticum aestivum OX=4565 PE=3 SV=1	TPMVYLNK(1)IVK	3
A0A3B6EB15	198	Cysteine synthase OS=Triticum aestivum OX=4565 PE=3 SV=1	GALDK(1)ATEILNK	3
A0A3B6EB15	193	Cysteine synthase OS=Triticum aestivum OX=4565 PE=3 SV=1	GMK(1)GALDK	3
A0A3B6EB15	93	Cysteine synthase OS=Triticum aestivum OX=4565 PE=3 SV=1	IVK(1)GCVANVAAK	3
A0A3B6EB15	284	Cysteine synthase OS=Triticum aestivum OX=4565 PE=3 SV=1	VIGVEPTESNILSGGK(1)PGPHK	3
A0A3B6EB15	113	Cysteine synthase OS=Triticum aestivum OX=4565 PE=3 SV=1	LEIMEPCCSVK(1)DR	3
A0A3B6ECV5	428	Mitochondrial-processing peptidase subunit alpha(predicted) OS=Triticum aestivum OX=4565 PE=4 SV=1	SAILK(1)NLESK	3
A0A3B6ECV5	423	Mitochondrial-processing peptidase subunit alpha(predicted) OS=Triticum aestivum OX=4565 PE=4 SV=1	AFAK(1)SAILK	3
A0A3B6ED41	342	PKS_ER domain-containing protein OS=Triticum aestivum OX=4565 PE=4 SV=1	NVGK(1)QVVR	3
A0A3B6ED41	282	PKS_ER domain-containing protein OS=Triticum aestivum OX=4565 PE=4 SV=1	NLTSLVSK(1)R	3
A0A3B6EDP9	281	Probable zinc metalloprotease EGY2, chloroplastic(predicted) OS=Triticum aestivum OX=4565 PE=4 SV=1	SFEK(1)ITTR	3
A0A3B6EDP9	289	Probable zinc metalloprotease EGY2, chloroplastic(predicted) OS=Triticum aestivum OX=4565 PE=4 SV=1	LENK(1)FGDEFK	3
A0A3B6EEA7	149	Triosephosphat-isomerase(predicted) OS=Triticum aestivum OX=4565 PE=3 SV=1	EAGSTMAVVAEQTK(1)AIAGK	3
A0A3B6EEA7	4	Triosephosphat-isomerase(predicted) OS=Triticum aestivum OX=4565 PE=3 SV=1	K(1)FFVGGNWK	3
A0A3B6EEA7	70	Triosephosphat-isomerase(predicted) OS=Triticum aestivum OX=4565 PE=3 SV=1	LRPEIQVAAQNCWVK(1)K	3
A0A3B6EEA7	194	Triosephosphat-isomerase(predicted) OS=Triticum aestivum OX=4565 PE=3 SV=1	DWLK(1)TNVSPEVAESTR	3
A0A3B6EEA7	55	Triosephosphat-isomerase(predicted) OS=Triticum aestivum OX=4565 PE=3 SV=1	GK(1)LRPEIQVAAQNCWVK	3
A0A3B6EF35	170	S4 RNA-binding domain-containing protein OS=Triticum aestivum OX=4565 PE=3 SV=1	HLAIDTLEYK(1)GLVNK	3
A0A3B6EF35	137	S4 RNA-binding domain-containing protein OS=Triticum aestivum OX=4565 PE=3 SV=1	DIITTK(1)DNQR	3
A0A3B6EF35	160	S4 RNA-binding domain-containing protein OS=Triticum aestivum OX=4565 PE=3 SV=1	LPK(1)HLAIDTLEYK	3
A0A3B6EF35	175	S4 RNA-binding domain-containing protein OS=Triticum aestivum OX=4565 PE=3 SV=1	GLVNK(1)ILDR	3
A0A3B6EFA0	36	Cold induced protein(predicted) OS=Triticum aestivum OX=4565 PE=4 SV=1	SVEGIDK(1)EK	3
A0A3B6EFA0	59	Cold induced protein(predicted) OS=Triticum aestivum OX=4565 PE=4 SV=1	LEDK(1)PVGQYLEK	3
A0A3B6EFA0	52	Cold induced protein(predicted) OS=Triticum aestivum OX=4565 PE=4 SV=1	VAGASAEMLDSAAK(1)YGK	3
A0A3B6EFA0	132	Cold induced protein(predicted) OS=Triticum aestivum OX=4565 PE=4 SV=1	GAASLSGK(1)K	3
A0A3B6EHG7	238	Isocitrate dehydrogenase [NADP] OS=Triticum aestivum OX=4565 PE=3 SV=1	SK(1)YEAAGIWYEHR	3
A0A3B6EHG7	128	Isocitrate dehydrogenase [NADP] OS=Triticum aestivum OX=4565 PE=3 SV=1	LVPGWTK(1)PICIGR	3
A0A3B6EHG7	149	Isocitrate dehydrogenase [NADP] OS=Triticum aestivum OX=4565 PE=3 SV=1	ATDAVLK(1)GPGK	3
A0A3B6EHG7	374	Isocitrate dehydrogenase [NADP] OS=Triticum aestivum OX=4565 PE=3 SV=1	MTK(1)DLALLVHGSSK	3
A0A3B6EHG7	345	Isocitrate dehydrogenase [NADP] OS=Triticum aestivum OX=4565 PE=3 SV=1	AK(1)LDENAR	3
A0A3B6EHG7	86	Isocitrate dehydrogenase [NADP] OS=Triticum aestivum OX=4565 PE=3 SV=1	VK(1)EFNLK	3
A0A3B6EHG7	117	Isocitrate dehydrogenase [NADP] OS=Triticum aestivum OX=4565 PE=3 SV=1	EPIICK(1)NVPK	3
A0A3B6EHG7	29	Isocitrate dehydrogenase [NADP] OS=Triticum aestivum OX=4565 PE=3 SV=1	VFWQSIK(1)DK	3
A0A3B6EI00	434	Glycosyltransferase OS=Triticum aestivum OX=4565 PE=3 SV=1	VAAAK(1)DAAAEALK	3
A0A3B6EIT8	623	Coatomer subunit beta OS=Triticum aestivum OX=4565 PE=4 SV=1	MLAEK(1)QFR	3
A0A3B6EIT8	305	Coatomer subunit beta OS=Triticum aestivum OX=4565 PE=4 SV=1	ALSSPNLDVK(1)R	3
A0A3B6EK71	150	50S ribosomal protein L34, chloroplastic(predicted) OS=Triticum aestivum OX=4565 PE=3 SV=1	ILCTK(1)SNSPTGTK	3
A0A3B6EL93	35	Ribosomal_L28e domain-containing protein OS=Triticum aestivum OX=4565 PE=4 SV=1	VQFSK(1)EPNNLYNVHSYK	3
A0A3B6EL93	134	Ribosomal_L28e domain-containing protein OS=Triticum aestivum OX=4565 PE=4 SV=1	SLQVAK(1)SGVK	3
A0A3B6EL93	47	Ribosomal_L28e domain-containing protein OS=Triticum aestivum OX=4565 PE=4 SV=1	EPNNLYNVHSYK(1)YSGLANK	3
A0A3B6EL93	15	Ribosomal_L28e domain-containing protein OS=Triticum aestivum OX=4565 PE=4 SV=1	K(1)NNCFLIK	3
A0A3B6EL93	30	Ribosomal_L28e domain-containing protein OS=Triticum aestivum OX=4565 PE=4 SV=1	QFGNSNAK(1)VQFSK	3
A0A3B6EL93	117	Ribosomal_L28e domain-containing protein OS=Triticum aestivum OX=4565 PE=4 SV=1	NQVSDNYYRPDLTK(1)PALAR	3
A0A3B6EL93	55	Ribosomal_L28e domain-containing protein OS=Triticum aestivum OX=4565 PE=4 SV=1	K(1)TVTVQPAADK	3
A0A3B6EL93	54	Ribosomal_L28e domain-containing protein OS=Triticum aestivum OX=4565 PE=4 SV=1	YSGLANK(1)K	3
A0A3B6ELC9	95	TRASH domain-containing protein OS=Triticum aestivum OX=4565 PE=4 SV=1	SIVGATLEVIQK(1)K	3
A0A3B6ELC9	71	TRASH domain-containing protein OS=Triticum aestivum OX=4565 PE=4 SV=1	DIHAEAAK(1)K	3
A0A3B6ELC9	14	TRASH domain-containing protein OS=Triticum aestivum OX=4565 PE=4 SV=1	FSGQK(1)IYPGK	3
A0A3B6ELC9	19	TRASH domain-containing protein OS=Triticum aestivum OX=4565 PE=4 SV=1	IYPGK(1)GIR	3
A0A3B6ELC9	100	TRASH domain-containing protein OS=Triticum aestivum OX=4565 PE=4 SV=1	AEK(1)PEVR	3
A0A3B6EMD8	224	Diphosphocytidyl methyl erythritol synthase2(predicted) OS=Triticum aestivum OX=4565 PE=3 SV=1	EANSDSFVVK(1)TLDR	3
A0A3B6EMJ7	195	DUF971 domain-containing protein OS=Triticum aestivum OX=4565 PE=3 SV=1	LAFIDVAK(1)GVR	3
A0A3B6EMX2	362	Obg-like ATPase 1 OS=Triticum aestivum OX=4565 PE=3 SV=1	ELGSESAVK(1)AAGK	3
A0A3B6END7	162	Rhodanese domain-containing protein OS=Triticum aestivum OX=4565 PE=4 SV=1	EVGLPDISEAK(1)K	3
A0A3B6END7	164	Rhodanese domain-containing protein OS=Triticum aestivum OX=4565 PE=4 SV=1	K(1)AVAVPYDGEDK	3
A0A3B6ENE2	217	Glutathione S-transferase 1(predicted) OS=Triticum aestivum OX=4565 PE=3 SV=1	VCK(1)HMPTEFK	3
A0A3B6ENE2	198	Glutathione S-transferase 1(predicted) OS=Triticum aestivum OX=4565 PE=3 SV=1	VFDEYPK(1)VK	3
A0A3B6ENE2	73	Glutathione S-transferase 1(predicted) OS=Triticum aestivum OX=4565 PE=3 SV=1	AIAK(1)YILR	3
A0A3B6ENE2	5	Glutathione S-transferase 1(predicted) OS=Triticum aestivum OX=4565 PE=3 SV=1	SPVK(1)VFGHPMLTNVAR	3
A0A3B6EP73	102	PsbP domain-containing protein OS=Triticum aestivum OX=4565 PE=4 SV=1	ATTK(1)DTPALR	3
A0A3B6EQD7	69	Aldo_ket_red domain-containing protein OS=Triticum aestivum OX=4565 PE=4 SV=1	LFEEGVVK(1)R	3
A0A3B6EQD7	283	Aldo_ket_red domain-containing protein OS=Triticum aestivum OX=4565 PE=4 SV=1	FSEIK(1)QAR	3
A0A3B6ER11	172	Chloroplast photosystem II 22 kDa protein(predicted) OS=Triticum aestivum OX=4565 PE=4 SV=1	FVDEQPTGLDK(1)AVIAPGK	3
A0A3B6ER11	179	Chloroplast photosystem II 22 kDa protein(predicted) OS=Triticum aestivum OX=4565 PE=4 SV=1	AVIAPGK(1)GFR	3
A0A3B6ET46	18	Histone H2A OS=Triticum aestivum OX=4565 PE=3 SV=1	STK(1)AGLQFPVGR	3
A0A3B6FIU2	18	HTH myb-type domain-containing protein OS=Triticum aestivum OX=4565 PE=4 SV=1	SPCKQPTTEK(1)HGQPWRR	3
A0A3B6FJS9	182	RNA-binding protein FUS(predicted) OS=Triticum aestivum OX=4565 PE=4 SV=1	DMK(1)YSTR	3
A0A3B6FJS9	162	RNA-binding protein FUS(predicted) OS=Triticum aestivum OX=4565 PE=4 SV=1	DGK(1)VCLVR	3
A0A3B6FJV3	149	14_3_3 domain-containing protein OS=Triticum aestivum OX=4565 PE=3 SV=1	K(1)DAAENTMVAYK	3
A0A3B6FJV3	90	14_3_3 domain-containing protein OS=Triticum aestivum OX=4565 PE=3 SV=1	VTLIK(1)DYR	3
A0A3B6FJV3	132	14_3_3 domain-containing protein OS=Triticum aestivum OX=4565 PE=3 SV=1	MK(1)GDYYR	3
A0A3B6FJV3	143	14_3_3 domain-containing protein OS=Triticum aestivum OX=4565 PE=3 SV=1	YLAEFK(1)SGTER	3
A0A3B6FJW2	115	Importin subunit alpha OS=Triticum aestivum OX=4565 PE=4 SV=1	EQAVWALGNVAGDSPK(1)CR	3
A0A3B6FKB8	95	Putative EF-hand domain pair protein(predicted) OS=Triticum aestivum OX=4565 PE=3 SV=1	VFDK(1)DQNGFISAAELR	3
A0A3B6FKB8	78	Putative EF-hand domain pair protein(predicted) OS=Triticum aestivum OX=4565 PE=3 SV=1	MK(1)DTDSEEELKEAFR	3
A0A3B6FKQ2	356	Protein translocase subunit SecA OS=Triticum aestivum OX=4565 PE=3 SV=1	AK(1)ELFLR	3
A0A3B6FKQ2	646	Protein translocase subunit SecA OS=Triticum aestivum OX=4565 PE=3 SV=1	LSYSCEK(1)GPTR	3
A0A3B6FKQ2	587	Protein translocase subunit SecA OS=Triticum aestivum OX=4565 PE=3 SV=1	IVNPVDGVIVSK(1)K	3
A0A3B6FMQ8	145	Glutathione S-transferase 1(predicted) OS=Triticum aestivum OX=4565 PE=3 SV=1	VFDDYPK(1)VK	3
A0A3B6FNB9	128	Carbonic anhydrase OS=Triticum aestivum OX=4565 PE=3 SV=1	NIANMVPSYCK(1)NK	3
A0A3B6FNB9	74	Carbonic anhydrase OS=Triticum aestivum OX=4565 PE=3 SV=1	TEVYDK(0.981)K(0.019)PDFFEPLK	3
A0A3B6FNB9	83	Carbonic anhydrase OS=Triticum aestivum OX=4565 PE=3 SV=1	KPDFFEPLK(1)AGQAPK	3
A0A3B6FNB9	75	Carbonic anhydrase OS=Triticum aestivum OX=4565 PE=3 SV=1	K(1)PDFFEPLK	3
A0A3B6FNB9	68	Carbonic anhydrase OS=Triticum aestivum OX=4565 PE=3 SV=1	FK(1)TEVYDKKPDFFEPLK	3
A0A3B6FNB9	236	Carbonic anhydrase OS=Triticum aestivum OX=4565 PE=3 SV=1	EGVSNGTLK(1)LVGGHYDFVSGK	3
A0A3B6FNB9	191	Carbonic anhydrase OS=Triticum aestivum OX=4565 PE=3 SV=1	K(1)VQTECASMPFDDQCTVLEK	3
A0A3B6FNB9	162	Carbonic anhydrase OS=Triticum aestivum OX=4565 PE=3 SV=1	CGGIK(1)ALLSLK	3
A0A3B6FNB9	66	Carbonic anhydrase OS=Triticum aestivum OX=4565 PE=3 SV=1	TGFEK(1)FK	3
A0A3B6FQX6	210	Protein CHLOROPLAST ENHANCING STRESS TOLERANCE, chloroplastic(predicted) OS=Triticum aestivum OX=4565 PE=4 SV=1	ATDTGIDPVAAAK(1)R	3
A0A3B6FTT8	169	Proteasome subunit alpha type OS=Triticum aestivum OX=4565 PE=3 SV=1	NVSNAK(1)TFLEK	3
A0A3B6FVN1	207	Acyl-[acyl-carrier-protein] desaturase 2, chloroplastic(predicted) OS=Triticum aestivum OX=4565 PE=4 SV=1	HAK(1)DFGDLK	3
A0A3B6FVN4	71	CBS domain-containing protein-like(predicted) OS=Triticum aestivum OX=4565 PE=4 SV=1	MVQGK(1)FR	3
A0A3B6FW86	52	60S ribosomal protein L35a-1(predicted) OS=Triticum aestivum OX=4565 PE=4 SV=1	EDVAWYAGK(1)R	3
A0A3B6FYA0	64	Peroxidase OS=Triticum aestivum OX=4565 PE=3 SV=1	K(1)DVGLAAALLR	3
A0A3B6G0X3	194	OMPdecase domain-containing protein OS=Triticum aestivum OX=4565 PE=3 SV=1	AAEVK(1)QFLDANR	3
A0A3B6G1D0	174	SRP54 domain-containing protein OS=Triticum aestivum OX=4565 PE=4 SV=1	TTSLGK(1)LAYR	3
A0A3B6G1D0	232	SRP54 domain-containing protein OS=Triticum aestivum OX=4565 PE=4 SV=1	AQAPSVLSQAVK(1)R	3
A0A3B6GJX5	735	Eukaryotic translation initiation factor 3 subunit A OS=Triticum aestivum OX=4565 PE=3 SV=1	LLEHK(1)NAFQER	3
A0A3B6GKT7	55	RAB1-like(predicted) OS=Triticum aestivum OX=4565 PE=4 SV=1	TVEQDGK(1)TIK	3
A0A3B6GLL5	87	Shikimate kinase family protein(predicted) OS=Triticum aestivum OX=4565 PE=4 SV=1	TPIYIVGTDCNAK(1)R	3
A0A3B6GLL5	64	Shikimate kinase family protein(predicted) OS=Triticum aestivum OX=4565 PE=4 SV=1	K(1)TAEAVGDFR	3
A0A3B6GLL5	214	Shikimate kinase family protein(predicted) OS=Triticum aestivum OX=4565 PE=4 SV=1	YDDLK(1)ER	3
A0A3B6GLL5	256	Shikimate kinase family protein(predicted) OS=Triticum aestivum OX=4565 PE=4 SV=1	IEK(1)LIQAK	3
A0A3B6GMC3	248	MFS domain-containing protein OS=Triticum aestivum OX=4565 PE=3 SV=1	ISQAEAAIK(1)K	3
A0A3B6GN54	234	AA_TRNA_LIGASE_II domain-containing protein OS=Triticum aestivum OX=4565 PE=4 SV=1	VFSNTDLK(1)K	3
A0A3B6GQ38	203	Abhydrolase_2 domain-containing protein OS=Triticum aestivum OX=4565 PE=4 SV=1	ADDVVLYK(1)HGER	3
A0A3B6GQ38	173	Abhydrolase_2 domain-containing protein OS=Triticum aestivum OX=4565 PE=4 SV=1	NK(1)IESSQEAAQK	3
A0A3B6GQ58	533	DNA gyrase subunit B OS=Triticum aestivum OX=4565 PE=3 SV=1	GK(1)ILNIER	3
A0A3B6GQS5	118	Translocon-associated protein subunit beta(predicted) OS=Triticum aestivum OX=4565 PE=4 SV=1	FQASPAVIK(1)YR	3
A0A3B6GQY0	354	3HCDH_N domain-containing protein OS=Triticum aestivum OX=4565 PE=3 SV=1	IK(1)ANLQSR	3
A0A3B6GQZ6	149	Triosephosphat-isomerase(predicted) OS=Triticum aestivum OX=4565 PE=3 SV=1	EAGSTMAVVAEQTK(1)AIADK	3
A0A3B6GRQ6	405	Mitochondrial-processing peptidase subunit alpha(predicted) OS=Triticum aestivum OX=4565 PE=4 SV=1	SAILK(1)NLESK	3
A0A3B6GRQ6	400	Mitochondrial-processing peptidase subunit alpha(predicted) OS=Triticum aestivum OX=4565 PE=4 SV=1	ASAK(1)SAILK	3
A0A3B6GS43	124	Peroxiredoxin(predicted) OS=Triticum aestivum OX=4565 PE=4 SV=1	WSAFVDDGK(1)IK	3
A0A3B6GS43	60	Peroxiredoxin(predicted) OS=Triticum aestivum OX=4565 PE=4 SV=1	FSTTPLK(1)DIFHGK	3
A0A3B6GS43	132	Peroxiredoxin(predicted) OS=Triticum aestivum OX=4565 PE=4 SV=1	AFNVEK(1)APSDFK	3
A0A3B6GS43	126	Peroxiredoxin(predicted) OS=Triticum aestivum OX=4565 PE=4 SV=1	IK(1)AFNVEK	3
A0A3B6GS53	190	Aconitate hydratase OS=Triticum aestivum OX=4565 PE=3 SV=1	VDVAK(1)CADALK	3
A0A3B6GS53	61	Aconitate hydratase OS=Triticum aestivum OX=4565 PE=3 SV=1	FAK(1)TLTILPK	3
A0A3B6GS53	168	Aconitate hydratase OS=Triticum aestivum OX=4565 PE=3 SV=1	DVIAELESDPK(1)K	3
A0A3B6GS53	842	Aconitate hydratase OS=Triticum aestivum OX=4565 PE=3 SV=1	DSAAK(1)GPLLLGVK	3
A0A3B6GS53	855	Aconitate hydratase OS=Triticum aestivum OX=4565 PE=3 SV=1	AVIAK(1)GFER	3
A0A3B6GSP1	87	Transmembrane protein, putative(predicted) OS=Triticum aestivum OX=4565 PE=4 SV=1	VLSSVEK(1)AGLLSK	3
A0A3B6GTL8	225	Peptidyl-prolyl cis-trans isomerase OS=Triticum aestivum OX=4565 PE=3 SV=1	SDIPK(1)QPCR	3
A0A3B6GTL8	120	Peptidyl-prolyl cis-trans isomerase OS=Triticum aestivum OX=4565 PE=3 SV=1	GYGYK(1)GCSFHR	3
A0A3B6GTL8	115	Peptidyl-prolyl cis-trans isomerase OS=Triticum aestivum OX=4565 PE=3 SV=1	ALCTGDK(1)GYGYK	3
A0A3B6GTR5	69	Coiled-coil domain-containing protein(predicted) OS=Triticum aestivum OX=4565 PE=4 SV=1	ALTHTFK(1)QIGR	3
A0A3B6GTR5	153	Coiled-coil domain-containing protein(predicted) OS=Triticum aestivum OX=4565 PE=4 SV=1	AAAADGK(1)EAVVAK	3
A0A3B6GTZ6	77	Aldo_ket_red domain-containing protein OS=Triticum aestivum OX=4565 PE=4 SV=1	ALK(1)QLPR	3
A0A3B6GTZ6	299	Aldo_ket_red domain-containing protein OS=Triticum aestivum OX=4565 PE=4 SV=1	NLDSNIDSLK(1)VR	3
A0A3B6GU21	7	WHy domain-containing protein OS=Triticum aestivum OX=4565 PE=4 SV=1	AQLMDK(1)AK	3
A0A3B6GU21	9	WHy domain-containing protein OS=Triticum aestivum OX=4565 PE=4 SV=1	AK(1)GFVAEK	3
A0A3B6GU50	89	Glyoxylate reductase(predicted) OS=Triticum aestivum OX=4565 PE=3 SV=1	VDLPK(1)CR	3
A0A3B6GU50	138	Glyoxylate reductase(predicted) OS=Triticum aestivum OX=4565 PE=3 SV=1	AK(1)GDYTLTTR	3
A0A3B6GU52	370	Glycine cleavage system P protein OS=Triticum aestivum OX=4565 PE=3 SV=1	IIGVSVDSSGK(1)PALR	3
A0A3B6GU52	552	Glycine cleavage system P protein OS=Triticum aestivum OX=4565 PE=3 SV=1	YLHK(1)LQSK	3
A0A3B6GU52	435	Glycine cleavage system P protein OS=Triticum aestivum OX=4565 PE=3 SV=1	VHGLAGTFAHGLK(1)K	3
A0A3B6GU52	467	Glycine cleavage system P protein OS=Triticum aestivum OX=4565 PE=3 SV=1	K(1)NEMNLR	3
A0A3B6GU52	952	Glycine cleavage system P protein OS=Triticum aestivum OX=4565 PE=3 SV=1	EEIAEVENGK(1)ADAHNNVLK	3
A0A3B6GU52	857	Glycine cleavage system P protein OS=Triticum aestivum OX=4565 PE=3 SV=1	IAILNANYMAK(1)R	3
A0A3B6GU52	785	Glycine cleavage system P protein OS=Triticum aestivum OX=4565 PE=3 SV=1	TFCIPHGGGGPGMGPIGVK(1)K	3
A0A3B6GU52	995	Glycine cleavage system P protein OS=Triticum aestivum OX=4565 PE=3 SV=1	GAK(1)FWPTTCR	3
A0A3B6GU52	898	Glycine cleavage system P protein OS=Triticum aestivum OX=4565 PE=3 SV=1	ATAGIEPEDVAK(1)R	3
A0A3B6GU52	861	Glycine cleavage system P protein OS=Triticum aestivum OX=4565 PE=3 SV=1	RLEK(1)HYPVLFR	3
A0A3B6GU52	556	Glycine cleavage system P protein OS=Triticum aestivum OX=4565 PE=3 SV=1	LQSK(1)DLSLCHSMIPLGSCTMK	3
A0A3B6GU52	886	Glycine cleavage system P protein OS=Triticum aestivum OX=4565 PE=3 SV=1	GFK(1)ATAGIEPEDVAK	3
A0A3B6GU52	229	Glycine cleavage system P protein OS=Triticum aestivum OX=4565 PE=3 SV=1	K(1)TFLIASNCHPQTIDICQTR	3
A0A3B6GUD0	156	50S ribosomal protein L12-2, chloroplastic(predicted) OS=Triticum aestivum OX=4565 PE=3 SV=1	EAVSK(1)DEAEEAK	3
A0A3B6GUD0	137	50S ribosomal protein L12-2, chloroplastic(predicted) OS=Triticum aestivum OX=4565 PE=3 SV=1	ALTNLALK(1)EAK	3
A0A3B6GUD0	163	50S ribosomal protein L12-2, chloroplastic(predicted) OS=Triticum aestivum OX=4565 PE=3 SV=1	EAVSKDEAEEAK(1)K	3
A0A3B6GUD0	164	50S ribosomal protein L12-2, chloroplastic(predicted) OS=Triticum aestivum OX=4565 PE=3 SV=1	K(1)QLEGVGAK	3
A0A3B6GUD0	151	50S ribosomal protein L12-2, chloroplastic(predicted) OS=Triticum aestivum OX=4565 PE=3 SV=1	LK(1)EAVSKDEAEEAK	3
A0A3B6GUD0	148	50S ribosomal protein L12-2, chloroplastic(predicted) OS=Triticum aestivum OX=4565 PE=3 SV=1	DLIEGLPK(1)K	3
A0A3B6GUD0	140	50S ribosomal protein L12-2, chloroplastic(predicted) OS=Triticum aestivum OX=4565 PE=3 SV=1	EAK(1)DLIEGLPK	3
A0A3B6GUD0	126	50S ribosomal protein L12-2, chloroplastic(predicted) OS=Triticum aestivum OX=4565 PE=3 SV=1	IATIK(1)VVR	3
A0A3B6GUN9	157	SUN domain-containing protein OS=Triticum aestivum OX=4565 PE=4 SV=1	K(1)IDGEVGAAR	3
A0A3B6GUW3	137	30S ribosomal protein S20, chloroplastic(predicted) OS=Triticum aestivum OX=4565 PE=3 SV=1	MISEAYK(1)AIDK	3
A0A3B6GV04	342	NAD(P)-bd_dom domain-containing protein OS=Triticum aestivum OX=4565 PE=4 SV=1	RK(1)EYQEAAANTR	3
A0A3B6GV04	80	NAD(P)-bd_dom domain-containing protein OS=Triticum aestivum OX=4565 PE=4 SV=1	K(1)DQQTVFVAGATGQTGVR	3
A0A3B6GV04	34	NAD(P)-bd_dom domain-containing protein OS=Triticum aestivum OX=4565 PE=4 SV=1	VGAGK(1)PGADEEAK	3
A0A3B6GV04	372	NAD(P)-bd_dom domain-containing protein OS=Triticum aestivum OX=4565 PE=4 SV=1	AADAEEPTSK(1)LK	3
A0A3B6GV04	290	NAD(P)-bd_dom domain-containing protein OS=Triticum aestivum OX=4565 PE=4 SV=1	EGSSSTTTSSTDTGK(1)VSK	3
A0A3B6GVC4	88	PRK domain-containing protein OS=Triticum aestivum OX=4565 PE=4 SV=1	LTDAEK(1)SR	3
A0A3B6GVL2	134	VPE4D protein(predicted) OS=Triticum aestivum OX=4565 PE=4 SV=1	DYTGK(1)EVNVK	3
A0A3B6GVN2	365	S-adenosylmethionine synthase OS=Triticum aestivum OX=4565 PE=3 SV=1	FIK(1)TAAYGHFGR	3
A0A3B6GVN2	218	S-adenosylmethionine synthase OS=Triticum aestivum OX=4565 PE=3 SV=1	EHVIK(1)PVIPEK	3
A0A3B6GVN2	279	S-adenosylmethionine synthase OS=Triticum aestivum OX=4565 PE=3 SV=1	DPTK(1)VDR	3
A0A3B6GVN2	69	S-adenosylmethionine synthase OS=Triticum aestivum OX=4565 PE=3 SV=1	ATVDYEK(1)IVR	3
A0A3B6GVN2	229	S-adenosylmethionine synthase OS=Triticum aestivum OX=4565 PE=3 SV=1	YLDEK(1)TIFHLNPSGR	3
A0A3B6GVN2	224	S-adenosylmethionine synthase OS=Triticum aestivum OX=4565 PE=3 SV=1	EHVIKPVIPEK(1)YLDEK	3
A0A3B6GVN2	293	S-adenosylmethionine synthase OS=Triticum aestivum OX=4565 PE=3 SV=1	QAAK(1)SIIASGLAR	3
A0A3B6GX01	181	SOUL heme-binding domain containing protein,expressed(predicted) OS=Triticum aestivum OX=4565 PE=4 SV=1	VVAEK(1)AEGLK	3
A0A3B6GY57	433	Delta-1-pyrroline-5-carboxylate synthase OS=Triticum aestivum OX=4565 PE=3 SV=1	VITSVIPDAVGK(1)K	3
A0A3B6GYN3	163	50S ribosomal protein L13, chloroplastic(predicted) OS=Triticum aestivum OX=4565 PE=3 SV=1	PGGMK(1)EETFDQLQK	3
A0A3B6GYN3	189	50S ribosomal protein L13, chloroplastic(predicted) OS=Triticum aestivum OX=4565 PE=3 SV=1	GMLPK(1)GR	3
A0A3B6GYN3	172	50S ribosomal protein L13, chloroplastic(predicted) OS=Triticum aestivum OX=4565 PE=3 SV=1	EETFDQLQK(1)R	3
A0A3B6GYN3	201	50S ribosomal protein L13, chloroplastic(predicted) OS=Triticum aestivum OX=4565 PE=3 SV=1	LFTHLK(1)VYK	3
A0A3B6GYN3	214	50S ribosomal protein L13, chloroplastic(predicted) OS=Triticum aestivum OX=4565 PE=3 SV=1	GSEHPHVAQK(1)PVPLPIR	3
A0A3B6GYN3	91	50S ribosomal protein L13, chloroplastic(predicted) OS=Triticum aestivum OX=4565 PE=3 SV=1	AADHVTTEK(1)TWYVVDAEDK	3
A0A3B6GYS8	80	FBPase domain-containing protein OS=Triticum aestivum OX=4565 PE=3 SV=1	TIAFK(1)VR	3
A0A3B6GYS8	220	FBPase domain-containing protein OS=Triticum aestivum OX=4565 PE=3 SV=1	WQHVK(1)DTTTIGEGK	3
A0A3B6GYS8	316	FBPase domain-containing protein OS=Triticum aestivum OX=4565 PE=3 SV=1	AGGHSSDGK(1)QSVLDK	3
A0A3B6GYS8	254	FBPase domain-containing protein OS=Triticum aestivum OX=4565 PE=3 SV=1	LVNYYVK(1)EK	3
A0A3B6GYS8	229	FBPase domain-containing protein OS=Triticum aestivum OX=4565 PE=3 SV=1	DTTTIGEGK(1)MFSPGNLR	3
A0A3B6GYS8	275	FBPase domain-containing protein OS=Triticum aestivum OX=4565 PE=3 SV=1	YTGGMVPDVNQIIVK(1)EK	3
A0A3B6GZ66	136	CAAD domain-containing protein OS=Triticum aestivum OX=4565 PE=4 SV=1	EK(1)FLENIK	3
A0A3B6GZ66	142	CAAD domain-containing protein OS=Triticum aestivum OX=4565 PE=4 SV=1	FLENIK(1)SSVSR	3
A0A3B6GZ66	66	CAAD domain-containing protein OS=Triticum aestivum OX=4565 PE=4 SV=1	AAQDSSEASSGSVVK(1)YVK	3
A0A3B6GZK9	75	Heat shock 70 kDa protein, mitochondrial(predicted) OS=Triticum aestivum OX=4565 PE=3 SV=1	NAK(1)VIENSEGTR	3
A0A3B6GZK9	540	Heat shock 70 kDa protein, mitochondrial(predicted) OS=Triticum aestivum OX=4565 PE=3 SV=1	ATAK(1)EQQITIR	3
A0A3B6GZK9	184	Heat shock 70 kDa protein, mitochondrial(predicted) OS=Triticum aestivum OX=4565 PE=3 SV=1	ETAESYLGK(1)SISK	3
A0A3B6GZK9	175	Heat shock 70 kDa protein, mitochondrial(predicted) OS=Triticum aestivum OX=4565 PE=3 SV=1	MK(1)ETAESYLGK	3
A0A3B6GZK9	105	Heat shock 70 kDa protein, mitochondrial(predicted) OS=Triticum aestivum OX=4565 PE=3 SV=1	LVGTPAK(1)R	3
A0A3B6H0L0	328	2,3-bisphosphoglycerate-independent phosphoglycerate mutase(predicted) OS=Triticum aestivum OX=4565 PE=4 SV=1	LPSK(1)YLVSPPLIER	3
A0A3B6H0L0	346	2,3-bisphosphoglycerate-independent phosphoglycerate mutase(predicted) OS=Triticum aestivum OX=4565 PE=4 SV=1	TSGEYLVK(1)NGVR	3
A0A3B6H0L0	220	2,3-bisphosphoglycerate-independent phosphoglycerate mutase(predicted) OS=Triticum aestivum OX=4565 PE=4 SV=1	YENDWSVVK(1)R	3
A0A3B6H0L0	416	2,3-bisphosphoglycerate-independent phosphoglycerate mutase(predicted) OS=Triticum aestivum OX=4565 PE=4 SV=1	DAILSGK(1)FDQVR	3
A0A3B6H0L0	62	2,3-bisphosphoglycerate-independent phosphoglycerate mutase(predicted) OS=Triticum aestivum OX=4565 PE=4 SV=1	LVK(1)AHGTAVGLPSDDDMGNSEVGHNALGAGR	3
A0A3B6H0P5	146	Cytochrome c oxidase subunit 2 OS=Triticum aestivum OX=4565 PE=3 SV=1	VVVPAK(1)THLR	3
A0A3B6H0W1	269	Transaldolase 1(predicted) OS=Triticum aestivum OX=4565 PE=3 SV=1	GK(1)AAVAQAK	3
A0A3B6H0W1	284	Transaldolase 1(predicted) OS=Triticum aestivum OX=4565 PE=3 SV=1	IANQLYLK(1)K	3
A0A3B6H0W1	257	Transaldolase 1(predicted) OS=Triticum aestivum OX=4565 PE=3 SV=1	MLEK(1)IGTPEALALR	3
A0A3B6H174	65	60S ribosomal protein L36 OS=Triticum aestivum OX=4565 PE=3 SV=1	ITELLK(1)VGK	3
A0A3B6H174	58	60S ribosomal protein L36 OS=Triticum aestivum OX=4565 PE=3 SV=1	EVAGFAPYEK(1)R	3
A0A3B6H196	243	Rhodanese domain-containing protein OS=Triticum aestivum OX=4565 PE=4 SV=1	GWQSSDLPWTAPK(1)K	3
A0A3B6H196	320	Rhodanese domain-containing protein OS=Triticum aestivum OX=4565 PE=4 SV=1	TLQQIDDFFNK(1)K	3
A0A3B6H196	162	Rhodanese domain-containing protein OS=Triticum aestivum OX=4565 PE=4 SV=1	EVGSPDISEAK(1)K	3
A0A3B6H196	164	Rhodanese domain-containing protein OS=Triticum aestivum OX=4565 PE=4 SV=1	K(1)AAAVPYDGEDK	3
A0A3B6H196	325	Rhodanese domain-containing protein OS=Triticum aestivum OX=4565 PE=4 SV=1	IAPK(1)ELVDEIK	3
A0A3B6H196	223	Rhodanese domain-containing protein OS=Triticum aestivum OX=4565 PE=4 SV=1	GAFAVK(1)DGAEGPR	3
A0A3B6H1S7	119	Plant organelle RNA recognition domain(predicted) OS=Triticum aestivum OX=4565 PE=4 SV=1	VDK(1)VEGGIR	3
A0A3B6H1S7	65	Plant organelle RNA recognition domain(predicted) OS=Triticum aestivum OX=4565 PE=4 SV=1	AVPGK(1)GGIVPADDDGVSLGTVK	3
A0A3B6H2M0	3	60S ribosomal protein L38(predicted) OS=Triticum aestivum OX=4565 PE=3 SV=1	PK(1)QIHEIK	3
A0A3B6H2P5	190	Rhodanese domain-containing protein OS=Triticum aestivum OX=4565 PE=4 SV=1	GVAGGITSSVAATK(1)K	3
A0A3B6H2P5	447	Rhodanese domain-containing protein OS=Triticum aestivum OX=4565 PE=4 SV=1	GGFQSWAK(1)NLR	3
A0A3B6H2P5	353	Rhodanese domain-containing protein OS=Triticum aestivum OX=4565 PE=4 SV=1	VK(1)DGIPDLR	3
A0A3B6H2P5	366	Rhodanese domain-containing protein OS=Triticum aestivum OX=4565 PE=4 SV=1	SK(1)YASVASPEIK	3
A0A3B6H2P5	376	Rhodanese domain-containing protein OS=Triticum aestivum OX=4565 PE=4 SV=1	YASVASPEIK(1)GPTK	3
A0A3B6H2P5	141	Rhodanese domain-containing protein OS=Triticum aestivum OX=4565 PE=4 SV=1	FIDK(1)LSK	3
A0A3B6H3E6	149	NAD(P)H-quinone oxidoreductase subunit O, chloroplastic(predicted) OS=Triticum aestivum OX=4565 PE=4 SV=1	SDK(1)LDYER	3
A0A3B6H3K6	50	AAA domain-containing protein OS=Triticum aestivum OX=4565 PE=3 SV=1	VLK(1)DELQR	3
A0A3B6H5C6	55	Glucan endo-1,3-beta-glucosidase GII,putative, expressed(predicted) OS=Triticum aestivum OX=4565 PE=3 SV=1	SK(1)GINAMR	3
A0A3B6HMK6	207	Glutathione reductase OS=Triticum aestivum OX=4565 PE=3 SV=1	VVDPHTVSVDGK(1)LYTAK	3
A0A3B6HMK6	167	Glutathione reductase OS=Triticum aestivum OX=4565 PE=3 SV=1	HDWSTLIANK(1)NTELQR	3
A0A3B6HMK6	324	Glutathione reductase OS=Triticum aestivum OX=4565 PE=3 SV=1	SNDGLLSLK(1)TNK	3
A0A3B6HMK6	195	Glutathione reductase OS=Triticum aestivum OX=4565 PE=3 SV=1	GK(1)VVDPHTVSVDGK	3
A0A3B6HNH2	600	Transitional endoplasmic reticulum ATPase, putative(predicted) OS=Triticum aestivum OX=4565 PE=4 SV=1	HQIFK(1)ACLR	3
A0A3B6HNH2	638	Transitional endoplasmic reticulum ATPase, putative(predicted) OS=Triticum aestivum OX=4565 PE=4 SV=1	ACK(1)YAIR	3
A0A3B6HNH2	447	Transitional endoplasmic reticulum ATPase, putative(predicted) OS=Triticum aestivum OX=4565 PE=4 SV=1	FEK(1)FGMSPSK	3
A0A3B6HPW3	218	Clp amino terminal domain containing protein, expressed(predicted) OS=Triticum aestivum OX=4565 PE=4 SV=1	ASLLAK(1)TAGEEK	3
A0A3B6HQ62	170	40S ribosomal protein SA OS=Triticum aestivum OX=4565 PE=3 SV=1	YVDIGIPANNK(1)GR	3
A0A3B6HQF6	265	T-complex protein 1 subunit beta(predicted) OS=Triticum aestivum OX=4565 PE=3 SV=1	VADIEAAEK(1)QK	3
A0A3B6HR53	84	NADH-plastoquinone oxidoreductase subunit K (Fragment)(predicted) OS=Triticum aestivum OX=4565 PE=4 SV=1	SK(1)SSVPSYK	3
A0A3B6HRC1	203	Os03g0176600-like protein(predicted) OS=Triticum aestivum OX=4565 PE=4 SV=1	GK(1)AIADAYR	3
A0A3B6HRV7	134	Expressed protein(predicted) OS=Triticum aestivum OX=4565 PE=4 SV=1	LK(1)RPAVALVSTDR	3
A0A3B6HV25	381	Myosin heavy chain-related(predicted) OS=Triticum aestivum OX=4565 PE=4 SV=1	YLLEK(1)QK	3
A0A3B6HVA3	132	Glutathione peroxidase OS=Triticum aestivum OX=4565 PE=3 SV=1	IK(1)WNFTK	3
A0A3B6HVS0	52	NAD(P)-binding Rossmann-fold superfamily protein(predicted) OS=Triticum aestivum OX=4565 PE=4 SV=1	IVAEK(1)WR	3
A0A3B6HWM5	349	ATPase_AAA_core domain-containing protein OS=Triticum aestivum OX=4565 PE=4 SV=1	K(1)WVTSTGIENIGKK	3
A0A3B6HWM5	361	ATPase_AAA_core domain-containing protein OS=Triticum aestivum OX=4565 PE=4 SV=1	WVTSTGIENIGK(1)K	3
A0A3B6HX49	93	40S ribosomal protein S16(predicted) OS=Triticum aestivum OX=4565 PE=3 SV=1	QAIAK(1)SLVAYYQK	3
A0A3B6HX49	80	40S ribosomal protein S16(predicted) OS=Triticum aestivum OX=4565 PE=3 SV=1	GGGK(1)TSQIYSIR	3
A0A3B6HXM3	145	CBSX4(predicted) OS=Triticum aestivum OX=4565 PE=4 SV=1	LITVK(1)PETR	3
A0A3B6HY18	49	Ribosomal protein S25(predicted) OS=Triticum aestivum OX=4565 PE=4 SV=1	YK(1)QITPSVLSER	3
A0A3B6HY18	72	Ribosomal protein S25(predicted) OS=Triticum aestivum OX=4565 PE=4 SV=1	AIK(1)DLMER	3
A0A3B6HY18	47	Ribosomal protein S25(predicted) OS=Triticum aestivum OX=4565 PE=4 SV=1	LLTEVPK(1)YK	3
A0A3B6HY46	176	Proteasome subunit beta OS=Triticum aestivum OX=4565 PE=3 SV=1	SSINK(1)FQIAK	3
A0A3B6HYX1	240	Protein disulfide-isomerase OS=Triticum aestivum OX=4565 PE=3 SV=1	VVTFDK(1)NPDNHPYLLK	3
A0A3B6HYX1	234	Protein disulfide-isomerase OS=Triticum aestivum OX=4565 PE=3 SV=1	FIDASSTPK(1)VVTFDK	3
A0A3B6HYX1	114	Protein disulfide-isomerase OS=Triticum aestivum OX=4565 PE=3 SV=1	NIQEYK(1)GPR	3
A0A3B6HYX1	68	Protein disulfide-isomerase OS=Triticum aestivum OX=4565 PE=3 SV=1	AAQLLSK(1)HDPAIVLAK	3
A0A3B6HYX1	135	Protein disulfide-isomerase OS=Triticum aestivum OX=4565 PE=3 SV=1	QVGPASK(1)EIK	3
A0A3B6HYX1	324	Protein disulfide-isomerase OS=Triticum aestivum OX=4565 PE=3 SV=1	EDQAPLILIQDSDSK(1)K	3
A0A3B6HYX1	379	Protein disulfide-isomerase OS=Triticum aestivum OX=4565 PE=3 SV=1	VVVADNIHDVVFK(1)SGK	3
A0A3B6HZ53	149	Photosystem II reaction center Psb28 protein OS=Triticum aestivum OX=4565 PE=3 SV=1	PAAVEAK(1)YVMR	3
A0A3B6HZ53	142	Photosystem II reaction center Psb28 protein OS=Triticum aestivum OX=4565 PE=3 SV=1	FVNGK(1)PAAVEAK	3
A0A3B6I021	242	Adenylosuccinate synthetase, chloroplastic OS=Triticum aestivum OX=4565 GN=PURA PE=3 SV=1	TLK(1)EEVEK	3
A0A3B6I034	278	Ribosom_S30AE_C domain-containing protein OS=Triticum aestivum OX=4565 PE=3 SV=1	NEGGFGLIIPK(1)QDGHVDK	3
A0A3B6I034	285	Ribosom_S30AE_C domain-containing protein OS=Triticum aestivum OX=4565 PE=3 SV=1	QDGHVDK(1)ATVNAK	3
A0A3B6I0D2	56	ACB domain-containing protein OS=Triticum aestivum OX=4565 PE=4 SV=1	AK(1)WDAWK	3
A0A3B6I0V8	200	30S ribosomal protein S6 alpha, chloroplastic(predicted) OS=Triticum aestivum OX=4565 PE=3 SV=1	STSFK(1)VR	3
A0A3B6I0X9	190	PHB domain-containing protein OS=Triticum aestivum OX=4565 PE=4 SV=1	FIVEK(1)AEQDKK	3
A0A3B6I3M3	232	Acid phosphatase 1(predicted) OS=Triticum aestivum OX=4565 PE=4 SV=1	LYYK(1)LLK	3
A0A3B6I3M3	239	Acid phosphatase 1(predicted) OS=Triticum aestivum OX=4565 PE=4 SV=1	VGIK(1)PVFITGR	3
A0A3B6I5K9	482	RuBisCO large subunit-binding protein subunit beta, chloroplastic(predicted) OS=Triticum aestivum OX=4565 PE=3 SV=1	VDAIK(1)DTLENDEQK	3
A0A3B6I5K9	379	RuBisCO large subunit-binding protein subunit beta, chloroplastic(predicted) OS=Triticum aestivum OX=4565 PE=3 SV=1	VVLTK(1)ESTTIVGDGSTQEEVTKR	3
A0A3B6I5K9	374	RuBisCO large subunit-binding protein subunit beta, chloroplastic(predicted) OS=Triticum aestivum OX=4565 PE=3 SV=1	ADSTVLGTAAK(1)VVLTK	3
A0A3B6I5K9	477	RuBisCO large subunit-binding protein subunit beta, chloroplastic(predicted) OS=Triticum aestivum OX=4565 PE=3 SV=1	LAAK(1)VDAIK	3
A0A3B6I5R9	166	Ribosomal RNA small subunit methyltransferase G(predicted) OS=Triticum aestivum OX=4565 PE=4 SV=1	IYGLGTGPK(1)VK	3
A0A3B6I6G7	442	Beta-fructofuranosidase, soluble isoenzyme I(predicted) OS=Triticum aestivum OX=4565 PE=3 SV=1	K(1)VVLDQK	3
A0A3B6I733	133	Ferredoxin--NADP reductase, chloroplastic OS=Triticum aestivum OX=4565 PE=3 SV=1	EGQSIGVVADGEDK(0.918)NGK(0.082)PHK	3
A0A3B6I7C3	181	Dihydrolipoamide acetyltransferase component of pyruvate dehydrogenase complex OS=Triticum aestivum OX=4565 PE=3 SV=1	IVCGDGAK(1)EIK	3
A0A3B6IK29	542	Phosphoglucomutase (Fragment)(predicted) OS=Triticum aestivum OX=4565 PE=4 SV=1	MQSSLSDVNK(1)SIK	3
A0A3B6IK29	636	Phosphoglucomutase (Fragment)(predicted) OS=Triticum aestivum OX=4565 PE=4 SV=1	IK(1)EYTGR	3
A0A3B6IK29	282	Phosphoglucomutase (Fragment)(predicted) OS=Triticum aestivum OX=4565 PE=4 SV=1	K(1)LLASPK	3
A0A3B6IK29	135	Phosphoglucomutase (Fragment)(predicted) OS=Triticum aestivum OX=4565 PE=4 SV=1	YFSK(1)DAVQIIAK	3
A0A3B6IK29	281	Phosphoglucomutase (Fragment)(predicted) OS=Triticum aestivum OX=4565 PE=4 SV=1	TIFDFESIK(1)K	3
A0A3B6IK29	483	Phosphoglucomutase (Fragment)(predicted) OS=Triticum aestivum OX=4565 PE=4 SV=1	NK(1)DNLGGDK	3
A0A3B6IK29	376	Phosphoglucomutase (Fragment)(predicted) OS=Triticum aestivum OX=4565 PE=4 SV=1	NMVLGK(1)R	3
A0A3B6IK29	609	Phosphoglucomutase (Fragment)(predicted) OS=Triticum aestivum OX=4565 PE=4 SV=1	IYIEQYEK(1)DSSK	3
A0A3B6ILN0	277	Pyr_redox_2 domain-containing protein OS=Triticum aestivum OX=4565 PE=4 SV=1	GQVAEEK(1)GGIK	3
A0A3B6ILN3	43	Histone H2B OS=Triticum aestivum OX=4565 PE=3 SV=1	RLPAGK(1)SSAAAK	3
A0A3B6INC2	111	TCTP domain-containing protein OS=Triticum aestivum OX=4565 PE=3 SV=1	LEGDDLDVFK(1)K	3
A0A3B6IPQ4	398	ATPase_AAA_core domain-containing protein OS=Triticum aestivum OX=4565 PE=4 SV=1	LLEYGHMLVQEQDNVK(1)R	3
A0A3B6IPQ4	161	ATPase_AAA_core domain-containing protein OS=Triticum aestivum OX=4565 PE=4 SV=1	GQGK(1)SFQCELVFAK	3
A0A3B6IPQ4	307	ATPase_AAA_core domain-containing protein OS=Triticum aestivum OX=4565 PE=4 SV=1	IGVCK(1)GIFQTDNVSDESVVK	3
A0A3B6IPQ4	208	ATPase_AAA_core domain-containing protein OS=Triticum aestivum OX=4565 PE=4 SV=1	YREAADMIK(1)K	3
A0A3B6IPQ4	361	ATPase_AAA_core domain-containing protein OS=Triticum aestivum OX=4565 PE=4 SV=1	WVTSTGIENIGK(1)R	3
A0A3B6IPQ4	211	ATPase_AAA_core domain-containing protein OS=Triticum aestivum OX=4565 PE=4 SV=1	GK(1)MCCLFINDLDAGAGR	3
A0A3B6IPQ4	377	ATPase_AAA_core domain-containing protein OS=Triticum aestivum OX=4565 PE=4 SV=1	DGPVTFEQPK(1)MTVEK	3
A0A3B6IPQ4	447	ATPase_AAA_core domain-containing protein OS=Triticum aestivum OX=4565 PE=4 SV=1	GAQQGTLPVPAGCTDQTAK(1)NFDPTAR	3
A0A3B6IPQ4	349	ATPase_AAA_core domain-containing protein OS=Triticum aestivum OX=4565 PE=4 SV=1	K(1)WVTSTGIENIGK	3
A0A3B6IPQ4	292	ATPase_AAA_core domain-containing protein OS=Triticum aestivum OX=4565 PE=4 SV=1	MEK(1)FYWAPTR	3
A0A3B6IPQ4	157	ATPase_AAA_core domain-containing protein OS=Triticum aestivum OX=4565 PE=4 SV=1	IPLILGIWGGK(1)GQGK	3
A0A3B6IPQ4	62	ATPase_AAA_core domain-containing protein OS=Triticum aestivum OX=4565 PE=4 SV=1	WK(1)GLAYDISDDQQDITR	3
A0A3B6IQP1	130	RRM domain-containing protein OS=Triticum aestivum OX=4565 PE=4 SV=1	ELFSELGDVK(1)R	3
A0A3B6IQT3	374	Protein disulfide-isomerase OS=Triticum aestivum OX=4565 PE=3 SV=1	VVVADNVHDVVFK(1)SGK	3
A0A3B6IQT3	235	Protein disulfide-isomerase OS=Triticum aestivum OX=4565 PE=3 SV=1	VVTFDK(1)NPDNHPYLLK	3
A0A3B6IQZ5	109	Eukaryotic translation initiation factor 2 subunit beta(predicted) OS=Triticum aestivum OX=4565 PE=3 SV=1	EMSNSWVAK(1)YR	3
A0A3B6IQZ5	87	Eukaryotic translation initiation factor 2 subunit beta(predicted) OS=Triticum aestivum OX=4565 PE=3 SV=1	STISMDK(1)TDPK	3
A0A3B6IQZ5	162	Eukaryotic translation initiation factor 2 subunit beta(predicted) OS=Triticum aestivum OX=4565 PE=3 SV=1	ILEEMDAVEK(1)SLK	3
A0A3B6IQZ5	91	Eukaryotic translation initiation factor 2 subunit beta(predicted) OS=Triticum aestivum OX=4565 PE=3 SV=1	TDPK(1)VADAVTELR	3
A0A3B6IQZ5	114	Eukaryotic translation initiation factor 2 subunit beta(predicted) OS=Triticum aestivum OX=4565 PE=3 SV=1	EK(1)ALLGR	3
A0A3B6IS58	112	Putative mitochondrial-processing peptidase subunit beta(predicted) OS=Triticum aestivum OX=4565 PE=4 SV=1	PILGSADNVK(1)SITK	3
A0A3B6IS58	39	Putative mitochondrial-processing peptidase subunit beta(predicted) OS=Triticum aestivum OX=4565 PE=4 SV=1	EQTTYYAK(1)VLDK	3
A0A3B6IS58	117	Putative mitochondrial-processing peptidase subunit beta(predicted) OS=Triticum aestivum OX=4565 PE=4 SV=1	K(1)NLIDYIQK	3
A0A3B6IS58	43	Putative mitochondrial-processing peptidase subunit beta(predicted) OS=Triticum aestivum OX=4565 PE=4 SV=1	VLDK(1)DVPR	3
A0A3B6IS67	21	Histone H2B OS=Triticum aestivum OX=4565 PE=3 SV=1	KPAAEVAEK(1)AEK	3
A0A3B6IS75	679	Alanine--tRNA ligase OS=Triticum aestivum OX=4565 PE=3 SV=1	GSIVLPEK(1)LR	3
A0A3B6IS95	162	ATP synthase B chain, chloroplast, putative, expressed(predicted) OS=Triticum aestivum OX=4565 PE=3 SV=1	ELEAK(1)LDEGRR	3
A0A3B6IS95	157	ATP synthase B chain, chloroplast, putative, expressed(predicted) OS=Triticum aestivum OX=4565 PE=3 SV=1	ETTK(1)ELEAK	3
A0A3B6ISQ8	285	ABC transporter domain-containing protein OS=Triticum aestivum OX=4565 PE=4 SV=1	IVK(1)TGDSSLASHINEGGYK	3
A0A3B6IU00	296	Putative rhamnose biosynthetic enzyme 1(predicted) OS=Triticum aestivum OX=4565 PE=4 SV=1	YFLDDQK(1)LK	3
A0A3B6IU50	335	PKS_AT domain-containing protein OS=Triticum aestivum OX=4565 PE=4 SV=1	VIAGIIK(1)R	3
A0A3B6IU62	51	Tropinone reductase-like protein(predicted) OS=Triticum aestivum OX=4565 PE=4 SV=1	K(1)EAELGER	3
A0A3B6IUN0	42	PsbP domain-containing protein OS=Triticum aestivum OX=4565 PE=4 SV=1	DFDFLGHDSAFK(1)DR	3
A0A3B6IV26	18	Group3 late embryogenesis abundant protein(predicted) OS=Triticum aestivum OX=4565 PE=4 SV=1	MASK(1)TGQSIQDR	3
A0A3B6IV26	57	Group3 late embryogenesis abundant protein(predicted) OS=Triticum aestivum OX=4565 PE=4 SV=1	AASETTEAAK(1)K	3
A0A3B6IVC6	205	Ribosomal_L18e/L15P domain-containing protein OS=Triticum aestivum OX=4565 PE=3 SV=1	LNIK(1)AGAFSSAAK	3
A0A3B6IVC6	81	Ribosomal_L18e/L15P domain-containing protein OS=Triticum aestivum OX=4565 PE=3 SV=1	LDNLSPQK(1)GAR	3
A0A3B6IVC6	174	Ribosomal_L18e/L15P domain-containing protein OS=Triticum aestivum OX=4565 PE=3 SV=1	DGDEISLESLK(1)SR	3
A0A3B6IVC6	214	Ribosomal_L18e/L15P domain-containing protein OS=Triticum aestivum OX=4565 PE=3 SV=1	AGAFSSAAK(1)EK	3
A0A3B6IVC6	229	Ribosomal_L18e/L15P domain-containing protein OS=Triticum aestivum OX=4565 PE=3 SV=1	EKLEAAGCTLTVLPK(1)R	3
A0A3B6IVC6	187	Ribosomal_L18e/L15P domain-containing protein OS=Triticum aestivum OX=4565 PE=3 SV=1	K(0.973)LPLK(0.027)ILGDGDLSVK	3
A0A3B6IWH4	18	Cold acclimation protein WCOR615(predicted) OS=Triticum aestivum OX=4565 PE=4 SV=1	ADEAAK(1)TGPSVQDR	3
A0A3B6IWH4	12	Cold acclimation protein WCOR615(predicted) OS=Triticum aestivum OX=4565 PE=4 SV=1	TDAK(1)ADEAAK	3
A0A3B6IWH4	47	Cold acclimation protein WCOR615(predicted) OS=Triticum aestivum OX=4565 PE=4 SV=1	SEAVTK(1)AASDTAEAAMK	3
A0A3B6IX07	149	50S ribosomal protein L5, chloroplastic(predicted) OS=Triticum aestivum OX=4565 PE=3 SV=1	NSVASFK(1)IR	3
A0A3B6IX07	76	50S ribosomal protein L5, chloroplastic(predicted) OS=Triticum aestivum OX=4565 PE=3 SV=1	LK(1)TVYDTK	3
A0A3B6IZA2	117	Nucleoside-triphosphatase(predicted) OS=Triticum aestivum OX=4565 PE=3 SV=1	SIVPLLEK(1)AK	3
A0A3B6IZA7	595	Med12 domain-containing protein OS=Triticum aestivum OX=4565 PE=4 SV=1	SK(1)MSEMNK(1)LSR	3
A0A3B6IZA7	589	Med12 domain-containing protein OS=Triticum aestivum OX=4565 PE=4 SV=1	SK(1)MSEMNK(1)LSR	3
A0A3B6J086	594	Alanine--tRNA ligase OS=Triticum aestivum OX=4565 PE=3 SV=1	GSIVLPEK(1)LR	3
A0A3B6JBS5	190	Aldo_ket_red domain-containing protein OS=Triticum aestivum OX=4565 PE=4 SV=1	HITDLK(1)EEGK	3
A0A3B6JDD4	142	5-methyltetrahydropteroyltriglutamate--homocysteine methyltransferase(predicted) OS=Triticum aestivum OX=4565 PE=3 SV=1	AVSEYK(1)EAK	3
A0A3B6JDL9	589	Putative thiamine biosythesis protein ThiC(predicted) OS=Triticum aestivum OX=4565 PE=3 SV=1	K(1)YADEHGYGTVEEAVR	3
A0A3B6JDL9	518	Putative thiamine biosythesis protein ThiC(predicted) OS=Triticum aestivum OX=4565 PE=3 SV=1	IAAHAADLAK(1)R	3
A0A3B6JDL9	208	Putative thiamine biosythesis protein ThiC(predicted) OS=Triticum aestivum OX=4565 PE=3 SV=1	AIIPSNK(1)R	3
A0A3B6JE26	165	Rieske domain-containing protein OS=Triticum aestivum OX=4565 PE=4 SV=1	K(1)LFVYPAK	3
A0A3B6JE49	875	Sucrose-phosphate synthase OS=Triticum aestivum OX=4565 PE=4 SV=1	WPGDHVK(1)TVVPR	3
A0A3B6JE49	373	Sucrose-phosphate synthase OS=Triticum aestivum OX=4565 PE=4 SV=1	NK(1)LEQLLK	3
A0A3B6JE49	379	Sucrose-phosphate synthase OS=Triticum aestivum OX=4565 PE=4 SV=1	LEQLLK(1)LGR	3
A0A3B6JE49	68	Sucrose-phosphate synthase OS=Triticum aestivum OX=4565 PE=4 SV=1	SFDDQALHK(1)TWTK	3
A0A3B6JED8	149	PsbP domain-containing protein OS=Triticum aestivum OX=4565 PE=4 SV=1	K(1)VLSPPTQK	3
A0A3B6JED8	164	PsbP domain-containing protein OS=Triticum aestivum OX=4565 PE=4 SV=1	LIEAK(1)ETDIDGR	3
A0A3B6JED8	227	PsbP domain-containing protein OS=Triticum aestivum OX=4565 PE=4 SV=1	LHTIVDSFK(1)IETK	3
A0A3B6JED8	157	PsbP domain-containing protein OS=Triticum aestivum OX=4565 PE=4 SV=1	VLSPPTQK(1)TK	3
A0A3B6JEJ1	328	Pyr_redox_2 domain-containing protein OS=Triticum aestivum OX=4565 PE=4 SV=1	SAEQAVK(1)AIK	3
A0A3B6JEJ1	425	Pyr_redox_2 domain-containing protein OS=Triticum aestivum OX=4565 PE=4 SV=1	AQPPAASPDELK(1)AAGLQFASK	3
A0A3B6JEJ1	277	Pyr_redox_2 domain-containing protein OS=Triticum aestivum OX=4565 PE=4 SV=1	GQVAEEK(1)GGIK	3
A0A3B6JEJ1	388	Pyr_redox_2 domain-containing protein OS=Triticum aestivum OX=4565 PE=4 SV=1	FGSYWVK(1)DGK	3
A0A3B6JEJ1	5	Pyr_redox_2 domain-containing protein OS=Triticum aestivum OX=4565 PE=4 SV=1	ASGK(1)HFK	3
A0A3B6JEQ8	306	Aldo_ket_red domain-containing protein OS=Triticum aestivum OX=4565 PE=4 SV=1	YLDANSAGAK(1)R	3
A0A3B6JEQ8	165	Aldo_ket_red domain-containing protein OS=Triticum aestivum OX=4565 PE=4 SV=1	ESVEK(1)SLSR	3
A0A3B6JEQ8	326	Aldo_ket_red domain-containing protein OS=Triticum aestivum OX=4565 PE=4 SV=1	YNASLAK(1)EATDEYVK	3
A0A3B6JFE5	301	Alpha-L-AF_C domain-containing protein OS=Triticum aestivum OX=4565 PE=4 SV=1	YVAIGNEDCGK(1)K	3
A0A3B6JFJ4	353	NADH dehydrogenase [ubiquinone] iron-sulfur protein 1, mitochondrial(predicted) OS=Triticum aestivum OX=4565 PE=3 SV=1	FK(1)AVTWR	3
A0A3B6JFJ4	141	NADH dehydrogenase [ubiquinone] iron-sulfur protein 1, mitochondrial(predicted) OS=Triticum aestivum OX=4565 PE=3 SV=1	IK(1)TNTPIAK	3
A0A3B6JFJ7	122	2-carboxy-D-arabinitol-1-phosphatase OS=Triticum aestivum OX=4565 PE=4 SV=1	DK(1)DLIPDYDLR	3
A0A3B6JFK1	159	Photosynthetic NDH subunit of subcomplex B 1, chloroplastic(predicted) OS=Triticum aestivum OX=4565 PE=4 SV=1	GK(1)QVYEMCK	3
A0A3B6JFK1	306	Photosynthetic NDH subunit of subcomplex B 1, chloroplastic(predicted) OS=Triticum aestivum OX=4565 PE=4 SV=1	GK(1)YVVIHGIESDSVANMK	3
A0A3B6JFK1	454	Photosynthetic NDH subunit of subcomplex B 1, chloroplastic(predicted) OS=Triticum aestivum OX=4565 PE=4 SV=1	LAGIDIEAVK(1)K	3
A0A3B6JFK1	296	Photosynthetic NDH subunit of subcomplex B 1, chloroplastic(predicted) OS=Triticum aestivum OX=4565 PE=4 SV=1	AVVEDK(1)YNR	3
A0A3B6JFK1	419	Photosynthetic NDH subunit of subcomplex B 1, chloroplastic(predicted) OS=Triticum aestivum OX=4565 PE=4 SV=1	DKPCVALFSSK(1)AK	3
A0A3B6JFK1	433	Photosynthetic NDH subunit of subcomplex B 1, chloroplastic(predicted) OS=Triticum aestivum OX=4565 PE=4 SV=1	K(1)SCTVVASATGK	3
A0A3B6JFL7	1249	Clathrin heavy chain OS=Triticum aestivum OX=4565 PE=3 SV=1	LK(1)QFQGAVDAAR	3
A0A3B6JFL7	457	Clathrin heavy chain OS=Triticum aestivum OX=4565 PE=3 SV=1	LVVNQNK(1)K	3
A0A3B6JG03	210	Pept_C1 domain-containing protein OS=Triticum aestivum OX=4565 PE=3 SV=1	HPGCEPAYPTPVCEK(1)K	3
A0A3B6JG03	222	Pept_C1 domain-containing protein OS=Triticum aestivum OX=4565 PE=3 SV=1	VQNQVWEEK(1)K	3
A0A3B6JG55	128	Glutamate decarboxylase OS=Triticum aestivum OX=4565 PE=3 SV=1	MLNDLLVK(1)K	3
A0A3B6JG55	364	Glutamate decarboxylase OS=Triticum aestivum OX=4565 PE=3 SV=1	EVVSVWK(1)R	3
A0A3B6JGU6	65	Acyl carrier protein OS=Triticum aestivum OX=4565 PE=3 SV=1	VVK(1)NFQK	3
A0A3B6JHQ0	569	Beta-galactosidase(predicted) OS=Triticum aestivum OX=4565 PE=3 SV=1	ELQEAAIQK(1)K	3
A0A3B6JI96	533	SRP54 domain-containing protein OS=Triticum aestivum OX=4565 PE=3 SV=1	AEEQAAVATGK(1)R	3
A0A3B6JI96	225	SRP54 domain-containing protein OS=Triticum aestivum OX=4565 PE=3 SV=1	PAAIDQLTILGK(1)K	3
A0A3B6JI96	97	SRP54 domain-containing protein OS=Triticum aestivum OX=4565 PE=3 SV=1	LTK(1)ENIAEPMR	3
A0A3B6JI96	226	SRP54 domain-containing protein OS=Triticum aestivum OX=4565 PE=3 SV=1	K(1)VGVPVYSEGTEAKPSEIAK	3
A0A3B6JIA3	73	RanBD1 domain-containing protein OS=Triticum aestivum OX=4565 PE=4 SV=1	GTGAVK(1)LLK	3
A0A3B6JIN4	455	Adenylosuccinate lyase OS=Triticum aestivum OX=4565 PE=4 SV=1	GQAVTK(1)DSIR	3
A0A3B6JIP4	261	Thioredoxin domain-containing protein OS=Triticum aestivum OX=4565 PE=4 SV=1	DFSTESAK(1)K	3
A0A3B6JIR3	457	Heat shock cognate 70 kDa protein(predicted) OS=Triticum aestivum OX=4565 PE=3 SV=1	TK(1)DNNLLGK	3
A0A3B6JIU8	297	ATP-dependent Clp protease proteolytic subunit OS=Triticum aestivum OX=4565 PE=3 SV=1	GPFYMDSLK(1)AK	3
A0A3B6JJ08	447	ATPase_AAA_core domain-containing protein OS=Triticum aestivum OX=4565 PE=4 SV=1	GAQQGTLPVPAGCTDQTAK(1)NFDPTAR	3
A0A3B6JJ96	89	Alpha-1,4-glucan-protein synthase (UDP-forming)(predicted) OS=Triticum aestivum OX=4565 PE=4 SV=1	ASCISFK(1)DSACR	3
A0A3B6JJ96	329	Alpha-1,4-glucan-protein synthase (UDP-forming)(predicted) OS=Triticum aestivum OX=4565 PE=4 SV=1	LGK(1)IDPYFVK	3
A0A3B6JJ96	284	Alpha-1,4-glucan-protein synthase (UDP-forming)(predicted) OS=Triticum aestivum OX=4565 PE=4 SV=1	ASNPFVNLK(1)K	3
A0A3B6JJD8	183	30S ribosomal protein S1, chloroplastic(predicted) OS=Triticum aestivum OX=4565 PE=4 SV=1	QLQAEDVVITGK(1)VIGGNK	3
A0A3B6JJD8	323	30S ribosomal protein S1, chloroplastic(predicted) OS=Triticum aestivum OX=4565 PE=4 SV=1	K(1)LEPTPGDMIR	3
A0A3B6JJD8	336	30S ribosomal protein S1, chloroplastic(predicted) OS=Triticum aestivum OX=4565 PE=4 SV=1	NPK(1)LVFEK	3
A0A3B6JJG0	130	VWFA domain-containing protein OS=Triticum aestivum OX=4565 PE=4 SV=1	VLETIGK(1)K	3
A0A3B6JJJ0	847	Peptidase_S9 domain-containing protein OS=Triticum aestivum OX=4565 PE=4 SV=1	FFNALK(1)GHGVQSR	3
A0A3B6JJJ0	204	Peptidase_S9 domain-containing protein OS=Triticum aestivum OX=4565 PE=4 SV=1	VEEEDNK(1)ISK	3
A0A3B6JJJ0	111	Peptidase_S9 domain-containing protein OS=Triticum aestivum OX=4565 PE=4 SV=1	DK(1)ILFLK	3
A0A3B6JJL9	205	ATP synthase B chain, chloroplast, putative, expressed(predicted) OS=Triticum aestivum OX=4565 PE=3 SV=1	ALDAQIVSLSDEIVK(1)K	3
A0A3B6JJL9	120	ATP synthase B chain, chloroplast, putative, expressed(predicted) OS=Triticum aestivum OX=4565 PE=3 SV=1	AELGGVK(1)DASEEVR	3
A0A3B6JJL9	162	ATP synthase B chain, chloroplast, putative, expressed(predicted) OS=Triticum aestivum OX=4565 PE=3 SV=1	ETTTELEAK(1)LDEGRR	3
A0A3B6JJL9	138	ATP synthase B chain, chloroplast, putative, expressed(predicted) OS=Triticum aestivum OX=4565 PE=3 SV=1	QLEEQAQAILK(1)AAR	3
A0A3B6JJL9	153	ATP synthase B chain, chloroplast, putative, expressed(predicted) OS=Triticum aestivum OX=4565 PE=3 SV=1	K(1)ETTTELEAK	3
A0A3B6JJL9	150	ATP synthase B chain, chloroplast, putative, expressed(predicted) OS=Triticum aestivum OX=4565 PE=3 SV=1	AEIAAALNK(1)MK	3
A0A3B6JJN2	35	30S ribosomal protein S15 OS=Triticum aestivum OX=4565 PE=3 SV=1	LASHLELHK(1)K	3
A0A3B6JJN2	60	30S ribosomal protein S15 OS=Triticum aestivum OX=4565 PE=3 SV=1	LLAYLAK(1)K	3
A0A3B6JJN2	36	30S ribosomal protein S15 OS=Triticum aestivum OX=4565 PE=3 SV=1	K(1)DFSSER	3
A0A3B6JJP1	286	S5 DRBM domain-containing protein OS=Triticum aestivum OX=4565 PE=3 SV=1	SK(1)NPLNNAR	3
A0A3B6JJP1	206	S5 DRBM domain-containing protein OS=Triticum aestivum OX=4565 PE=3 SV=1	GHVGVGVGK(1)AK	3
A0A3B6JJP1	232	S5 DRBM domain-containing protein OS=Triticum aestivum OX=4565 PE=3 SV=1	NLVTVPLTK(1)YCTFPHR	3
A0A3B6JJP1	248	S5 DRBM domain-containing protein OS=Triticum aestivum OX=4565 PE=3 SV=1	AEANYGAAK(1)VMLRPACPGSGVTAGGAVR	3
A0A3B6JJP1	208	S5 DRBM domain-containing protein OS=Triticum aestivum OX=4565 PE=3 SV=1	AK(1)EVSEAITK	3
A0A3B6JJP1	297	S5 DRBM domain-containing protein OS=Triticum aestivum OX=4565 PE=3 SV=1	ATVK(1)ATQMMR	3
A0A3B6JJU4	204	50S ribosomal protein L6, putative, expressed(predicted) OS=Triticum aestivum OX=4565 PE=3 SV=1	WRPPEPYK(1)GK	3
A0A3B6JJU4	90	50S ribosomal protein L6, putative, expressed(predicted) OS=Triticum aestivum OX=4565 PE=3 SV=1	VVK(1)EETGK	3
A0A3B6JJU4	95	50S ribosomal protein L6, putative, expressed(predicted) OS=Triticum aestivum OX=4565 PE=3 SV=1	EETGK(1)LR	3
A0A3B6JJU4	100	50S ribosomal protein L6, putative, expressed(predicted) OS=Triticum aestivum OX=4565 PE=3 SV=1	VFK(1)TVETK	3
A0A3B6JJU4	195	50S ribosomal protein L6, putative, expressed(predicted) OS=Triticum aestivum OX=4565 PE=3 SV=1	SEIGQFAATIK(1)K	3
A0A3B6JJV6	31	Pyruvate decarboxylase isozyme 2(predicted) OS=Triticum aestivum OX=4565 PE=4 SV=1	AVKPVLVAGPK(1)LR	3
A0A3B6JJY9	238	50S ribosomal protein L4, chloroplastic(predicted) OS=Triticum aestivum OX=4565 PE=3 SV=1	NIGTLK(1)MLTPR	3
A0A3B6JK17	42	50S ribosomal protein L10, chloroplastic(predicted) OS=Triticum aestivum OX=4565 PE=4 SV=1	K(1)EDTVAVVR	3
A0A3B6JK17	70	50S ribosomal protein L10, chloroplastic(predicted) OS=Triticum aestivum OX=4565 PE=4 SV=1	YEGLTVK(1)QFQGIR	3
A0A3B6JK17	89	50S ribosomal protein L10, chloroplastic(predicted) OS=Triticum aestivum OX=4565 PE=4 SV=1	DALPESCHLLVAK(1)NTLVGK	3
A0A3B6JK17	135	50S ribosomal protein L10, chloroplastic(predicted) OS=Triticum aestivum OX=4565 PE=4 SV=1	AFQK(1)EER	3
A0A3B6JKX2	136	NifU-like protein 1, chloroplastic(predicted) OS=Triticum aestivum OX=4565 PE=4 SV=1	EK(1)FGDAIK	3
A0A3B6JL78	136	PEROXIDASE_4 domain-containing protein OS=Triticum aestivum OX=4565 PE=3 SV=1	LPDATK(1)GSDHLR	3
A0A3B6JLF7	213	Embryonic protein DC-8(predicted) OS=Triticum aestivum OX=4565 PE=4 SV=1	DAAAEK(1)AGAAK	3
A0A3B6JLF7	229	Embryonic protein DC-8(predicted) OS=Triticum aestivum OX=4565 PE=4 SV=1	AAAAK(1)DAAAEK	3
A0A3B6JLF7	224	Embryonic protein DC-8(predicted) OS=Triticum aestivum OX=4565 PE=4 SV=1	DTAAEK(1)AAAAK	3
A0A3B6JLK6	144	Superoxide dismutase [Cu-Zn] OS=Triticum aestivum OX=4565 PE=3 SV=1	GGHELSK(1)STGNAGAR	3
A0A3B6JLR6	75	Immunophilin-like(predicted) OS=Triticum aestivum OX=4565 PE=4 SV=1	VLQLK(1)SR	3
A0A3B6JM24	77	Amino_oxidase domain-containing protein OS=Triticum aestivum OX=4565 PE=4 SV=1	YLADAGHK(1)PIVLEAR	3
A0A3B6JM24	443	Amino_oxidase domain-containing protein OS=Triticum aestivum OX=4565 PE=4 SV=1	ILK(1)YHVVK	3
A0A3B6JMF7	362	Chorismate synthase OS=Triticum aestivum OX=4565 PE=3 SV=1	VAFKPTATIGK(1)K	3
A0A3B6JMF7	192	Chorismate synthase OS=Triticum aestivum OX=4565 PE=3 SV=1	VAAGAVAK(1)K	3
A0A3B6JMH8	434	Alanine-glyoxylate aminotransferase(predicted) OS=Triticum aestivum OX=4565 PE=3 SV=1	AETAVLFEK(1)LK	3
A0A3B6JMT4	123	Glyceraldehyde-3-phosphate dehydrogenase OS=Triticum aestivum OX=4565 PE=3 SV=1	NASHLLK(1)YDSMLGTFK	3
A0A3B6JMT4	251	Glyceraldehyde-3-phosphate dehydrogenase OS=Triticum aestivum OX=4565 PE=3 SV=1	VLDEEFGIVK(1)GTMTTTHSYTGDQR	3
A0A3B6JMT4	303	Glyceraldehyde-3-phosphate dehydrogenase OS=Triticum aestivum OX=4565 PE=3 SV=1	AVSLVLPQLK(1)GK	3
A0A3B6JMT4	305	Glyceraldehyde-3-phosphate dehydrogenase OS=Triticum aestivum OX=4565 PE=3 SV=1	GK(1)LNGIALR	3
A0A3B6JMT4	79	Glyceraldehyde-3-phosphate dehydrogenase OS=Triticum aestivum OX=4565 PE=3 SV=1	LK(1)VAINGFGR	3
A0A3B6JMT4	77	Glyceraldehyde-3-phosphate dehydrogenase OS=Triticum aestivum OX=4565 PE=3 SV=1	APAEAK(1)LK	3
A0A3B6JMT4	132	Glyceraldehyde-3-phosphate dehydrogenase OS=Triticum aestivum OX=4565 PE=3 SV=1	YDSMLGTFK(1)ADVK	3
A0A3B6JMT4	343	Glyceraldehyde-3-phosphate dehydrogenase OS=Triticum aestivum OX=4565 PE=3 SV=1	K(1)AADGPLK	3
A0A3B6JMX0	424	Catalase OS=Triticum aestivum OX=4565 PE=3 SV=1	MVIEK(1)ENNFK	3
A0A3B6JMX0	227	Catalase OS=Triticum aestivum OX=4565 PE=3 SV=1	FHWK(1)PTCGVK	3
A0A3B6JMX0	429	Catalase OS=Triticum aestivum OX=4565 PE=3 SV=1	ENNFK(1)QPGER	3
A0A3B6JMX0	163	Catalase OS=Triticum aestivum OX=4565 PE=3 SV=1	FPDMVHALK(0.002)PNPK(0.998)THIQENWR	3
A0A3B6JMX0	401	Catalase OS=Triticum aestivum OX=4565 PE=3 SV=1	FDPAK(1)HAPR	3
A0A3B6JMX0	481	Catalase OS=Triticum aestivum OX=4565 PE=3 SV=1	SLGQK(1)LASR	3
A0A3B6JMX0	150	Catalase OS=Triticum aestivum OX=4565 PE=3 SV=1	DGMK(1)FPDMVHALKPNPK	3
A0A3B6JN35	285	Mitochondrial substrate carrier family protein Q(predicted) OS=Triticum aestivum OX=4565 PE=3 SV=1	LQAK(1)QEIGR	3
A0A3B6JNC2	33	Proteasome subunit alpha type OS=Triticum aestivum OX=4565 PE=3 SV=1	AVK(1)SAGVTSIGVR	3
A0A3B6JNT4	192	Mitochondrial outer membrane protein porin of 34 kDa(predicted) OS=Triticum aestivum OX=4565 PE=4 SV=1	VSGVYHLDEK(1)QK	3
A0A3B6JNT4	245	Mitochondrial outer membrane protein porin of 34 kDa(predicted) OS=Triticum aestivum OX=4565 PE=4 SV=1	LAALLQHEVK(1)PK	3
A0A3B6JNT4	12	Mitochondrial outer membrane protein porin of 34 kDa(predicted) OS=Triticum aestivum OX=4565 PE=4 SV=1	GPGLFTDIGK(1)K	3
A0A3B6JNT4	47	Mitochondrial outer membrane protein porin of 34 kDa(predicted) OS=Triticum aestivum OX=4565 PE=4 SV=1	K(1)GGLYSLDVASAYK	3
A0A3B6JNT4	46	Mitochondrial outer membrane protein porin of 34 kDa(predicted) OS=Triticum aestivum OX=4565 PE=4 SV=1	LSVSTVSSSGVAVTSTAVK(1)K	3
A0A3B6JNT4	96	Mitochondrial outer membrane protein porin of 34 kDa(predicted) OS=Triticum aestivum OX=4565 PE=4 SV=1	LVTSIK(1)FPDYNAGK	3
A0A3B6JNU8	27	40S ribosomal protein S3a OS=Triticum aestivum OX=4565 PE=3 SV=1	K(1)QWYDIK	3
A0A3B6JNU8	236	40S ribosomal protein S3a OS=Triticum aestivum OX=4565 PE=3 SV=1	LMEVHGDYK(1)EDVGVK	3
A0A3B6JNU8	26	40S ribosomal protein S3a OS=Triticum aestivum OX=4565 PE=3 SV=1	AVDPFTK(1)K	3
A0A3B6JNU8	45	40S ribosomal protein S3a OS=Triticum aestivum OX=4565 PE=3 SV=1	NVGK(1)TLVSR	3
A0A3B6JNU8	19	40S ribosomal protein S3a OS=Triticum aestivum OX=4565 PE=3 SV=1	K(1)AVDPFTK	3
A0A3B6JNU8	62	40S ribosomal protein S3a OS=Triticum aestivum OX=4565 PE=3 SV=1	IASEGLK(1)HR	3
A0A3B6JNU8	55	40S ribosomal protein S3a OS=Triticum aestivum OX=4565 PE=3 SV=1	TQGTK(1)IASEGLK	3
A0A3B6JNU8	222	40S ribosomal protein S3a OS=Triticum aestivum OX=4565 PE=3 SV=1	APK(1)FDLGK	3
A0A3B6JNU8	195	40S ribosomal protein S3a OS=Triticum aestivum OX=4565 PE=3 SV=1	FIPEVIGK(1)EIEK	3
A0A3B6JNY3	111	Ribosomal_S10 domain-containing protein OS=Triticum aestivum OX=4565 PE=3 SV=1	QIIEAAK(1)TTNAK	3
A0A3B6JNY3	140	Ribosomal_S10 domain-containing protein OS=Triticum aestivum OX=4565 PE=3 SV=1	IYCVLNSPHVHK(1)DSR	3
A0A3B6JNY3	126	Ribosomal_S10 domain-containing protein OS=Triticum aestivum OX=4565 PE=3 SV=1	TMGPVPLPTK(1)K	3
A0A3B6JNY9	281	TYR_PHOSPHATASE_2 domain-containing protein OS=Triticum aestivum OX=4565 PE=4 SV=1	IPLAYDEEK(1)K	3
A0A3B6JNY9	353	TYR_PHOSPHATASE_2 domain-containing protein OS=Triticum aestivum OX=4565 PE=4 SV=1	LTGPDPDLTK(1)EER	3
A0A3B6JNY9	173	TYR_PHOSPHATASE_2 domain-containing protein OS=Triticum aestivum OX=4565 PE=4 SV=1	LPAVISK(1)LYK	3
A0A3B6JNY9	228	TYR_PHOSPHATASE_2 domain-containing protein OS=Triticum aestivum OX=4565 PE=4 SV=1	RPSFPK(1)LEAIK	3
A0A3B6JP20	75	Group3 late embryogenesis abundant protein(predicted) OS=Triticum aestivum OX=4565 PE=4 SV=1	VSETVEAGK(1)DHAVEGK	3
A0A3B6JP20	108	Group3 late embryogenesis abundant protein(predicted) OS=Triticum aestivum OX=4565 PE=4 SV=1	TATETADAAK(1)EK	3
A0A3B6JP20	58	Group3 late embryogenesis abundant protein(predicted) OS=Triticum aestivum OX=4565 PE=4 SV=1	K(1)MGDEAMGK	3
A0A3B6JP20	14	Group3 late embryogenesis abundant protein(predicted) OS=Triticum aestivum OX=4565 PE=4 SV=1	SGDATK(1)TASETGQSIQDR	3
A0A3B6JP20	92	Group3 late embryogenesis abundant protein(predicted) OS=Triticum aestivum OX=4565 PE=4 SV=1	DQTGSFFGDK(1)TDAVK	3
A0A3B6JP20	98	Group3 late embryogenesis abundant protein(predicted) OS=Triticum aestivum OX=4565 PE=4 SV=1	K(1)TATETADAAK	3
A0A3B6JP20	82	Group3 late embryogenesis abundant protein(predicted) OS=Triticum aestivum OX=4565 PE=4 SV=1	DHAVEGK(1)DQTGSFFGDK	3
A0A3B6JP20	110	Group3 late embryogenesis abundant protein(predicted) OS=Triticum aestivum OX=4565 PE=4 SV=1	EK(1)STEAAQHVQDTAAQYTK	3
A0A3B6JR58	108	Cold acclimation protein WCOR615(predicted) OS=Triticum aestivum OX=4565 PE=4 SV=1	MAVDTGDAAK(1)QK	3
A0A3B6JR58	47	Cold acclimation protein WCOR615(predicted) OS=Triticum aestivum OX=4565 PE=4 SV=1	SEAVTK(1)AASDTADAAMK	3
A0A3B6JR58	92	Cold acclimation protein WCOR615(predicted) OS=Triticum aestivum OX=4565 PE=4 SV=1	DQTFGFFGEK(1)TEAAK	3
A0A3B6JR58	8	Cold acclimation protein WCOR615(predicted) OS=Triticum aestivum OX=4565 PE=4 SV=1	SGWFGGK(1)TDAK	3
A0A3B6JR58	98	Cold acclimation protein WCOR615(predicted) OS=Triticum aestivum OX=4565 PE=4 SV=1	K(1)MAVDTGDAAK	3
A0A3B6JR58	116	Cold acclimation protein WCOR615(predicted) OS=Triticum aestivum OX=4565 PE=4 SV=1	SAEAAK(1)CVEETAAK	3
A0A3B6KBM4	371	Elongation factor Ts, mitochondrial OS=Triticum aestivum OX=4565 GN=EFTS PE=3 SV=1	EK(1)VTAPEVK	3
A0A3B6KBM4	122	Elongation factor Ts, mitochondrial OS=Triticum aestivum OX=4565 GN=EFTS PE=3 SV=1	SPASSPPK(1)LGR	3
A0A3B6KBM4	700	Elongation factor Ts, mitochondrial OS=Triticum aestivum OX=4565 GN=EFTS PE=3 SV=1	NDK(1)VTTGEWVK	3
A0A3B6KBM4	734	Elongation factor Ts, mitochondrial OS=Triticum aestivum OX=4565 GN=EFTS PE=3 SV=1	YNLGEGLEK(1)K	3
A0A3B6KBM4	219	Elongation factor Ts, mitochondrial OS=Triticum aestivum OX=4565 GN=EFTS PE=3 SV=1	TGGDYVK(1)EAPTAPSGGR	3
A0A3B6KBM4	253	Elongation factor Ts, mitochondrial OS=Triticum aestivum OX=4565 GN=EFTS PE=3 SV=1	KIDEAK(1)YTR	3
A0A3B6KBM4	202	Elongation factor Ts, mitochondrial OS=Triticum aestivum OX=4565 GN=EFTS PE=3 SV=1	LVEVNK(1)ETR	3
A0A3B6KBM4	797	Elongation factor Ts, mitochondrial OS=Triticum aestivum OX=4565 GN=EFTS PE=3 SV=1	DETGAGMMDCK(1)K	3
A0A3B6KBM4	556	Elongation factor Ts, mitochondrial OS=Triticum aestivum OX=4565 GN=EFTS PE=3 SV=1	DATGAGMMDCK(1)K	3
A0A3B6KBM4	897	Elongation factor Ts, mitochondrial OS=Triticum aestivum OX=4565 GN=EFTS PE=3 SV=1	EK(1)EIEMQR	3
A0A3B6KBM4	265	Elongation factor Ts, mitochondrial OS=Triticum aestivum OX=4565 GN=EFTS PE=3 SV=1	GQSLTGTVK(1)NSTR	3
A0A3B6KBM4	557	Elongation factor Ts, mitochondrial OS=Triticum aestivum OX=4565 GN=EFTS PE=3 SV=1	K(1)ALAESSGDIDK	3
A0A3B6KCF6	257	Protoporphyrinogen oxidase OS=Triticum aestivum OX=4565 PE=3 SV=1	LPAPK(1)GQTVASFR	3
A0A3B6KCF6	475	Protoporphyrinogen oxidase OS=Triticum aestivum OX=4565 PE=3 SV=1	LAAAK(1)SALGR	3
A0A3B6KCF6	364	Protoporphyrinogen oxidase OS=Triticum aestivum OX=4565 PE=3 SV=1	K(1)ECLIDGELQGFGQLHPR	3
A0A3B6KCY0	310	NnrU domain-containing protein OS=Triticum aestivum OX=4565 PE=4 SV=1	YGEAFDVLK(1)K	3
A0A3B6KED7	118	Expressed protein(predicted) OS=Triticum aestivum OX=4565 PE=4 SV=1	LEAVAGEK(1)AR	3
A0A3B6KEP5	313	70 kDa heat shock protein(predicted) OS=Triticum aestivum OX=4565 PE=3 SV=1	LTEAAEK(1)AK	3
A0A3B6KFF3	105	Protein phosphatase 2A structural subunit OS=Triticum aestivum OX=4565 PE=4 SV=1	DK(1)AVESLCR	3
A0A3B6KFR9	74	Chaperone protein dnaJ A6 chloroplastic(predicted) OS=Triticum aestivum OX=4565 PE=3 SV=1	SEIK(1)SAYR	3
A0A3B6KFR9	389	Chaperone protein dnaJ A6 chloroplastic(predicted) OS=Triticum aestivum OX=4565 PE=3 SV=1	VQVEIPK(1)R	3
A0A3B6KFR9	119	Chaperone protein dnaJ A6 chloroplastic(predicted) OS=Triticum aestivum OX=4565 PE=3 SV=1	AIYDK(1)YGEAGLK	3
A0A3B6KFR9	364	Chaperone protein dnaJ A6 chloroplastic(predicted) OS=Triticum aestivum OX=4565 PE=3 SV=1	IPSGTQPGTTLVMSK(1)K	3
A0A3B6KFW7	252	Aquaporin PIP1-5(predicted) OS=Triticum aestivum OX=4565 PE=3 SV=1	SLGAAIIYNK(1)K	3
A0A3B6KGW2	70	Non-specific lipid-transfer protein(predicted) OS=Triticum aestivum OX=4565 PE=4 SV=1	SLATSIK(1)SINMGK	3
A0A3B6KGW2	76	Non-specific lipid-transfer protein(predicted) OS=Triticum aestivum OX=4565 PE=4 SV=1	SINMGK(1)VSGVPGK	3
A0A3B6KH47	317	SufE domain-containing protein OS=Triticum aestivum OX=4565 PE=4 SV=1	VVSK(1)EFEGK	3
A0A3B6KJX5	460	HATPase_c domain-containing protein OS=Triticum aestivum OX=4565 PE=3 SV=1	K(1)TFDMIQDIADKDSK	3
A0A3B6KKX5	18	Transmembrane 9 superfamily member OS=Triticum aestivum OX=4565 PE=3 SV=1	ITVTEK(1)EAK	3
A0A3B6KLP1	309	Cysteine synthase OS=Triticum aestivum OX=4565 PE=3 SV=1	GEDAVK(1)MAK	3
A0A3B6KLP1	303	Cysteine synthase OS=Triticum aestivum OX=4565 PE=3 SV=1	VLEVK(1)GEDAVK	3
A0A3B6KM43	86	Rhodanese domain-containing protein OS=Triticum aestivum OX=4565 PE=4 SV=1	SVDVK(1)EALR	3
A0A3B6KN33	157	Triosephosphate isomerase(predicted) OS=Triticum aestivum OX=4565 PE=3 SV=1	HVIGEDDEFIGK(1)K	3
A0A3B6KN68	200	Putative glutathione S-transferase GSTU1(predicted) OS=Triticum aestivum OX=4565 PE=4 SV=1	ESVAK(1)SLYSPDK	3
A0A3B6KN68	120	Putative glutathione S-transferase GSTU1(predicted) OS=Triticum aestivum OX=4565 PE=4 SV=1	LK(1)GEPQAQAR	3
A0A3B6KN68	108	Putative glutathione S-transferase GSTU1(predicted) OS=Triticum aestivum OX=4565 PE=4 SV=1	K(1)VYDCGSR	3
A0A3B6KN68	107	Putative glutathione S-transferase GSTU1(predicted) OS=Triticum aestivum OX=4565 PE=4 SV=1	FWADYVDK(1)K	3
A0A3B6KNN4	249	Obg-like ATPase 1 OS=Triticum aestivum OX=4565 PE=3 SV=1	ILDALMDGK(1)PAR	3
A0A3B6KNN4	126	Obg-like ATPase 1 OS=Triticum aestivum OX=4565 PE=3 SV=1	LDVLSK(1)LSK	3
A0A3B6KNX6	152	FMN hydroxy acid dehydrogenase domain-containing protein OS=Triticum aestivum OX=4565 PE=3 SV=1	AGFK(1)AIALTVDTPR	3
A0A3B6KNX6	137	FMN hydroxy acid dehydrogenase domain-containing protein OS=Triticum aestivum OX=4565 PE=3 SV=1	K(1)VVEQLVR	3
A0A3B6KNX6	216	FMN hydroxy acid dehydrogenase domain-containing protein OS=Triticum aestivum OX=4565 PE=3 SV=1	TLSWK(1)DVK	3
A0A3B6KNX6	148	FMN hydroxy acid dehydrogenase domain-containing protein OS=Triticum aestivum OX=4565 PE=3 SV=1	RAEK(1)AGFK	3
A0A3B6KNX6	16	FMN hydroxy acid dehydrogenase domain-containing protein OS=Triticum aestivum OX=4565 PE=3 SV=1	AETVTNVSEYQAIAK(1)R	3
A0A3B6KNX6	171	FMN hydroxy acid dehydrogenase domain-containing protein OS=Triticum aestivum OX=4565 PE=3 SV=1	EADIK(1)NR	3
A0A3B6KP84	30	Cytochrome b-c1 complex subunit 7 OS=Triticum aestivum OX=4565 PE=3 SV=1	LK(1)NYGLR	3
A0A3B6KP84	110	Cytochrome b-c1 complex subunit 7 OS=Triticum aestivum OX=4565 PE=3 SV=1	K(1)ALGALPLYER	3
A0A3B6KPR1	52	50S ribosomal protein L17, chloroplastic(predicted) OS=Triticum aestivum OX=4565 PE=3 SV=1	GLTTQLLK(1)HGR	3
A0A3B6KPR1	72	50S ribosomal protein L17, chloroplastic(predicted) OS=Triticum aestivum OX=4565 PE=3 SV=1	WVDK(1)MITMAK	3
A0A3B6KPR1	78	50S ribosomal protein L17, chloroplastic(predicted) OS=Triticum aestivum OX=4565 PE=3 SV=1	MITMAK(1)DGSLHK	3
A0A3B6KQ97	442	TOP4c domain-containing protein OS=Triticum aestivum OX=4565 PE=4 SV=1	LNELLSSK(1)K	3
A0A3B6KQE5	216	Expressed protein(predicted) OS=Triticum aestivum OX=4565 PE=4 SV=1	LVQTVALAK(1)DAAR	3
A0A3B6KQS0	74	Photosystem I reaction center subunit IV, chloroplastic(predicted) OS=Triticum aestivum OX=4565 PE=4 SV=1	AEEEPTAAAPAEPAPAAEEK(0.001)PDAAVATK(0.999)EPAK	3
A0A3B6KQS0	78	Photosystem I reaction center subunit IV, chloroplastic(predicted) OS=Triticum aestivum OX=4565 PE=4 SV=1	EPAK(0.958)AK(0.042)PPPR	3
A0A3B6KRK2	42	Chlorophyll a-b binding protein, chloroplastic OS=Triticum aestivum OX=4565 PE=3 SV=1	AK(1)QVTSSSPWYGSDR	3
A0A3B6KRT2	151	Oxygen-evolving enhancer protein 3-1, chloroplastic(predicted) OS=Triticum aestivum OX=4565 PE=4 SV=1	EASNYVNK(1)YLR	3
A0A3B6KRY8	137	H15 domain-containing protein OS=Triticum aestivum OX=4565 PE=3 SV=1	LTK(1)APAAPK	3
A0A3B6KRY8	118	H15 domain-containing protein OS=Triticum aestivum OX=4565 PE=3 SV=1	FMLTQIK(1)K	3
A0A3B6KRY8	102	H15 domain-containing protein OS=Triticum aestivum OX=4565 PE=3 SV=1	HK(1)AHLPANFR	3
A0A3B6KSU0	254	Glucose-1-phosphate adenylyltransferase OS=Triticum aestivum OX=4565 PE=3 SV=1	VISFSEK(1)PR	3
A0A3B6KT79	579	Aconitate hydratase OS=Triticum aestivum OX=4565 PE=3 SV=1	TSLAPGSGVVK(1)K	3
A0A3B6KT79	179	Aconitate hydratase OS=Triticum aestivum OX=4565 PE=3 SV=1	QVEIPFK(1)PAR	3
A0A3B6KT79	899	Aconitate hydratase OS=Triticum aestivum OX=4565 PE=3 SV=1	AVIAK(1)SFER	3
A0A3B6KT79	500	Aconitate hydratase OS=Triticum aestivum OX=4565 PE=3 SV=1	VGFK(1)GFAVPK	3
A0A3B6KT79	804	Aconitate hydratase OS=Triticum aestivum OX=4565 PE=3 SV=1	K(1)DFNSYGSR	3
A0A3B6KT79	835	Aconitate hydratase OS=Triticum aestivum OX=4565 PE=3 SV=1	FLK(1)GEVGPQTIHVPSGEK	3
A0A3B6KT79	421	Aconitate hydratase OS=Triticum aestivum OX=4565 PE=3 SV=1	TLDYLK(1)LTGR	3
A0A3B6KT79	832	Aconitate hydratase OS=Triticum aestivum OX=4565 PE=3 SV=1	IVNK(1)FLK	3
A0A3B6KT79	894	Aconitate hydratase OS=Triticum aestivum OX=4565 PE=3 SV=1	GPMLQGVK(1)AVIAK	3
A0A3B6KT79	584	Aconitate hydratase OS=Triticum aestivum OX=4565 PE=3 SV=1	YLDK(1)SGLQK	3
A0A3B6KU16	85	Putative dihydrodipicolinate reductase 3, chloroplastic(predicted) OS=Triticum aestivum OX=4565 PE=4 SV=1	VVIVGATK(1)EMGR	3
A0A3B6KU60	158	50S ribosomal protein L11, chloroplastic(predicted) OS=Triticum aestivum OX=4565 PE=3 SV=1	VGK(1)VTVDQVR	3
A0A3B6KU60	178	50S ribosomal protein L11, chloroplastic(predicted) OS=Triticum aestivum OX=4565 PE=3 SV=1	LPDLNCK(1)TIESAMR	3
A0A3B6KU60	76	50S ribosomal protein L11, chloroplastic(predicted) OS=Triticum aestivum OX=4565 PE=3 SV=1	LALEAGK(1)ATPAPPVGPALGAK	3
A0A3B6KV33	197	Expressed protein(predicted) OS=Triticum aestivum OX=4565 PE=4 SV=1	IDQIK(1)TK	3
A0A3B6KV33	134	Expressed protein(predicted) OS=Triticum aestivum OX=4565 PE=4 SV=1	LECVWK(1)VR	3
A0A3B6LDV5	373	5-methyltetrahydropteroyltriglutamate--homocysteine methyltransferase(predicted) OS=Triticum aestivum OX=4565 PE=3 SV=1	VVEVNALAK(1)ALAGQK	3
A0A3B6LDV5	685	5-methyltetrahydropteroyltriglutamate--homocysteine methyltransferase(predicted) OS=Triticum aestivum OX=4565 PE=3 SV=1	SDEK(1)LLSVFR	3
A0A3B6LDV5	475	5-methyltetrahydropteroyltriglutamate--homocysteine methyltransferase(predicted) OS=Triticum aestivum OX=4565 PE=3 SV=1	KISEEEYTNAIK(1)EEISK	3
A0A3B6LDV5	407	5-methyltetrahydropteroyltriglutamate--homocysteine methyltransferase(predicted) OS=Triticum aestivum OX=4565 PE=3 SV=1	VTNEEVQK(1)AATALK	3
A0A3B6LDV5	464	5-methyltetrahydropteroyltriglutamate--homocysteine methyltransferase(predicted) OS=Triticum aestivum OX=4565 PE=3 SV=1	K(1)ISEEEYTNAIK	3
A0A3B6LDV5	715	5-methyltetrahydropteroyltriglutamate--homocysteine methyltransferase(predicted) OS=Triticum aestivum OX=4565 PE=3 SV=1	IPSK(1)EEIADR	3
A0A3B6LDV5	413	5-methyltetrahydropteroyltriglutamate--homocysteine methyltransferase(predicted) OS=Triticum aestivum OX=4565 PE=3 SV=1	AATALK(1)GSDHR	3
A0A3B6LDV5	149	5-methyltetrahydropteroyltriglutamate--homocysteine methyltransferase(predicted) OS=Triticum aestivum OX=4565 PE=3 SV=1	AINEYK(1)EAK	3
A0A3B6LDV5	286	5-methyltetrahydropteroyltriglutamate--homocysteine methyltransferase(predicted) OS=Triticum aestivum OX=4565 PE=3 SV=1	TLELVK(1)SGFPAGK	3
A0A3B6LDV5	280	5-methyltetrahydropteroyltriglutamate--homocysteine methyltransferase(predicted) OS=Triticum aestivum OX=4565 PE=3 SV=1	GTK(1)TLELVK	3
A0A3B6LDV5	746	5-methyltetrahydropteroyltriglutamate--homocysteine methyltransferase(predicted) OS=Triticum aestivum OX=4565 PE=3 SV=1	K(1)YAEVKPALTNMVEAAK	3
A0A3B6LDV5	751	5-methyltetrahydropteroyltriglutamate--homocysteine methyltransferase(predicted) OS=Triticum aestivum OX=4565 PE=3 SV=1	YAEVK(1)PALTNMVEAAK	3
A0A3B6LDV5	432	5-methyltetrahydropteroyltriglutamate--homocysteine methyltransferase(predicted) OS=Triticum aestivum OX=4565 PE=3 SV=1	LDAQQK(1)K	3
A0A3B6LDV5	43	5-methyltetrahydropteroyltriglutamate--homocysteine methyltransferase(predicted) OS=Triticum aestivum OX=4565 PE=3 SV=1	SSAEDLEK(1)VATDLR	3
A0A3B6LDV5	54	5-methyltetrahydropteroyltriglutamate--homocysteine methyltransferase(predicted) OS=Triticum aestivum OX=4565 PE=3 SV=1	ASIWK(1)QMADAGIK	3
A0A3B6LE65	128	NBS2-RDG2A(predicted) OS=Triticum aestivum OX=4565 PE=4 SV=1	NVPEK(1)INK	3
A0A3B6LF43	21	MADS-box domain-containing protein OS=Triticum aestivum OX=4565 PE=4 SV=1	VEK(1)EGAR	3
A0A3B6LF76	234	Enolase(predicted) OS=Triticum aestivum OX=4565 PE=3 SV=1	EGLELLK(1)TAIEK	3
A0A3B6LF76	239	Enolase(predicted) OS=Triticum aestivum OX=4565 PE=3 SV=1	TAIEK(1)AGYTGK	3
A0A3B6LF76	401	Enolase(predicted) OS=Triticum aestivum OX=4565 PE=3 SV=1	LAK(1)YNQLLR	3
A0A3B6LF76	205	Enolase(predicted) OS=Triticum aestivum OX=4565 PE=3 SV=1	K(1)YGQDATNVGDEGGFAPNIQENK	3
A0A3B6LF76	325	Enolase(predicted) OS=Triticum aestivum OX=4565 PE=3 SV=1	VAK(1)AIQEK	3
A0A3B6LF76	9	Enolase(predicted) OS=Triticum aestivum OX=4565 PE=3 SV=1	AATIQSVK(1)AR	3
A0A3B6LF76	109	Enolase(predicted) OS=Triticum aestivum OX=4565 PE=3 SV=1	NEWGWCK(1)QK	3
A0A3B6LF76	254	Enolase(predicted) OS=Triticum aestivum OX=4565 PE=3 SV=1	TYDLNFK(1)EENNDGSQK	3
A0A3B6LF76	270	Enolase(predicted) OS=Triticum aestivum OX=4565 PE=3 SV=1	ISGDSLK(1)NVYK	3
A0A3B6LF76	62	Enolase(predicted) OS=Triticum aestivum OX=4565 PE=3 SV=1	DGGSDYLGK(1)GVSK	3
A0A3B6LF87	330	Enolase(predicted) OS=Triticum aestivum OX=4565 PE=3 SV=1	EK(1)SCNALLLK	3
A0A3B6LFG4	198	Cysteine synthase OS=Triticum aestivum OX=4565 PE=3 SV=1	YLK(1)EQNSNIK	3
A0A3B6LFG4	176	Cysteine synthase OS=Triticum aestivum OX=4565 PE=3 SV=1	GTGGK(1)IDGLVSGIGTGGTITGTGK	3
A0A3B6LFJ2	141	Thaumatin-like protein TLP5(predicted) OS=Triticum aestivum OX=4565 PE=4 SV=1	GK(1)CPDAYSYAK	3
A0A3B6LG11	116	Epimerase domain-containing protein OS=Triticum aestivum OX=4565 PE=4 SV=1	K(1)DFDFVK	3
A0A3B6LG11	264	Epimerase domain-containing protein OS=Triticum aestivum OX=4565 PE=4 SV=1	VLDNPK(1)ASK	3
A0A3B6LG11	122	Epimerase domain-containing protein OS=Triticum aestivum OX=4565 PE=4 SV=1	DFDFVK(1)TSLAAK	3
A0A3B6LG11	267	Epimerase domain-containing protein OS=Triticum aestivum OX=4565 PE=4 SV=1	ASK(1)QVYNISGSK	3
A0A3B6LG56	87	SAM_MPBQ_MSBQ_MT domain-containing protein OS=Triticum aestivum OX=4565 PE=3 SV=1	K(1)EAFWFYR	3
A0A3B6LG56	212	SAM_MPBQ_MSBQ_MT domain-containing protein OS=Triticum aestivum OX=4565 PE=3 SV=1	GIK(1)EAYR	3
A0A3B6LG56	165	SAM_MPBQ_MSBQ_MT domain-containing protein OS=Triticum aestivum OX=4565 PE=3 SV=1	HVDPANVTLLDQSPHQLEK(1)AR	3
A0A3B6LGY3	123	J domain-containing protein OS=Triticum aestivum OX=4565 PE=4 SV=1	LASTDEVK(1)AAYEK	3
A0A3B6LH16	114	Histone H2B OS=Triticum aestivum OX=4565 PE=3 SV=1	LAAEAAK(1)LAR	3
A0A3B6LI26	27	Nucleoside diphosphate kinase OS=Triticum aestivum OX=4565 PE=3 SV=1	KGFLLK(1)GLK	3
A0A3B6LI26	36	Nucleoside diphosphate kinase OS=Triticum aestivum OX=4565 PE=3 SV=1	LFQCPK(1)DLAQEHYK	3
A0A3B6LI26	80	Nucleoside diphosphate kinase OS=Triticum aestivum OX=4565 PE=3 SV=1	K(1)LIGATNPLQAEPGTIR	3
A0A3B6LI27	392	Phosphomannomutase/phosphoglucomutase isoform X1(predicted) OS=Triticum aestivum OX=4565 PE=4 SV=1	LLNK(1)LAGAR	3
A0A3B6LIR6	613	70 kDa heat shock protein(predicted) OS=Triticum aestivum OX=4565 PE=3 SV=1	VDVK(1)LQELK	3
A0A3B6LIR6	370	70 kDa heat shock protein(predicted) OS=Triticum aestivum OX=4565 PE=3 SV=1	TPVNNALK(1)DAK	3
A0A3B6LIR6	554	70 kDa heat shock protein(predicted) OS=Triticum aestivum OX=4565 PE=3 SV=1	QDITITGASTLPK(1)DEVER	3
A0A3B6LIR6	593	70 kDa heat shock protein(predicted) OS=Triticum aestivum OX=4565 PE=3 SV=1	NQADSVVYQTEK(1)QLK	3
A0A3B6LIR6	607	70 kDa heat shock protein(predicted) OS=Triticum aestivum OX=4565 PE=3 SV=1	VPAPVK(1)EK	3
A0A3B6LIR6	349	70 kDa heat shock protein(predicted) OS=Triticum aestivum OX=4565 PE=3 SV=1	AK(1)FEELCSDLIDR	3
A0A3B6LIR6	179	70 kDa heat shock protein(predicted) OS=Triticum aestivum OX=4565 PE=3 SV=1	LVDDASK(1)FLNDK	3
A0A3B6LIR6	105	70 kDa heat shock protein(predicted) OS=Triticum aestivum OX=4565 PE=3 SV=1	LVGQIAK(1)R	3
A0A3B6LIR6	126	70 kDa heat shock protein(predicted) OS=Triticum aestivum OX=4565 PE=3 SV=1	K(1)MAEVDDEAK	3
A0A3B6LIR6	301	70 kDa heat shock protein(predicted) OS=Triticum aestivum OX=4565 PE=3 SV=1	DK(1)QALQR	3
A0A3B6LIR6	572	70 kDa heat shock protein(predicted) OS=Triticum aestivum OX=4565 PE=3 SV=1	FAQEDK(1)EK	3
A0A3B6LIR6	233	70 kDa heat shock protein(predicted) OS=Triticum aestivum OX=4565 PE=3 SV=1	IINEPTAASLAYGFEK(1)K	3
A0A3B6LIR6	120	70 kDa heat shock protein(predicted) OS=Triticum aestivum OX=4565 PE=3 SV=1	QAVVNPENTFFSVK(1)R	3
A0A3B6LIR6	497	70 kDa heat shock protein(predicted) OS=Triticum aestivum OX=4565 PE=3 SV=1	DNK(1)SLGSFR	3
A0A3B6LIR6	299	70 kDa heat shock protein(predicted) OS=Triticum aestivum OX=4565 PE=3 SV=1	NDEGIDLLK(1)DK	3
A0A3B6LIR6	313	70 kDa heat shock protein(predicted) OS=Triticum aestivum OX=4565 PE=3 SV=1	LTEAAEK(1)SK	3
A0A3B6LIR6	135	70 kDa heat shock protein(predicted) OS=Triticum aestivum OX=4565 PE=3 SV=1	MAEVDDEAK(1)QVSYNVVR	3
A0A3B6LIR6	184	70 kDa heat shock protein(predicted) OS=Triticum aestivum OX=4565 PE=3 SV=1	FLNDK(1)ITK	3
A0A3B6LIR6	581	70 kDa heat shock protein(predicted) OS=Triticum aestivum OX=4565 PE=3 SV=1	RDAIDTK(1)NQADSVVYQTEK	3
A0A3B6LIR6	601	70 kDa heat shock protein(predicted) OS=Triticum aestivum OX=4565 PE=3 SV=1	ELGDK(1)VPAPVK	3
A0A3B6LIR6	362	70 kDa heat shock protein(predicted) OS=Triticum aestivum OX=4565 PE=3 SV=1	LK(1)TPVNNALK	3
A0A3B6LIR6	574	70 kDa heat shock protein(predicted) OS=Triticum aestivum OX=4565 PE=3 SV=1	MVEEADKFAQEDK(0.018)EK(0.982)R	3
A0A3B6LJT6	126	AA_TRNA_LIGASE_II domain-containing protein OS=Triticum aestivum OX=4565 PE=4 SV=1	NAVANK(1)MK	3
A0A3B6LKD1	269	PAP_fibrillin domain-containing protein OS=Triticum aestivum OX=4565 PE=4 SV=1	TISGQPPLK(1)IPFR	3
A0A3B6LKD1	93	PAP_fibrillin domain-containing protein OS=Triticum aestivum OX=4565 PE=4 SV=1	LK(1)AALYGTER	3
A0A3B6LKD9	402	PKS_ER domain-containing protein OS=Triticum aestivum OX=4565 PE=4 SV=1	LAK(1)NDVR	3
A0A3B6LKD9	264	PKS_ER domain-containing protein OS=Triticum aestivum OX=4565 PE=4 SV=1	FGK(1)AFGMR	3
A0A3B6LKD9	279	PKS_ER domain-containing protein OS=Triticum aestivum OX=4565 PE=4 SV=1	VTVISTSPGK(1)R	3
A0A3B6LKF2	165	NAD(P)-bd_dom domain-containing protein OS=Triticum aestivum OX=4565 PE=4 SV=1	VAAEK(1)GIK	3
A0A3B6LKJ1	350	Aminopeptidase N(predicted) OS=Triticum aestivum OX=4565 PE=4 SV=1	IADVSK(1)LR	3
A0A3B6LKJ1	75	Aminopeptidase N(predicted) OS=Triticum aestivum OX=4565 PE=4 SV=1	SDK(1)YTVDPR	3
A0A3B6LKJ1	653	Aminopeptidase N(predicted) OS=Triticum aestivum OX=4565 PE=4 SV=1	K(1)ELAFQLK	3
A0A3B6LKN4	23	Clat_adaptor_s domain-containing protein OS=Triticum aestivum OX=4565 PE=4 SV=1	NILLLDSEGK(1)R	3
A0A3B6LKP5	164	CBS domain-containing protein CBSX1, chloroplastic(predicted) OS=Triticum aestivum OX=4565 PE=4 SV=1	LLSK(1)TSGK	3
A0A3B6LKP5	198	CBS domain-containing protein CBSX1, chloroplastic(predicted) OS=Triticum aestivum OX=4565 PE=4 SV=1	LLLETK(1)YHR	3
A0A3B6LL83	243	Glucose-6-phosphate 1-epimerase OS=Triticum aestivum OX=4565 PE=4 SV=1	IETVQLGPK(1)ESWVAEQK	3
A0A3B6LL83	162	Glucose-6-phosphate 1-epimerase OS=Triticum aestivum OX=4565 PE=4 SV=1	TLNKDPDPK(1)NPLEGK	3
A0A3B6LL83	157	Glucose-6-phosphate 1-epimerase OS=Triticum aestivum OX=4565 PE=4 SV=1	TLNK(1)DPDPK	3
A0A3B6LL83	168	Glucose-6-phosphate 1-epimerase OS=Triticum aestivum OX=4565 PE=4 SV=1	NPLEGK(1)EER	3
A0A3B6LLM1	113	Proton pump-interactor BIP103(predicted) OS=Triticum aestivum OX=4565 PE=4 SV=1	IIDAIK(1)AK	3
A0A3B6LLS3	60	Mitochondrial outer membrane porin(predicted) OS=Triticum aestivum OX=4565 PE=4 SV=1	KADLILGEIQSQIK(1)NK	3
A0A3B6LLS3	102	Mitochondrial outer membrane porin(predicted) OS=Triticum aestivum OX=4565 PE=4 SV=1	TILSFAVPDQK(1)SGK	3
A0A3B6LLS3	62	Mitochondrial outer membrane porin(predicted) OS=Triticum aestivum OX=4565 PE=4 SV=1	NK(1)NITVDVK	3
A0A3B6LLS3	12	Mitochondrial outer membrane porin(predicted) OS=Triticum aestivum OX=4565 PE=4 SV=1	GGPGLYSGIGK(1)K	3
A0A3B6LLS3	15	Mitochondrial outer membrane porin(predicted) OS=Triticum aestivum OX=4565 PE=4 SV=1	AK(1)DLLYR	3
A0A3B6LN15	56	[Fructose-bisphosphate aldolase]-lysine N-methyltransferase, chloroplastic(predicted) OS=Triticum aestivum OX=4565 PE=4 SV=1	GEVVAEVPK(1)K	3
A0A3B6LQN1	41	Chlorophyll a-b binding protein, chloroplastic OS=Triticum aestivum OX=4565 PE=3 SV=1	PK(1)VAASSSPWYGSDR	3
A0A3B6LQR3	11	UTP--glucose-1-phosphate uridylyltransferase OS=Triticum aestivum OX=4565 PE=3 SV=1	AAAAVAADSK(1)IDNLR	3
A0A3B6LQR3	21	UTP--glucose-1-phosphate uridylyltransferase OS=Triticum aestivum OX=4565 PE=3 SV=1	DAVAK(1)LGEISENEK	3
A0A3B6LQR3	326	UTP--glucose-1-phosphate uridylyltransferase OS=Triticum aestivum OX=4565 PE=3 SV=1	MEIIPNPK(1)EVDGVK	3
A0A3B6LQR3	183	UTP--glucose-1-phosphate uridylyltransferase OS=Triticum aestivum OX=4565 PE=3 SV=1	IVTEDFLPLPSK(1)GQTGK	3
A0A3B6LQR3	406	UTP--glucose-1-phosphate uridylyltransferase OS=Triticum aestivum OX=4565 PE=3 SV=1	K(1)VANFLAR	3
A0A3B6LQR3	405	UTP--glucose-1-phosphate uridylyltransferase OS=Triticum aestivum OX=4565 PE=3 SV=1	VKPSNPSIELGPEFK(1)K	3
A0A3B6LQR3	449	UTP--glucose-1-phosphate uridylyltransferase OS=Triticum aestivum OX=4565 PE=3 SV=1	GNVTIAAK(1)AGVK	3
A0A3B6LQR3	260	UTP--glucose-1-phosphate uridylyltransferase OS=Triticum aestivum OX=4565 PE=3 SV=1	TLADVK(1)GGTLISYEGR	3
A0A3B6LQR8	284	Probable 6-phosphogluconolactonase OS=Triticum aestivum OX=4565 PE=3 SV=1	AGAVQK(1)AISDK	3
A0A3B6LQS7	78	Rhodanese domain-containing protein OS=Triticum aestivum OX=4565 PE=4 SV=1	QFLLEK(1)R	3
A0A3B6LR33	181	Triosephosphate isomerase, chloroplastic(predicted) OS=Triticum aestivum OX=4565 PE=3 SV=1	EAGK(1)TFDVCFK	3
A0A3B6LR33	188	Triosephosphate isomerase, chloroplastic(predicted) OS=Triticum aestivum OX=4565 PE=3 SV=1	TFDVCFK(1)QMK	3
A0A3B6LR33	191	Triosephosphate isomerase, chloroplastic(predicted) OS=Triticum aestivum OX=4565 PE=3 SV=1	QMK(1)AFADNITDWK	3
A0A3B6LR33	294	Triosephosphate isomerase, chloroplastic(predicted) OS=Triticum aestivum OX=4565 PE=3 SV=1	GPDFATICNSVTSK(1)K	3
A0A3B6LR33	265	Triosephosphate isomerase, chloroplastic(predicted) OS=Triticum aestivum OX=4565 PE=3 SV=1	IIYGGSVNAANCAELAK(1)K	3
A0A3B6LR33	154	Triosephosphate isomerase, chloroplastic(predicted) OS=Triticum aestivum OX=4565 PE=3 SV=1	HVIGEDDQFIGK(1)K	3
A0A3B6LRM4	94	Universal stress family protein(predicted) OS=Triticum aestivum OX=4565 PE=4 SV=1	QAAATTTSLAK(1)K	3
A0A3B6LS14	186	11S globulin seed storage protein 2-like(predicted) OS=Triticum aestivum OX=4565 PE=4 SV=1	SQPAVLLTGLSK(1)K	3
A0A3B6LS14	13	11S globulin seed storage protein 2-like(predicted) OS=Triticum aestivum OX=4565 PE=4 SV=1	GGK(1)ALVQSDAGK	3
A0A3B6LSL8	137	Malate dehydrogenase OS=Triticum aestivum OX=4565 PE=3 SV=1	DDLFNK(1)NAGIVR	3
A0A3B6LSL8	342	Malate dehydrogenase OS=Triticum aestivum OX=4565 PE=3 SV=1	K(1)ELSESIQK	3
A0A3B6LSN0	240	Ribosomal_L18_c domain-containing protein OS=Triticum aestivum OX=4565 PE=3 SV=1	GISADDMEAVYK(1)K	3
A0A3B6LSN0	227	Ribosomal_L18_c domain-containing protein OS=Triticum aestivum OX=4565 PE=3 SV=1	FQTHFSEYIK(1)R	3
A0A3B6LSN0	48	Ribosomal_L18_c domain-containing protein OS=Triticum aestivum OX=4565 PE=3 SV=1	YNTPK(1)YR	3
A0A3B6LSN0	163	Ribosomal_L18_c domain-containing protein OS=Triticum aestivum OX=4565 PE=3 SV=1	VFGALK(1)GALDGGLDIPHSDKR	3
A0A3B6LSN0	196	Ribosomal_L18_c domain-containing protein OS=Triticum aestivum OX=4565 PE=3 SV=1	K(1)YIFGGHVADYMR	3
A0A3B6LSN0	43	Ribosomal_L18_c domain-containing protein OS=Triticum aestivum OX=4565 PE=3 SV=1	NK(1)YNTPK	3
A0A3B6LSN0	270	Ribosomal_L18_c domain-containing protein OS=Triticum aestivum OX=4565 PE=3 SV=1	K(1)LTYEQR	3
A0A3B6LSN0	187	Ribosomal_L18_c domain-containing protein OS=Triticum aestivum OX=4565 PE=3 SV=1	DEK(1)SLDAEIHR	3
A0A3B6LSN0	5	Ribosomal_L18_c domain-containing protein OS=Triticum aestivum OX=4565 PE=3 SV=1	VYIK(1)NQK	3
A0A3B6LU07	468	Succinate dehydrogenase [ubiquinone] flavoprotein subunit, mitochondrial OS=Triticum aestivum OX=4565 PE=3 SV=1	DAGEK(1)TIAWLDK	3
A0A3B6LUD5	16	FMN hydroxy acid dehydrogenase domain-containing protein OS=Triticum aestivum OX=4565 PE=3 SV=1	GETVTNVSEYQAIAK(1)QK	3
A0A3B6LV22	137	H15 domain-containing protein OS=Triticum aestivum OX=4565 PE=3 SV=1	LAK(1)APAAPK	3
A0A3B6LV48	80	40S ribosomal protein S15-like(predicted) OS=Triticum aestivum OX=4565 PE=3 SV=1	SEAPAGEK(1)PEQVR	3
A0A3B6LV71	519	Heat shock cognate 70 kDa protein 1(predicted) OS=Triticum aestivum OX=4565 PE=3 SV=1	LSK(1)DDIEK	3
A0A3B6LV71	524	Heat shock cognate 70 kDa protein 1(predicted) OS=Triticum aestivum OX=4565 PE=3 SV=1	DDIEK(1)MVQDAEK	3
A0A3B6LV71	514	Heat shock cognate 70 kDa protein 1(predicted) OS=Triticum aestivum OX=4565 PE=3 SV=1	ITITNDK(1)GR	3
A0A3B6LV71	105	Heat shock cognate 70 kDa protein 1(predicted) OS=Triticum aestivum OX=4565 PE=3 SV=1	VIPGPADK(1)PMIVVQYK	3
A0A3B6LV71	564	Heat shock cognate 70 kDa protein 1(predicted) OS=Triticum aestivum OX=4565 PE=3 SV=1	NTIQDEK(1)IASK	3
A0A3B6LV71	75	Heat shock cognate 70 kDa protein 1(predicted) OS=Triticum aestivum OX=4565 PE=3 SV=1	NQVAMNPINTVFDAK(1)R	3
A0A3B6LV71	192	Heat shock cognate 70 kDa protein 1(predicted) OS=Triticum aestivum OX=4565 PE=3 SV=1	IINEPTAAAIAYGLDK(1)K	3
A0A3B6LV71	253	Heat shock cognate 70 kDa protein 1(predicted) OS=Triticum aestivum OX=4565 PE=3 SV=1	MVNHFVQEFK(1)R	3
A0A3B6LV71	531	Heat shock cognate 70 kDa protein 1(predicted) OS=Triticum aestivum OX=4565 PE=3 SV=1	MVQDAEK(1)YK	3
A0A3B6LV71	258	Heat shock cognate 70 kDa protein 1(predicted) OS=Triticum aestivum OX=4565 PE=3 SV=1	K(1)DISGNPR	3
A0A3B6LV71	604	Heat shock cognate 70 kDa protein 1(predicted) OS=Triticum aestivum OX=4565 PE=3 SV=1	MK(1)ELEGLCNPIIAK	3
A0A3B6LV71	319	Heat shock cognate 70 kDa protein 1(predicted) OS=Triticum aestivum OX=4565 PE=3 SV=1	K(1)CMEPVEK	3
A0A3B6LV71	568	Heat shock cognate 70 kDa protein 1(predicted) OS=Triticum aestivum OX=4565 PE=3 SV=1	IASK(1)LPADDK	3
A0A3B6LV71	335	Heat shock cognate 70 kDa protein 1(predicted) OS=Triticum aestivum OX=4565 PE=3 SV=1	MDK(1)STIHDVVLVGGSTR	3
A0A3B6LV71	507	Heat shock cognate 70 kDa protein 1(predicted) OS=Triticum aestivum OX=4565 PE=3 SV=1	NK(1)ITITNDK	3
A0A3B6LV71	113	Heat shock cognate 70 kDa protein 1(predicted) OS=Triticum aestivum OX=4565 PE=3 SV=1	VIPGPADKPMIVVQYK(1)GEDK	3
A0A3B6LVB5	95	H15 domain-containing protein OS=Triticum aestivum OX=4565 PE=3 SV=1	HK(1)AHLPGNFR	3
A0A3B6LVN2	170	S5 DRBM domain-containing protein OS=Triticum aestivum OX=4565 PE=3 SV=1	VTGK(1)CGSVTVR	3
A0A3B6LVN2	261	S5 DRBM domain-containing protein OS=Triticum aestivum OX=4565 PE=3 SV=1	PTK(1)ALMLDAPAEK	3
A0A3B6LVN2	97	S5 DRBM domain-containing protein OS=Triticum aestivum OX=4565 PE=3 SV=1	ITPVQK(1)QTR	3
A0A3B6LVN2	91	S5 DRBM domain-containing protein OS=Triticum aestivum OX=4565 PE=3 SV=1	DEVMK(1)ITPVQK	3
A0A3B6LVN2	49	S5 DRBM domain-containing protein OS=Triticum aestivum OX=4565 PE=3 SV=1	WVPVTK(1)LGR	3
A0A3B6LVS7	42	Chlorophyll a-b binding protein, chloroplastic OS=Triticum aestivum OX=4565 PE=3 SV=1	VK(1)QVASGSPWYGSDR	3
A0A3B6LVU2	102	Putative lactoylglutathione lyase(predicted) OS=Triticum aestivum OX=4565 PE=4 SV=1	TIK(1)FYTECLGMK	3
A0A3B6LWH2	103	ADF-H domain-containing protein OS=Triticum aestivum OX=4565 PE=3 SV=1	NK(1)MLYASSTEGLK	3
A0A3B6LWH2	33	ADF-H domain-containing protein OS=Triticum aestivum OX=4565 PE=3 SV=1	FVVYK(1)MDDDAQQVVVDK	3
A0A3B6LWH2	114	ADF-H domain-containing protein OS=Triticum aestivum OX=4565 PE=3 SV=1	MLYASSTEGLK(1)K	3
A0A3B6LWL0	158	NAD(P)-bd_dom domain-containing protein OS=Triticum aestivum OX=4565 PE=4 SV=1	NQIDAAK(1)AAGVK	3
A0A3B6LWL0	280	NAD(P)-bd_dom domain-containing protein OS=Triticum aestivum OX=4565 PE=4 SV=1	DFK(1)ALFSK	3
A0A3B6LWV1	74	Photosystem I reaction center subunit IV, chloroplastic(predicted) OS=Triticum aestivum OX=4565 PE=4 SV=1	AEEEPTAAAPAEPAPAAEEKPEAAVATK(1)EPAK	3
A0A3B6LWV1	127	Photosystem I reaction center subunit IV, chloroplastic(predicted) OS=Triticum aestivum OX=4565 PE=4 SV=1	FAK(1)VNYAGVSTNNYALDEIK	3
A0A3B6LWV1	66	Photosystem I reaction center subunit IV, chloroplastic(predicted) OS=Triticum aestivum OX=4565 PE=4 SV=1	AEEEPTAAAPAEPAPAAEEK(1)PEAAVATK	3
A0A3B6LWV1	78	Photosystem I reaction center subunit IV, chloroplastic(predicted) OS=Triticum aestivum OX=4565 PE=4 SV=1	EPAK(0.958)AK(0.042)PPPR	3
A0A3B6LX65	329	ATP-dependent RNA helicase(predicted) OS=Triticum aestivum OX=4565 PE=4 SV=1	LFAIPLTTTSK(1)R	3
A0A3B6LXX5	849	Expressed protein(predicted) OS=Triticum aestivum OX=4565 PE=4 SV=1	SLISSLK(1)QR	3
A0A3B6LY40	152	30S ribosomal protein S1 isoform X1(predicted) OS=Triticum aestivum OX=4565 PE=4 SV=1	VVEANEAEK(1)K	3
A0A3B6LY40	334	30S ribosomal protein S1 isoform X1(predicted) OS=Triticum aestivum OX=4565 PE=4 SV=1	DNQYK(1)LLAR	3
A0A3B6LYQ7	175	PGR5-like protein 1B chloroplastic(predicted) OS=Triticum aestivum OX=4565 PE=4 SV=1	LK(1)QDGSDIVTEGPR	3
A0A3B6LYQ7	279	PGR5-like protein 1B chloroplastic(predicted) OS=Triticum aestivum OX=4565 PE=4 SV=1	TVMVYDSK(1)TR	3
A0A3B6LYQ8	228	Outer envelope pore protein 24A chloroplastic(predicted) OS=Triticum aestivum OX=4565 PE=4 SV=1	VATTFDLSDQSK(1)APK	3
A0A3B6LZ10	141	Expressed protein(predicted) OS=Triticum aestivum OX=4565 PE=4 SV=1	VVEK(1)GDDYVR	3
A0A3B6LZ28	205	RNA polymerase sigma factor OS=Triticum aestivum OX=4565 PE=3 SV=1	EK(0.51)PK(0.51)K(0.98)YGR	3
A0A3B6MI27	14	CCD-D1(predicted) OS=Triticum aestivum OX=4565 PE=3 SV=1	K(1)EGAVVVPAPR	3
A0A3B6MID4	306	Lipoxygenase OS=Triticum aestivum OX=4565 PE=3 SV=1	SHK(1)DHIYVPR	3
A0A3B6MID4	347	Lipoxygenase OS=Triticum aestivum OX=4565 PE=3 SV=1	HK(1)DQSFPSLSAIDK	3
A0A3B6MID4	376	Lipoxygenase OS=Triticum aestivum OX=4565 PE=3 SV=1	NQPVQPEGGK(1)LR	3
A0A3B6MID4	321	Lipoxygenase OS=Triticum aestivum OX=4565 PE=3 SV=1	K(1)MGAFDTK	3
A0A3B6MID4	507	Lipoxygenase OS=Triticum aestivum OX=4565 PE=3 SV=1	K(1)LEGTTLYGSR	3
A0A3B6MJZ2	377	5-methyltetrahydropteroyltriglutamate--homocysteine methyltransferase(predicted) OS=Triticum aestivum OX=4565 PE=3 SV=1	ALAGQK(1)DEAYFAANAAALASR	3
A0A3B6MK65	6	WD_REPEATS_REGION domain-containing protein OS=Triticum aestivum OX=4565 PE=4 SV=1	K(1)LLQLLR	3
A0A3B6MKP5	71	Epimerase domain-containing protein OS=Triticum aestivum OX=4565 PE=4 SV=1	K(1)LVQEGHQVTLFTR	3
A0A3B6MKP5	289	Epimerase domain-containing protein OS=Triticum aestivum OX=4565 PE=4 SV=1	ACAK(1)AGGFPEPEIIHYNPK	3
A0A3B6MKP5	122	Epimerase domain-containing protein OS=Triticum aestivum OX=4565 PE=4 SV=1	DFDFVK(1)TSLSAK	3
A0A3B6MKP5	267	Epimerase domain-containing protein OS=Triticum aestivum OX=4565 PE=4 SV=1	ASK(1)QVYNISGSK	3
A0A3B6MKP5	327	Epimerase domain-containing protein OS=Triticum aestivum OX=4565 PE=4 SV=1	DQHFFASVEK(1)ASK	3
A0A3B6MKP5	116	Epimerase domain-containing protein OS=Triticum aestivum OX=4565 PE=4 SV=1	K(1)DFDFVK	3
A0A3B6MKP5	264	Epimerase domain-containing protein OS=Triticum aestivum OX=4565 PE=4 SV=1	VLGNPK(1)ASK	3
A0A3B6MKP5	359	Epimerase domain-containing protein OS=Triticum aestivum OX=4565 PE=4 SV=1	K(1)EADFTTDDMILGK	3
A0A3B6MKP5	183	Epimerase domain-containing protein OS=Triticum aestivum OX=4565 PE=4 SV=1	SDLLPHFETDAVDPK(1)SR	3
A0A3B6MKP5	112	Epimerase domain-containing protein OS=Triticum aestivum OX=4565 PE=4 SV=1	VLHLK(1)GDRK	3
A0A3B6MKP5	229	Epimerase domain-containing protein OS=Triticum aestivum OX=4565 PE=4 SV=1	LK(1)AGRPIPIPNAGNQITQLGHVK	3
A0A3B6MKP5	86	Epimerase domain-containing protein OS=Triticum aestivum OX=4565 PE=4 SV=1	GK(1)APITQQLPGESDAEYAEFSSK	3
A0A3B6MKP5	372	Epimerase domain-containing protein OS=Triticum aestivum OX=4565 PE=4 SV=1	KEADFTTDDMILGK(1)K	3
A0A3B6MKZ2	294	Citrate_bind domain-containing protein OS=Triticum aestivum OX=4565 PE=4 SV=1	GGPNYQTGLAK(1)MR	3
A0A3B6MKZ2	132	Citrate_bind domain-containing protein OS=Triticum aestivum OX=4565 PE=4 SV=1	GELDDTAAFK(1)NFK	3
A0A3B6MKZ2	65	Citrate_bind domain-containing protein OS=Triticum aestivum OX=4565 PE=4 SV=1	LVVKPDMLFGK(1)R	3
A0A3B6MKZ2	176	Citrate_bind domain-containing protein OS=Triticum aestivum OX=4565 PE=4 SV=1	FTVLNPK(1)GR	3
A0A3B6ML72	159	Cysteine synthase OS=Triticum aestivum OX=4565 PE=3 SV=1	IHYETTGPEIWK(1)GTGGK	3
A0A3B6ML72	123	Cysteine synthase OS=Triticum aestivum OX=4565 PE=3 SV=1	GAVQK(1)AEELAAK	3
A0A3B6ML72	164	Cysteine synthase OS=Triticum aestivum OX=4565 PE=3 SV=1	GTGGK(1)IDGLVSGIGTGGTITGSGK	3
A0A3B6MLS3	549	UVR domain-containing protein OS=Triticum aestivum OX=4565 PE=3 SV=1	AQITALIDK(1)SK	3
A0A3B6MLS3	594	UVR domain-containing protein OS=Triticum aestivum OX=4565 PE=3 SV=1	VSTDESDK(1)LLK	3
A0A3B6MLS3	327	UVR domain-containing protein OS=Triticum aestivum OX=4565 PE=3 SV=1	ISSGDVPETIEGK(1)K	3
A0A3B6MLS3	767	UVR domain-containing protein OS=Triticum aestivum OX=4565 PE=3 SV=1	K(1)IGFDLDSDEKDSSYGR	3
A0A3B6MLS3	785	UVR domain-containing protein OS=Triticum aestivum OX=4565 PE=3 SV=1	IK(1)SLVIEEMK	3
A0A3B6MLS3	96	UVR domain-containing protein OS=Triticum aestivum OX=4565 PE=3 SV=1	FTEK(1)AIK	3
A0A3B6MLS3	647	UVR domain-containing protein OS=Triticum aestivum OX=4565 PE=3 SV=1	SPNRPIASFIFAGPTGVGK(1)SELAK	3
A0A3B6MLS3	138	UVR domain-containing protein OS=Triticum aestivum OX=4565 PE=3 SV=1	VLK(1)SMGINLK	3
A0A3B6MLS3	517	UVR domain-containing protein OS=Triticum aestivum OX=4565 PE=3 SV=1	DK(1)NEAVR	3
A0A3B6MLS3	597	UVR domain-containing protein OS=Triticum aestivum OX=4565 PE=3 SV=1	LLK(1)MEETLHK	3
A0A3B6MLS3	614	UVR domain-containing protein OS=Triticum aestivum OX=4565 PE=3 SV=1	VIGQDEAVK(1)AISR	3
A0A3B6MLS3	604	UVR domain-containing protein OS=Triticum aestivum OX=4565 PE=3 SV=1	MEETLHK(1)R	3
A0A3B6MLS3	145	UVR domain-containing protein OS=Triticum aestivum OX=4565 PE=3 SV=1	SMGINLK(1)DAR	3
A0A3B6MLS3	528	UVR domain-containing protein OS=Triticum aestivum OX=4565 PE=3 SV=1	GQDFEK(1)AGELR	3
A0A3B6MLS3	815	UVR domain-containing protein OS=Triticum aestivum OX=4565 PE=3 SV=1	QLTK(1)LEVK	3
A0A3B6MME4	52	Actin(predicted) OS=Triticum aestivum OX=4565 PE=3 SV=1	HTGVMVGMGQK(1)DAYVGDEAQSK	3
A0A3B6MME4	317	Actin(predicted) OS=Triticum aestivum OX=4565 PE=3 SV=1	MSK(1)EITALAPSSMK	3
A0A3B6MME4	63	Actin(predicted) OS=Triticum aestivum OX=4565 PE=3 SV=1	DAYVGDEAQSK(1)R	3
A0A3B6MME4	330	Actin(predicted) OS=Triticum aestivum OX=4565 PE=3 SV=1	IK(1)VVAPPER	3
A0A3B6MME4	328	Actin(predicted) OS=Triticum aestivum OX=4565 PE=3 SV=1	EITALAPSSMK(1)IK	3
A0A3B6MME4	115	Actin(predicted) OS=Triticum aestivum OX=4565 PE=3 SV=1	VAPEEHPVLLTEAPLNPK(1)ANR	3
A0A3B6MML0	74	Acyl carrier protein OS=Triticum aestivum OX=4565 PE=3 SV=1	ETVDK(1)VCMIVK	3
A0A3B6MML0	80	Acyl carrier protein OS=Triticum aestivum OX=4565 PE=3 SV=1	VCMIVK(1)K	3
A0A3B6MMZ4	404	Phenylalanine--tRNA ligase, chloroplastic/mitochondrial(predicted) OS=Triticum aestivum OX=4565 PE=4 SV=1	LIDNFTNK(1)K	3
A0A3B6MND7	81	Endopolygalacturonase AN8327 (Fragment)(predicted) OS=Triticum aestivum OX=4565 PE=4 SV=1	LLTNVEK(1)LR	3
A0A3B6MND7	74	Endopolygalacturonase AN8327 (Fragment)(predicted) OS=Triticum aestivum OX=4565 PE=4 SV=1	GSAPVK(1)LLTNVEK	3
A0A3B6MND7	90	Endopolygalacturonase AN8327 (Fragment)(predicted) OS=Triticum aestivum OX=4565 PE=4 SV=1	AEK(1)AGLLSAAER	3
A0A3B6MNL5	129	Polyadenylate-binding protein OS=Triticum aestivum OX=4565 PE=3 SV=1	NLDK(1)SIDNK	3
A0A3B6MNL5	279	Polyadenylate-binding protein OS=Triticum aestivum OX=4565 PE=3 SV=1	FSDK(1)EWYVGR	3
A0A3B6MNW1	221	ACT domain-containing protein ACR12(predicted) OS=Triticum aestivum OX=4565 PE=4 SV=1	DK(1)FHVSYR	3
A0A3B6MNW1	87	ACT domain-containing protein ACR12(predicted) OS=Triticum aestivum OX=4565 PE=4 SV=1	ALK(1)DLGLDVTK	3
A0A3B6MNX0	265	Elongation factor Ts, mitochondrial OS=Triticum aestivum OX=4565 GN=EFTS PE=3 SV=1	GQSLTGTVK(1)NTTR	3
A0A3B6MP18	98	Chalcone-flavonone isomerase family protein OS=Triticum aestivum OX=4565 PE=3 SV=1	VVVIK(1)EIK	3
A0A3B6MQ23	408	Preprotein translocase subunit SECY, chloroplastic(predicted) OS=Triticum aestivum OX=4565 PE=3 SV=1	FTGLDFLK(1)K	3
A0A3B6MQA1	104	30S ribosomal protein 2, chloroplastic(predicted) OS=Triticum aestivum OX=4565 PE=4 SV=1	AEVMYDK(1)YSGR	3
A0A3B6MQA1	185	30S ribosomal protein 2, chloroplastic(predicted) OS=Triticum aestivum OX=4565 PE=4 SV=1	VTTEVLK(1)NFFSEK	3
A0A3B6MQA1	70	30S ribosomal protein 2, chloroplastic(predicted) OS=Triticum aestivum OX=4565 PE=4 SV=1	K(1)LYVGNIPR	3
A0A3B6MQA1	207	30S ribosomal protein 2, chloroplastic(predicted) OS=Triticum aestivum OX=4565 PE=4 SV=1	IPGTPK(1)SK	3
A0A3B6MQA1	177	30S ribosomal protein 2, chloroplastic(predicted) OS=Triticum aestivum OX=4565 PE=4 SV=1	VYVGNLAK(1)K	3
A0A3B6MQC1	124	TPR_REGION domain-containing protein OS=Triticum aestivum OX=4565 PE=4 SV=1	TGK(1)NYLR	3
A0A3B6MQM1	123	Rhodanese domain-containing protein OS=Triticum aestivum OX=4565 PE=4 SV=1	SK(1)FSPESK	3
A0A3B6MQM1	118	Rhodanese domain-containing protein OS=Triticum aestivum OX=4565 PE=4 SV=1	DFTK(1)TVR	3
A0A3B6MQM1	47	Rhodanese domain-containing protein OS=Triticum aestivum OX=4565 PE=4 SV=1	AEVSFVDGDEAK(1)R	3
A0A3B6MR18	557	Phosphoenolpyruvate carboxylase 2(predicted) OS=Triticum aestivum OX=4565 PE=3 SV=1	ECHIK(1)TPLR	3
A0A3B6MRH3	674	AMP-binding domain-containing protein OS=Triticum aestivum OX=4565 PE=4 SV=1	EVQQSLSK(1)AAK	3
A0A3B6MRL4	182	Enoyl-[acyl-carrier-protein] reductase [NADH], chloroplastic(predicted) OS=Triticum aestivum OX=4565 PE=4 SV=1	WTVK(1)EVAETVK	3
A0A3B6MRL4	178	Enoyl-[acyl-carrier-protein] reductase [NADH], chloroplastic(predicted) OS=Triticum aestivum OX=4565 PE=4 SV=1	YAGSSK(1)WTVK	3
A0A3B6MRX0	189	20 kDa chaperonin, chloroplastic(predicted) OS=Triticum aestivum OX=4565 PE=3 SV=1	EK(1)PSVGTVVAVGPGPLGDDGSR	3
A0A3B6MRX0	77	20 kDa chaperonin, chloroplastic(predicted) OS=Triticum aestivum OX=4565 PE=3 SV=1	TTEDK(1)TAGGILLPTTAQSR	3
A0A3B6MRX0	61	20 kDa chaperonin, chloroplastic(predicted) OS=Triticum aestivum OX=4565 PE=3 SV=1	YTSVK(1)PLGDR	3
A0A3B6MSA4	105	Peptidylprolyl isomerase OS=Triticum aestivum OX=4565 PE=4 SV=1	YYDIK(1)VGGGAK	3
A0A3B6MSA4	187	Peptidylprolyl isomerase OS=Triticum aestivum OX=4565 PE=4 SV=1	LVIVPPELAYGK(1)K	3
A0A3B6MSG7	100	NAD(P)-bd_dom domain-containing protein OS=Triticum aestivum OX=4565 PE=4 SV=1	ELIK(1)LGFR	3
A0A3B6MT63	93	Photosystem I reaction center subunit V, chloroplastic(predicted) OS=Triticum aestivum OX=4565 PE=4 SV=1	AK(1)EFAGILK	3
A0A3B6MT71	700	HATPase_c domain-containing protein OS=Triticum aestivum OX=4565 PE=3 SV=1	NEPESTEAK(1)R	3
A0A3B6MT71	460	HATPase_c domain-containing protein OS=Triticum aestivum OX=4565 PE=3 SV=1	K(1)TFDMIQDIADKDNK	3
A0A3B6MT71	353	HATPase_c domain-containing protein OS=Triticum aestivum OX=4565 PE=3 SV=1	EVEETEYNEFYK(1)K	3
A0A3B6MT71	174	HATPase_c domain-containing protein OS=Triticum aestivum OX=4565 PE=3 SV=1	DCLGTIAQSGTSK(1)FLK	3
A0A3B6MT71	500	HATPase_c domain-containing protein OS=Triticum aestivum OX=4565 PE=3 SV=1	LGCIEDSGNQK(1)R	3
A0A3B6MT71	479	HATPase_c domain-containing protein OS=Triticum aestivum OX=4565 PE=3 SV=1	K(1)FWESFGK	3
A0A3B6MT71	625	HATPase_c domain-containing protein OS=Triticum aestivum OX=4565 PE=3 SV=1	VAK(1)VQISK	3
A0A3B6MT71	161	HATPase_c domain-containing protein OS=Triticum aestivum OX=4565 PE=3 SV=1	DELK(1)DCLGTIAQSGTSK	3
A0A3B6MT71	115	HATPase_c domain-containing protein OS=Triticum aestivum OX=4565 PE=3 SV=1	ELVSNASDALDK(1)LR	3
A0A3B6MT71	622	HATPase_c domain-containing protein OS=Triticum aestivum OX=4565 PE=3 SV=1	QQLGDK(1)VAK	3
A0A3B6MTB1	538	Glucose-6-phosphate isomerase OS=Triticum aestivum OX=4565 PE=3 SV=1	AAGEVLALQK(1)R	3
A0A3B6MVU2	326	MwCP(predicted) OS=Triticum aestivum OX=4565 PE=3 SV=1	FK(1)EKPYWIIK	3
A0A3B6MVZ0	403	DHQ_synthase domain-containing protein OS=Triticum aestivum OX=4565 PE=3 SV=1	NIMAVDK(1)K	3
A0A3B6MVZ0	394	DHQ_synthase domain-containing protein OS=Triticum aestivum OX=4565 PE=3 SV=1	GMTVEK(1)FK	3
A0A3B6MW00	57	Acyl carrier protein OS=Triticum aestivum OX=4565 PE=3 SV=1	ETVEK(1)VCDIVK	3
A0A3B6MX15	275	Nicotinate-nucleotide pyrophosphorylase [carboxylating], chloroplastic(predicted) OS=Triticum aestivum OX=4565 PE=4 SV=1	YTDENK(1)TSLTR	3
A0A3B6MXE7	104	Photosystem I reaction center subunit III, chloroplastic(predicted) OS=Triticum aestivum OX=4565 PE=4 SV=1	K(1)YAPDSAPALAIQATIEK	3
A0A3B6MXE7	103	Photosystem I reaction center subunit III, chloroplastic(predicted) OS=Triticum aestivum OX=4565 PE=4 SV=1	LNSSLK(1)K	3
A0A3B6MXE7	185	Photosystem I reaction center subunit III, chloroplastic(predicted) OS=Triticum aestivum OX=4565 PE=4 SV=1	SYLIAVSGEK(1)K	3
A0A3B6MXE7	97	Photosystem I reaction center subunit III, chloroplastic(predicted) OS=Triticum aestivum OX=4565 PE=4 SV=1	K(1)LNSSLK	3
A0A3B6MXE7	121	Photosystem I reaction center subunit III, chloroplastic(predicted) OS=Triticum aestivum OX=4565 PE=4 SV=1	YAPDSAPALAIQATIEK(1)TK	3
A0A3B6MXH4	21	Ribulose bisphosphate carboxylase large chain(predicted) OS=Triticum aestivum OX=4565 PE=3 SV=1	DYK(1)LTYYTPEYETK	3
A0A3B6MXH4	236	Ribulose bisphosphate carboxylase large chain(predicted) OS=Triticum aestivum OX=4565 PE=3 SV=1	SQAETGEIK(1)GHYLNATAGTCEEMIKR	3
A0A3B6MXH4	227	Ribulose bisphosphate carboxylase large chain(predicted) OS=Triticum aestivum OX=4565 PE=3 SV=1	AIYK(1)SQAETGEIK	3
A0A3B6MXK0	101	30S ribosomal protein S18, chloroplastic(predicted) OS=Triticum aestivum OX=4565 PE=3 SV=1	LITLAIK(1)QAR	3
A0A3B6MXK0	91	30S ribosomal protein S18, chloroplastic(predicted) OS=Triticum aestivum OX=4565 PE=3 SV=1	LTLK(1)QQR	3
A0A3B6MXK8	232	Ps16 protein(predicted) OS=Triticum aestivum OX=4565 PE=4 SV=1	LVELFSEHGK(1)VVDAR	3
A0A3B6MXK8	188	Ps16 protein(predicted) OS=Triticum aestivum OX=4565 PE=4 SV=1	LLTVNK(1)AAPR	3
A0A3B6MY99	342	Malate dehydrogenase OS=Triticum aestivum OX=4565 PE=3 SV=1	K(1)ELSESIEK	3
A0A3B6MYB3	519	YTH domain-containing protein OS=Triticum aestivum OX=4565 PE=4 SV=1	IFK(1)EHVSK	3
A0A3B6MYD3	408	Beta-D-glucan exohydrolase(predicted) OS=Triticum aestivum OX=4565 PE=4 SV=1	K(1)SLVLLK	3
A0A3B6MYD3	147	Beta-D-glucan exohydrolase(predicted) OS=Triticum aestivum OX=4565 PE=4 SV=1	DPMLIK(1)R	3
A0A3B6MYD3	39	Beta-D-glucan exohydrolase(predicted) OS=Triticum aestivum OX=4565 PE=4 SV=1	IK(1)DLLGR	3
A0A3B6MYD3	428	Beta-D-glucan exohydrolase(predicted) OS=Triticum aestivum OX=4565 PE=4 SV=1	SASSPLLPLPK(1)K	3
A0A3B6MYD3	414	Beta-D-glucan exohydrolase(predicted) OS=Triticum aestivum OX=4565 PE=4 SV=1	SLVLLK(1)NGK	3
A0A3B6MYD3	31	Beta-D-glucan exohydrolase(predicted) OS=Triticum aestivum OX=4565 PE=4 SV=1	DPK(1)QPLGVR	3
A0A3B6MYE4	403	Citrate synthase OS=Triticum aestivum OX=4565 PE=3 SV=1	AALSDEYFIK(1)R	3
A0A3B6MYX8	184	30S ribosomal protein S9, chloroplastic(predicted) OS=Triticum aestivum OX=4565 PE=3 SV=1	ALLK(1)ISPANR	3
A0A3B6MZC2	127	H15 domain-containing protein OS=Triticum aestivum OX=4565 PE=3 SV=1	ASYK(1)LSAAAAK	3
A0A3B6MZC2	93	H15 domain-containing protein OS=Triticum aestivum OX=4565 PE=3 SV=1	FVEDK(1)HK	3
A0A3B6MZC2	95	H15 domain-containing protein OS=Triticum aestivum OX=4565 PE=3 SV=1	HK(1)AHLPANFR	3
A0A3B6MZC2	111	H15 domain-containing protein OS=Triticum aestivum OX=4565 PE=3 SV=1	ILSVQLK(1)K	3
A0A3B6MZI6	118	UDP-glucose 6-dehydrogenase OS=Triticum aestivum OX=4565 PE=3 SV=1	MIADVSK(1)SDK	3
A0A3B6MZI6	307	UDP-glucose 6-dehydrogenase OS=Triticum aestivum OX=4565 PE=3 SV=1	INDYQK(1)SR	3
A0A3B6MZI6	454	UDP-glucose 6-dehydrogenase OS=Triticum aestivum OX=4565 PE=3 SV=1	NVVDAEK(1)LR	3
A0A3B6MZQ3	17	60S ribosomal protein L7-2(predicted) OS=Triticum aestivum OX=4565 PE=4 SV=1	MVVPESVLLK(1)R	3
A0A3B6N011	84	50S ribosomal protein L18, chloroplastic(predicted) OS=Triticum aestivum OX=4565 PE=3 SV=1	SNK(1)HLYAQVIDDTK	3
A0A3B6N011	95	50S ribosomal protein L18, chloroplastic(predicted) OS=Triticum aestivum OX=4565 PE=3 SV=1	HLYAQVIDDTK(1)SCTLASASTMHK	3
A0A3B6N011	142	50S ribosomal protein L18, chloroplastic(predicted) OS=Triticum aestivum OX=4565 PE=3 SV=1	GITK(1)VVFDR	3
A0A3B6N011	49	50S ribosomal protein L18, chloroplastic(predicted) OS=Triticum aestivum OX=4565 PE=3 SV=1	AK(1)VSTPNADR	3
A0A3B6N011	138	50S ribosomal protein L18, chloroplastic(predicted) OS=Triticum aestivum OX=4565 PE=3 SV=1	SCLEK(1)GITK	3
A0A3B6N011	157	50S ribosomal protein L18, chloroplastic(predicted) OS=Triticum aestivum OX=4565 PE=3 SV=1	IK(1)ALADAAR	3
A0A3B6N011	133	50S ribosomal protein L18, chloroplastic(predicted) OS=Triticum aestivum OX=4565 PE=3 SV=1	IGEVIAK(1)SCLEK	3
A0A3B6N0J3	99	Putative lactoylglutathione lyase(predicted) OS=Triticum aestivum OX=4565 PE=4 SV=1	VGDINK(1)TIK	3
A0A3B6N0J3	309	Putative lactoylglutathione lyase(predicted) OS=Triticum aestivum OX=4565 PE=4 SV=1	LSGGK(1)VVR	3
A0A3B6N0J3	241	Putative lactoylglutathione lyase(predicted) OS=Triticum aestivum OX=4565 PE=4 SV=1	ACGMK(1)LLR	3
A0A3B6N0J3	102	Putative lactoylglutathione lyase(predicted) OS=Triticum aestivum OX=4565 PE=4 SV=1	TIK(1)FYTECLGMK	3
A0A3B6N0J3	236	Putative lactoylglutathione lyase(predicted) OS=Triticum aestivum OX=4565 PE=4 SV=1	AISFYEK(1)ACGMK	3
A0A3B6N0L8	295	Dihydrolipoamide acetyltransferase component of pyruvate dehydrogenase complex OS=Triticum aestivum OX=4565 PE=3 SV=1	LDALYEK(0.982)VK(0.018)PK	3
A0A3B6N134	74	Photosystem I reaction center subunit IV, chloroplastic(predicted) OS=Triticum aestivum OX=4565 PE=4 SV=1	AEEEPTAAAPAEPAPAAEEK(0.005)PEGAVATK(0.995)EPAK	3
A0A3B6N134	78	Photosystem I reaction center subunit IV, chloroplastic(predicted) OS=Triticum aestivum OX=4565 PE=4 SV=1	EPAK(0.958)AK(0.042)PPPR	3
A0A3B6N1F1	42	Chlorophyll a-b binding protein, chloroplastic OS=Triticum aestivum OX=4565 PE=3 SV=1	AK(1)QVASGSPWYGSDR	3
A0A3B6N1I7	128	Photosystem I reaction center subunit II, chloroplastic(predicted) OS=Triticum aestivum OX=4565 PE=4 SV=1	K(1)EQCLALGNR	3
A0A3B6N1I7	124	Photosystem I reaction center subunit II, chloroplastic(predicted) OS=Triticum aestivum OX=4565 PE=4 SV=1	EGPNLLK(1)LAR	3
A0A3B6N1I7	170	Photosystem I reaction center subunit II, chloroplastic(predicted) OS=Triticum aestivum OX=4565 PE=4 SV=1	DGVYPEK(1)VNAGR	3
A0A3B6N1I7	199	Photosystem I reaction center subunit II, chloroplastic(predicted) OS=Triticum aestivum OX=4565 PE=4 SV=1	FTGK(1)NSFDI	3
A0A3B6N1I7	143	Photosystem I reaction center subunit II, chloroplastic(predicted) OS=Triticum aestivum OX=4565 PE=4 SV=1	YK(1)IAYQFYR	3
A0A3B6N1I7	163	Photosystem I reaction center subunit II, chloroplastic(predicted) OS=Triticum aestivum OX=4565 PE=4 SV=1	VFPNGEVQYLHPK(1)DGVYPEK	3
A0A3B6N1I7	187	Photosystem I reaction center subunit II, chloroplastic(predicted) OS=Triticum aestivum OX=4565 PE=4 SV=1	SIGK(1)NVSPIEVK	3
A0A3B6N1I7	195	Photosystem I reaction center subunit II, chloroplastic(predicted) OS=Triticum aestivum OX=4565 PE=4 SV=1	NVSPIEVK(1)FTGK	3
A0A3B6N1P6	95	AAA domain-containing protein OS=Triticum aestivum OX=4565 PE=3 SV=1	LPK(1)GVLLVGPPGTGK	3
A0A3B6N263	509	Amino_oxidase domain-containing protein OS=Triticum aestivum OX=4565 PE=4 SV=1	LVGTPLTHK(1)R	3
A0A3B6N281	124	S-adenosylmethionine mitochondrial carrier protein(predicted) OS=Triticum aestivum OX=4565 PE=3 SV=1	VPTEVVK(1)QR	3
A0A3B6N288	310	Late embryogenesis abundant protein Lea14-A(predicted) OS=Triticum aestivum OX=4565 PE=4 SV=1	LPIDK(1)VGGTTR	3
A0A3B6N2R9	93	RuBisCO large subunit-binding protein subunit alpha, chloroplastic(predicted) OS=Triticum aestivum OX=4565 PE=3 SV=1	LGLLSVTSGANPVSIK(1)K	3
A0A3B6N2V5	306	Tr-type G domain-containing protein OS=Triticum aestivum OX=4565 PE=4 SV=1	LGVTMK(1)NDEK	3
A0A3B6N2V5	600	Tr-type G domain-containing protein OS=Triticum aestivum OX=4565 PE=4 SV=1	SK(1)ILSEEFGWDK	3
A0A3B6N2V5	420	Tr-type G domain-containing protein OS=Triticum aestivum OX=4565 PE=4 SV=1	TVIWMGK(1)K	3
A0A3B6N2V5	464	Tr-type G domain-containing protein OS=Triticum aestivum OX=4565 PE=4 SV=1	AMK(1)FSVSPVVR	3
A0A3B6N2V5	315	Tr-type G domain-containing protein OS=Triticum aestivum OX=4565 PE=4 SV=1	DLMGK(1)ALMK	3
A0A3B6N2V5	453	Tr-type G domain-containing protein OS=Triticum aestivum OX=4565 PE=4 SV=1	NATLTNEK(1)EVDACPIR	3
A0A3B6N2V5	300	Tr-type G domain-containing protein OS=Triticum aestivum OX=4565 PE=4 SV=1	K(1)LGVTMK	3
A0A3B6N2V5	553	Tr-type G domain-containing protein OS=Triticum aestivum OX=4565 PE=4 SV=1	ETVLEK(1)SCR	3
A0A3B6N2V5	3	Tr-type G domain-containing protein OS=Triticum aestivum OX=4565 PE=4 SV=1	VK(1)FTAEELR	3
A0A3B6N2V5	310	Tr-type G domain-containing protein OS=Triticum aestivum OX=4565 PE=4 SV=1	NDEK(1)DLMGK	3
A0A3B6N2V5	260	Tr-type G domain-containing protein OS=Triticum aestivum OX=4565 PE=4 SV=1	WTSK(1)NTGTATCK	3
A0A3B6N2V5	293	Tr-type G domain-containing protein OS=Triticum aestivum OX=4565 PE=4 SV=1	DK(1)LWPMLK	3
A0A3B6N3E4	272	Ribosom_S30AE_C domain-containing protein OS=Triticum aestivum OX=4565 PE=3 SV=1	RK(1)EGGFGLIIPK	3
A0A3B6N3E4	289	Ribosom_S30AE_C domain-containing protein OS=Triticum aestivum OX=4565 PE=3 SV=1	QDGHVDK(1)ATVNAK	3
A0A3B6N3E4	282	Ribosom_S30AE_C domain-containing protein OS=Triticum aestivum OX=4565 PE=3 SV=1	EGGFGLIIPK(1)QDGHVDK	3
A0A3B6N3E4	295	Ribosom_S30AE_C domain-containing protein OS=Triticum aestivum OX=4565 PE=3 SV=1	ATVNAK(1)EHPVVG	3
A0A3B6N3E4	92	Ribosom_S30AE_C domain-containing protein OS=Triticum aestivum OX=4565 PE=3 SV=1	LK(1)EHIEDK	3
A0A3B6N3E4	98	Ribosom_S30AE_C domain-containing protein OS=Triticum aestivum OX=4565 PE=3 SV=1	LKEHIEDK(1)VGR	3
A0A3B6N3E4	175	Ribosom_S30AE_C domain-containing protein OS=Triticum aestivum OX=4565 PE=3 SV=1	EK(1)ETDVR	3
A0A3B6N3E4	270	Ribosom_S30AE_C domain-containing protein OS=Triticum aestivum OX=4565 PE=3 SV=1	NEQTGEVNILYK(1)R	3
A0A3B6N3E4	126	Ribosom_S30AE_C domain-containing protein OS=Triticum aestivum OX=4565 PE=3 SV=1	GGDLSK(1)GPK	3
A0A3B6N401	292	ANK_REP_REGION domain-containing protein OS=Triticum aestivum OX=4565 PE=4 SV=1	K(1)ALADGVDKDEEDSEGR	3
A0A3B6N401	394	ANK_REP_REGION domain-containing protein OS=Triticum aestivum OX=4565 PE=4 SV=1	LLEK(1)HAYV	3
A0A3B6N401	300	ANK_REP_REGION domain-containing protein OS=Triticum aestivum OX=4565 PE=4 SV=1	ALADGVDK(1)DEEDSEGRR	3
A0A3B6NH85	313	Ferredoxin--NADP reductase, chloroplastic OS=Triticum aestivum OX=4565 PE=3 SV=1	K(1)DNTYVYMCGLK	3
A0A3B6NIB0	84	Ferredoxin-thioredoxin reductase catalytic chain, chloroplastic(predicted) OS=Triticum aestivum OX=4565 PE=4 SV=1	SVTAVVIK(1)GLADHK	3
A0A3B6NIB0	59	Ferredoxin-thioredoxin reductase catalytic chain, chloroplastic(predicted) OS=Triticum aestivum OX=4565 PE=4 SV=1	K(1)FSEQYAR	3
A0A3B6NJC3	93	Lil3_3(predicted) OS=Triticum aestivum OX=4565 PE=4 SV=1	AEAVASPK(1)FQDSR	3
A0A3B6NK97	171	Stromelysin-1 (Fragment)(predicted) OS=Triticum aestivum OX=4565 PE=4 SV=1	LVK(1)GGFR	3
A0A3B6NKE4	12	Glycine-rich protein 2(predicted) OS=Triticum aestivum OX=4565 PE=4 SV=1	GTVK(1)WFNDTK	3
A0A3B6NKK2	88	60S ribosomal protein L13 OS=Triticum aestivum OX=4565 PE=3 SV=1	K(1)LAPTIGISVDHR	3
A0A3B6NKK2	122	60S ribosomal protein L13 OS=Triticum aestivum OX=4565 PE=3 SV=1	AK(1)LVIFPR	3
A0A3B6NKK2	44	60S ribosomal protein L13 OS=Triticum aestivum OX=4565 PE=3 SV=1	AVK(1)IFPR	3
A0A3B6NKK2	15	60S ribosomal protein L13 OS=Triticum aestivum OX=4565 PE=3 SV=1	K(1)HWQNYVK	3
A0A3B6NKK2	14	60S ribosomal protein L13 OS=Triticum aestivum OX=4565 PE=3 SV=1	HNNVIPNGHFK(1)K	3
A0A3B6NLE4	91	Mitochondrial ATP synthase(predicted) OS=Triticum aestivum OX=4565 PE=4 SV=1	EK(1)ADLLSDPQR	3
A0A3B6NLE4	110	Mitochondrial ATP synthase(predicted) OS=Triticum aestivum OX=4565 PE=4 SV=1	HTIETFTK(1)GIPDAR	3
A0A3B6NLW4	124	Adenylate kinase, chloroplastic(predicted) OS=Triticum aestivum OX=4565 PE=3 SV=1	AEVSSGTDIGK(1)K	3
A0A3B6NM20	42	Chlorophyll a-b binding protein, chloroplastic OS=Triticum aestivum OX=4565 PE=3 SV=1	VK(1)QVSSGSPWYGADR	3
A0A3B6NMG8	153	PKS_ER domain-containing protein OS=Triticum aestivum OX=4565 PE=4 SV=1	VGSQVK(1)SLK	3
A0A3B6NMP9	228	T-complex protein 1 subunit eta OS=Triticum aestivum OX=4565 PE=3 SV=1	SEK(1)ENAEIR	3
A0A3B6NPJ5	124	Peroxiredoxin OS=Triticum aestivum OX=4565 PE=3 SV=1	HLPGFIEK(1)AGELR	3
A0A3B6NPJ5	98	Peroxiredoxin OS=Triticum aestivum OX=4565 PE=3 SV=1	TVTVGELTAGK(1)K	3
A0A3B6NQ51	440	U-box domain-containing protein 33(predicted) OS=Triticum aestivum OX=4565 PE=4 SV=1	DLK(1)EHILR	3
A0A3B6NQA1	45	1,2-dihydroxy-3-keto-5-methylthiopentene dioxygenase OS=Triticum aestivum OX=4565 PE=3 SV=1	PESK(1)EELAK	3
A0A3B6NQI9	71	50S ribosomal protein L14, chloroplastic(predicted) OS=Triticum aestivum OX=4565 PE=3 SV=1	EFK(1)CEDGIIIR	3
A0A3B6NQI9	91	50S ribosomal protein L14, chloroplastic(predicted) OS=Triticum aestivum OX=4565 PE=3 SV=1	YDDNAAVIIDQK(1)GNPK	3
A0A3B6NQQ5	67	Glyceraldehyde-3-phosphate dehydrogenase OS=Triticum aestivum OX=4565 PE=3 SV=1	DSK(1)TLLFGQK	3
A0A3B6NQQ5	57	Glyceraldehyde-3-phosphate dehydrogenase OS=Triticum aestivum OX=4565 PE=3 SV=1	YDTVHGQWK(1)HHEVK	3
A0A3B6NRA1	106	FeThRed_A domain-containing protein OS=Triticum aestivum OX=4565 PE=4 SV=1	QYVGVWK(1)GK	3
A0A3B6NRY7	174	LEA protein(predicted) OS=Triticum aestivum OX=4565 PE=3 SV=1	TEATPAVPEEEK(1)K	3
A0A3B6NRY7	72	LEA protein(predicted) OS=Triticum aestivum OX=4565 PE=3 SV=1	K(1)ETLFSK	3
A0A3B6NSG2	209	Glutathione peroxidase OS=Triticum aestivum OX=4565 PE=3 SV=1	FLVDK(1)EGR	3
A0A3B6NSG2	90	Glutathione peroxidase OS=Triticum aestivum OX=4565 PE=3 SV=1	DASGK(1)DVDLSTYK	3
A0A3B6NSP4	115	SprT-like domain-containing protein Spartan(predicted) OS=Triticum aestivum OX=4565 PE=4 SV=1	MAPK(1)GTLR	3
A0A3B6NU91	94	SET domain-containing protein OS=Triticum aestivum OX=4565 PE=4 SV=1	LALEK(1)VDIGER	3
A0A3B6NUB9	483	Serine protease SPPA, chloroplastic(predicted) OS=Triticum aestivum OX=4565 PE=4 SV=1	IDFNK(1)EILSR	3
A0A3B6NUB9	241	Serine protease SPPA, chloroplastic(predicted) OS=Triticum aestivum OX=4565 PE=4 SV=1	YK(1)SAGDQLGR	3
A0A3B6NUI6	426	FAD_binding_3 domain-containing protein OS=Triticum aestivum OX=4565 PE=4 SV=1	MTFDSYLYK(1)R	3
A0A3B6NUI6	284	FAD_binding_3 domain-containing protein OS=Triticum aestivum OX=4565 PE=4 SV=1	K(1)FQAATR	3
A0A3B6NUI6	301	FAD_binding_3 domain-containing protein OS=Triticum aestivum OX=4565 PE=4 SV=1	IEGGK(1)IIR	3
A0A3B6NUN7	333	Pyruvate dehydrogenase E1 component subunit alpha OS=Triticum aestivum OX=4565 PE=4 SV=1	EVDAAIAK(1)AK	3
A0A3B6NUN7	63	Pyruvate dehydrogenase E1 component subunit alpha OS=Triticum aestivum OX=4565 PE=4 SV=1	MEIAADSLYK(1)AK	3
A0A3B6NUN7	245	Pyruvate dehydrogenase E1 component subunit alpha OS=Triticum aestivum OX=4565 PE=4 SV=1	VDGMDVLAVK(1)QACK	3
A0A3B6NUN7	129	Pyruvate dehydrogenase E1 component subunit alpha OS=Triticum aestivum OX=4565 PE=4 SV=1	GK(1)GGSMHFYK	3
A0A3B6NUN7	220	Pyruvate dehydrogenase E1 component subunit alpha OS=Triticum aestivum OX=4565 PE=4 SV=1	AAK(1)SPSYYK	3
A0A3B6NUP7	593	Dynamin-2B(predicted) OS=Triticum aestivum OX=4565 PE=3 SV=1	WFVLNEK(1)SGK	3
A0A3B6NUV0	221	Mitochondrial phosphate transporter(predicted) OS=Triticum aestivum OX=4565 PE=3 SV=1	GLSDGLPK(1)FIK	3
A0A3B6NUV0	319	Mitochondrial phosphate transporter(predicted) OS=Triticum aestivum OX=4565 PE=3 SV=1	GATVGDAVK(1)K	3
A0A3B6NUV0	224	Mitochondrial phosphate transporter(predicted) OS=Triticum aestivum OX=4565 PE=3 SV=1	FIK(1)AEGAAGLYK	3
A0A3B6NUX8	204	28 kDa ribonucleoprotein, chloroplastic(predicted) OS=Triticum aestivum OX=4565 PE=4 SV=1	PK(1)APLYPETEHK	3
A0A3B6NV37	141	Thioredoxin domain-containing protein OS=Triticum aestivum OX=4565 PE=4 SV=1	VPQAVVK(1)R	3
A0A3B6NVL0	147	CYTOSOL_AP domain-containing protein OS=Triticum aestivum OX=4565 PE=3 SV=1	DLYK(1)GSDSK	3
A0A3B6NW66	345	Aldedh domain-containing protein OS=Triticum aestivum OX=4565 PE=3 SV=1	LGPVVSEGQYEK(1)IK	3
A0A3B6NW66	354	Aldedh domain-containing protein OS=Triticum aestivum OX=4565 PE=3 SV=1	FVANAK(1)SEGATILTGGVRPK	3
A0A3B6NWI0	588	Protein TSS(predicted) OS=Triticum aestivum OX=4565 PE=4 SV=1	DVPTVK(1)GLGK	3
A0A3B6NWI0	873	Protein TSS(predicted) OS=Triticum aestivum OX=4565 PE=4 SV=1	TLLESSK(1)TFLDK	3
A0A3B6NWI0	880	Protein TSS(predicted) OS=Triticum aestivum OX=4565 PE=4 SV=1	GK(1)LEDAVNYGTK	3
A0A3B6NWI0	637	Protein TSS(predicted) OS=Triticum aestivum OX=4565 PE=4 SV=1	EDK(1)EAILQK	3
A0A3B6NWL9	62	Photosystem II 10 kDa polypeptide, chloroplastic(predicted) OS=Triticum aestivum OX=4565 PE=4 SV=1	K(1)GVYQFVDK	3
A0A3B6NX57	74	Photosystem II 10 kDa polypeptide, chloroplastic(predicted) OS=Triticum aestivum OX=4565 PE=4 SV=1	GK(1)GVYQFADK	3
A0A3B6NXJ5	193	Alcohol dehydrogenase class-3(predicted) OS=Triticum aestivum OX=4565 PE=4 SV=1	ISETMIK(1)IGK	3
A0A3B6NYH4	77	Cell division inhibitor-like(predicted) OS=Triticum aestivum OX=4565 PE=4 SV=1	LVDK(1)LLSEDHK	3
A0A3B6PEW8	356	Acetyltransferase component of pyruvate dehydrogenase complex OS=Triticum aestivum OX=4565 PE=3 SV=1	GELNPLQEASGGK(1)K	3
A0A3B6PEW8	173	Acetyltransferase component of pyruvate dehydrogenase complex OS=Triticum aestivum OX=4565 PE=3 SV=1	IVQGDGAK(1)EIK	3
A0A3B6PG16	91	Mitochondrial ATP synthase(predicted) OS=Triticum aestivum OX=4565 PE=4 SV=1	EK(1)ADLLNDSQR	3
A0A3B6PGD2	54	Calnexin-like protein(predicted) OS=Triticum aestivum OX=4565 PE=3 SV=1	HEK(1)SDGHEDYGLLVSEPAR	3
A0A3B6PGE1	148	Putative ribose-5-phosphate isomerase(predicted) OS=Triticum aestivum OX=4565 PE=3 SV=1	EK(1)MVEAASAK	3
A0A3B6PHB7	232	Eukaryotic translation initiation factor 3 subunit F OS=Triticum aestivum OX=4565 PE=3 SV=1	VAPDNK(1)IGR	3
A0A3B6PI06	403	Calnexin-like protein(predicted) OS=Triticum aestivum OX=4565 PE=3 SV=1	PK(1)FDVEK	3
A0A3B6PI06	201	Calnexin-like protein(predicted) OS=Triticum aestivum OX=4565 PE=3 SV=1	ILVDGVEK(1)SK	3
A0A3B6PJI7	23	Fiber protein Fb15(predicted) OS=Triticum aestivum OX=4565 PE=4 SV=1	EVPAYLK(1)PR	3
A0A3B6PJR2	67	ABC1 domain-containing protein OS=Triticum aestivum OX=4565 PE=4 SV=1	WLK(1)ESILR	3
A0A3B6PJR2	521	ABC1 domain-containing protein OS=Triticum aestivum OX=4565 PE=4 SV=1	LEQGDLK(1)LR	3
A0A3B6PKR2	91	Uncharacterized protein OS=Triticum aestivum OX=4565 PE=4 SV=1	VIMVDPQEAK(1)R	3
A0A3B6PKS6	116	GrpE protein homolog OS=Triticum aestivum OX=4565 PE=3 SV=1	EAK(1)INDSYQSIYK	3
A0A3B6PKS6	108	GrpE protein homolog OS=Triticum aestivum OX=4565 PE=3 SV=1	TQIK(1)VETER	3
A0A3B6PL02	109	Ribosomal_L14e domain-containing protein OS=Triticum aestivum OX=4565 PE=4 SV=1	FK(1)VMLAK	3
A0A3B6PL02	81	Ribosomal_L14e domain-containing protein OS=Triticum aestivum OX=4565 PE=4 SV=1	AMEEADVK(1)TK	3
A0A3B6PL02	83	Ribosomal_L14e domain-containing protein OS=Triticum aestivum OX=4565 PE=4 SV=1	TK(1)WENSSWGK	3
A0A3B6PL02	19	Ribosomal_L14e domain-containing protein OS=Triticum aestivum OX=4565 PE=4 SV=1	VALVNYGK(1)DYGR	3
A0A3B6PL02	91	Ribosomal_L14e domain-containing protein OS=Triticum aestivum OX=4565 PE=4 SV=1	WENSSWGK(1)K	3
A0A3B6PL26	142	Tyrosine phosphorylation protein A OS=Triticum aestivum OX=4565 PE=4 SV=1	NTSITYK(1)GTK	3
A0A3B6PL26	355	Tyrosine phosphorylation protein A OS=Triticum aestivum OX=4565 PE=4 SV=1	EGK(1)FVTSR	3
A0A3B6PLE4	114	Isocitrate dehydrogenase [NAD] subunit, mitochondrial OS=Triticum aestivum OX=4565 PE=3 SV=1	GPMATPIGK(1)GHR	3
A0A3B6PLM4	173	Cold acclimation protein WCOR410c(predicted) OS=Triticum aestivum OX=4565 PE=3 SV=1	TEAAPAVPEEEK(1)K	3
A0A3B6PLP7	3	Glyceraldehyde-3-phosphate dehydrogenase OS=Triticum aestivum OX=4565 PE=3 SV=1	MFK(1)YDTVHGQWK	3
A0A3B6PLP7	83	Glyceraldehyde-3-phosphate dehydrogenase OS=Triticum aestivum OX=4565 PE=3 SV=1	VIISAPSK(1)DAPMFVCGVNEK	3
A0A3B6PLP7	75	Glyceraldehyde-3-phosphate dehydrogenase OS=Triticum aestivum OX=4565 PE=3 SV=1	K(1)VIISAPSK	3
A0A3B6PLP7	95	Glyceraldehyde-3-phosphate dehydrogenase OS=Triticum aestivum OX=4565 PE=3 SV=1	DAPMFVCGVNEK(1)EYK	3
A0A3B6PLP7	208	Glyceraldehyde-3-phosphate dehydrogenase OS=Triticum aestivum OX=4565 PE=3 SV=1	LAK(1)PATYDQIK	3
A0A3B6PLP7	12	Glyceraldehyde-3-phosphate dehydrogenase OS=Triticum aestivum OX=4565 PE=3 SV=1	YDTVHGQWK(1)HHEVK	3
A0A3B6PLP7	220	Glyceraldehyde-3-phosphate dehydrogenase OS=Triticum aestivum OX=4565 PE=3 SV=1	AAIK(1)EESEGNLK	3
A0A3B6PLP7	176	Glyceraldehyde-3-phosphate dehydrogenase OS=Triticum aestivum OX=4565 PE=3 SV=1	AVGK(1)VLPELNGK	3
A0A3B6PLP7	22	Glyceraldehyde-3-phosphate dehydrogenase OS=Triticum aestivum OX=4565 PE=3 SV=1	DSK(1)TLLFGEK	3
A0A3B6PLP7	172	Glyceraldehyde-3-phosphate dehydrogenase OS=Triticum aestivum OX=4565 PE=3 SV=1	AASFNIIPSSTGAAK(1)AVGK	3
A0A3B6PLP7	216	Glyceraldehyde-3-phosphate dehydrogenase OS=Triticum aestivum OX=4565 PE=3 SV=1	PATYDQIK(1)AAIK	3
A0A3B6PLP7	151	Glyceraldehyde-3-phosphate dehydrogenase OS=Triticum aestivum OX=4565 PE=3 SV=1	TVDGPSSK(1)DWR	3
A0A3B6PMS2	252	PfkB domain-containing protein OS=Triticum aestivum OX=4565 PE=4 SV=1	ISQLPLASGK(1)QK	3
A0A3B6PMS2	95	PfkB domain-containing protein OS=Triticum aestivum OX=4565 PE=4 SV=1	DK(1)YGEEMK	3
A0A3B6PMS2	273	PfkB domain-containing protein OS=Triticum aestivum OX=4565 PE=4 SV=1	IAVITQGADPVVVAEDGK(1)VK	3
A0A3B6PMS2	101	PfkB domain-containing protein OS=Triticum aestivum OX=4565 PE=4 SV=1	YGEEMK(1)SAAK	3
A0A3B6PMS2	284	PfkB domain-containing protein OS=Triticum aestivum OX=4565 PE=4 SV=1	TFPVILLPK(1)EK	3
A0A3B6PN57	145	60S ribosomal protein L6 OS=Triticum aestivum OX=4565 PE=3 SV=1	FDDK(1)YFAR	3
A0A3B6PN63	25	60S ribosomal protein L6 OS=Triticum aestivum OX=4565 PE=3 SV=1	MALGIK(1)R	3
A0A3B6PNI9	418	Elongation factor Tu OS=Triticum aestivum OX=4565 PE=3 SV=1	TTDVTGNVTNIMNDK(1)DEEAK	3
A0A3B6PNI9	248	Elongation factor Tu OS=Triticum aestivum OX=4565 PE=3 SV=1	ALEALMATPGLK(1)R	3
A0A3B6PNI9	69	Elongation factor Tu OS=Triticum aestivum OX=4565 PE=3 SV=1	NK(1)PHVNIGTIGHVDHGK	3
A0A3B6PNI9	353	Elongation factor Tu OS=Triticum aestivum OX=4565 PE=3 SV=1	GMQK(1)EDIER	3
A0A3B6PNI9	382	Elongation factor Tu OS=Triticum aestivum OX=4565 PE=3 SV=1	FEAVVYVLK(1)K	3
A0A3B6PNI9	105	Elongation factor Tu OS=Triticum aestivum OX=4565 PE=3 SV=1	K(1)YDEIDAAPEER	3
A0A3B6PP75	35	Peptidylprolyl isomerase OS=Triticum aestivum OX=4565 PE=4 SV=1	GDAEDGK(1)MGFEK	3
A0A3B6PP75	40	Peptidylprolyl isomerase OS=Triticum aestivum OX=4565 PE=4 SV=1	MGFEK(1)EILK	3
A0A3B6PP75	44	Peptidylprolyl isomerase OS=Triticum aestivum OX=4565 PE=4 SV=1	EILK(1)AGTGPK	3
A0A3B6PPB1	71	CAAD domain-containing protein OS=Triticum aestivum OX=4565 PE=4 SV=1	AK(1)WDAVENK	3
A0A3B6PPE3	134	50S ribosomal protein L29, chloroplastic(predicted) OS=Triticum aestivum OX=4565 PE=3 SV=1	EIEQGINK(1)R	3
A0A3B6PPE3	105	50S ribosomal protein L29, chloroplastic(predicted) OS=Triticum aestivum OX=4565 PE=3 SV=1	QEFK(1)SSEFGR	3
A0A3B6PPE6	203	Carboxypeptidase OS=Triticum aestivum OX=4565 PE=3 SV=1	IFDGNK(1)HGPK	3
A0A3B6PPK9	50	Peroxidase OS=Triticum aestivum OX=4565 PE=3 SV=1	VVWK(1)HVAGNR	3
A0A3B6PPK9	61	Peroxidase OS=Triticum aestivum OX=4565 PE=3 SV=1	ELAAK(1)FLR	3
A0A3B6PPK9	139	Peroxidase OS=Triticum aestivum OX=4565 PE=3 SV=1	DSVSFQYGK(1)K	3
A0A3B6PPK9	305	Peroxidase OS=Triticum aestivum OX=4565 PE=3 SV=1	LQDNGVFFDHFK(1)NSIK	3
A0A3B6PPK9	140	Peroxidase OS=Triticum aestivum OX=4565 PE=3 SV=1	K(1)LWEVETGR	3
A0A3B6PPL6	156	Peptidylprolyl isomerase OS=Triticum aestivum OX=4565 PE=4 SV=1	IGAGK(1)ILR	3
A0A3B6PQS3	169	Ferredoxin-nitrite reductase(predicted) OS=Triticum aestivum OX=4565 PE=4 SV=1	YGK(1)EGCADVTTR	3
A0A3B6PQU5	84	ATP synthase subunit O, mitochondrial(predicted) OS=Triticum aestivum OX=4565 PE=3 SV=1	DTSVPK(1)ETR	3
A0A3B6PQU5	139	ATP synthase subunit O, mitochondrial(predicted) OS=Triticum aestivum OX=4565 PE=3 SV=1	GEVK(1)VVVR	3
A0A3B6PQU5	68	ATP synthase subunit O, mitochondrial(predicted) OS=Triticum aestivum OX=4565 PE=3 SV=1	VESEILDVVGASK(1)K	3
A0A3B6PQU5	168	ATP synthase subunit O, mitochondrial(predicted) OS=Triticum aestivum OX=4565 PE=3 SV=1	DK(1)TILVEQK	3
A0A3B6PQU5	106	ATP synthase subunit O, mitochondrial(predicted) OS=Triticum aestivum OX=4565 PE=3 SV=1	K(1)FLSALASNGR	3
A0A3B6PR35	112	Aspartate aminotransferase OS=Triticum aestivum OX=4565 PE=4 SV=1	LMLEK(1)GENK	3
A0A3B6PR35	426	Aspartate aminotransferase OS=Triticum aestivum OX=4565 PE=4 SV=1	WHIYMTK(1)DGR	3
A0A3B6PR35	144	Aspartate aminotransferase OS=Triticum aestivum OX=4565 PE=4 SV=1	ATADLLLGADNPVIK(1)QGR	3
A0A3B6PR35	257	Aspartate aminotransferase OS=Triticum aestivum OX=4565 PE=4 SV=1	LADVIEEK(1)K	3
A0A3B6PRN3	241	Glutamine synthetase OS=Triticum aestivum OX=4565 PE=3 SV=1	VIVDAVEK(1)LK	3
A0A3B6PRN3	19	Glutamine synthetase OS=Triticum aestivum OX=4565 PE=3 SV=1	TLPGPVTDPSK(1)LPK	3
A0A3B6PRN3	247	Glutamine synthetase OS=Triticum aestivum OX=4565 PE=3 SV=1	HK(1)EHIAAYGEGNER	3
A0A3B6PS04	187	ArsA_ATPase domain-containing protein OS=Triticum aestivum OX=4565 PE=4 SV=1	SK(1)IASATSAIK	3
A0A3B6PSA8	104	CYTOSOL_AP domain-containing protein OS=Triticum aestivum OX=4565 PE=3 SV=1	LSGQGFK(1)R	3
A0A3B6PSA8	67	CYTOSOL_AP domain-containing protein OS=Triticum aestivum OX=4565 PE=3 SV=1	FENAVLK(1)K	3
A0A3B6PSA8	55	CYTOSOL_AP domain-containing protein OS=Triticum aestivum OX=4565 PE=3 SV=1	DLSK(1)GSDSK	3
A0A3B6PSZ6	246	3-ketoacyl-CoA thiolase-like protein(predicted) OS=Triticum aestivum OX=4565 PE=3 SV=1	LIDPK(1)TGEEK	3
A0A3B6PT40	720	Senescence-associated subtilisin protease(predicted) OS=Triticum aestivum OX=4565 PE=3 SV=1	VTPAK(1)LVFDEEHR	3
A0A3B6PT84	840	Aconitate hydratase OS=Triticum aestivum OX=4565 PE=3 SV=1	LSVFDAATK(1)YK	3
A0A3B6PT84	775	Aconitate hydratase OS=Triticum aestivum OX=4565 PE=3 SV=1	DSPAAK(1)YLLER	3
A0A3B6PT84	160	Aconitate hydratase OS=Triticum aestivum OX=4565 PE=3 SV=1	LAEIPFK(1)PAR	3
A0A3B6PT84	880	Aconitate hydratase OS=Triticum aestivum OX=4565 PE=3 SV=1	AVIAK(1)SFER	3
A0A3B6PT84	663	Aconitate hydratase OS=Triticum aestivum OX=4565 PE=3 SV=1	DGK(1)EVFFR	3
A0A3B6PTB4	147	PEROXIDASE_4 domain-containing protein OS=Triticum aestivum OX=4565 PE=3 SV=1	LIQPIK(1)DK	3
A0A3B6PTB4	274	PEROXIDASE_4 domain-containing protein OS=Triticum aestivum OX=4565 PE=3 SV=1	FDNSYFK(1)DIK	3
A0A3B6PTB4	305	PEROXIDASE_4 domain-containing protein OS=Triticum aestivum OX=4565 PE=3 SV=1	VYAEK(1)YAEDQGAFFK	3
A0A3B6PTB4	389	PEROXIDASE_4 domain-containing protein OS=Triticum aestivum OX=4565 PE=3 SV=1	ELSDTMK(1)QK	3
A0A3B6PTB4	86	PEROXIDASE_4 domain-containing protein OS=Triticum aestivum OX=4565 PE=3 SV=1	EILK(1)TTYCHPILVR	3
A0A3B6PTB4	82	PEROXIDASE_4 domain-containing protein OS=Triticum aestivum OX=4565 PE=3 SV=1	EDIK(1)EILK	3
A0A3B6PTR4	142	Translation initiation factor IF-3(predicted) OS=Triticum aestivum OX=4565 PE=4 SV=1	LFEEK(1)DYK	3
A0A3B6PTR4	207	Translation initiation factor IF-3(predicted) OS=Triticum aestivum OX=4565 PE=4 SV=1	IVVNLK(1)GR	3
A0A3B6PTR4	257	Translation initiation factor IF-3(predicted) OS=Triticum aestivum OX=4565 PE=4 SV=1	LAIQK(1)EQDGVSK	3
A0A3B6Q8P5	291	Ferredoxin--NADP reductase, chloroplastic OS=Triticum aestivum OX=4565 PE=3 SV=1	EQTNAAGEK(1)MYIQTR	3
A0A3B6Q8P5	347	Ferredoxin--NADP reductase, chloroplastic OS=Triticum aestivum OX=4565 PE=3 SV=1	DGIDWIDYK(1)K	3
A0A3B6Q8P5	78	Ferredoxin--NADP reductase, chloroplastic OS=Triticum aestivum OX=4565 PE=3 SV=1	QDEGVVTNK(1)YRPK	3
A0A3B6Q8P5	193	Ferredoxin--NADP reductase, chloroplastic OS=Triticum aestivum OX=4565 PE=3 SV=1	GVCSNFLCDLKPGSEVK(1)ITGPVGK	3
A0A3B6Q8P5	69	Ferredoxin--NADP reductase, chloroplastic OS=Triticum aestivum OX=4565 PE=3 SV=1	K(1)QDEGVVTNK	3
A0A3B6Q8P5	200	Ferredoxin--NADP reductase, chloroplastic OS=Triticum aestivum OX=4565 PE=3 SV=1	ITGPVGK(1)EMLMPK	3
A0A3B6Q8P5	352	Ferredoxin--NADP reductase, chloroplastic OS=Triticum aestivum OX=4565 PE=3 SV=1	K(1)AEQWNVEVY	3
A0A3B6Q8P5	311	Ferredoxin--NADP reductase, chloroplastic OS=Triticum aestivum OX=4565 PE=3 SV=1	K(1)DNTYVYMCGLK	3
A0A3B6Q8P5	187	Ferredoxin--NADP reductase, chloroplastic OS=Triticum aestivum OX=4565 PE=3 SV=1	GVCSNFLCDLK(1)PGSEVK	3
A0A3B6Q8P5	82	Ferredoxin--NADP reductase, chloroplastic OS=Triticum aestivum OX=4565 PE=3 SV=1	YRPK(1)EPYVGR	3
A0A3B6Q9G0	246	Epimerase domain-containing protein OS=Triticum aestivum OX=4565 PE=4 SV=1	K(1)RPVPIPGSGMQLTNISHAR	3
A0A3B6Q9G0	161	Epimerase domain-containing protein OS=Triticum aestivum OX=4565 PE=4 SV=1	DLDAVK(1)PVADWAK	3
A0A3B6Q9G0	344	Epimerase domain-containing protein OS=Triticum aestivum OX=4565 PE=4 SV=1	AAK(1)EVLGWTSTTNLPEDLKER	3
A0A3B6Q9G0	374	Epimerase domain-containing protein OS=Triticum aestivum OX=4565 PE=4 SV=1	GEK(1)AMTFDLDDK	3
A0A3B6Q9W4	374	S1 motif domain-containing protein OS=Triticum aestivum OX=4565 PE=4 SV=1	KDLPVETSPSQVDAEK(1)R	3
A0A3B6QAB5	241	Aldo_ket_red domain-containing protein OS=Triticum aestivum OX=4565 PE=4 SV=1	SLAEK(1)YGK	3
A0A3B6QAJ9	53	Mitochondrial ATP synthase(predicted) OS=Triticum aestivum OX=4565 PE=4 SV=1	GIFFEVK(1)K	3
A0A3B6QAJ9	217	Mitochondrial ATP synthase(predicted) OS=Triticum aestivum OX=4565 PE=4 SV=1	EVVEAMEGQLK(1)R	3
A0A3B6QAJ9	64	Mitochondrial ATP synthase(predicted) OS=Triticum aestivum OX=4565 PE=4 SV=1	KFETALGVLK(1)K	3
A0A3B6QAJ9	91	Mitochondrial ATP synthase(predicted) OS=Triticum aestivum OX=4565 PE=4 SV=1	EK(1)ADLLSDSQR	3
A0A3B6QAJ9	110	Mitochondrial ATP synthase(predicted) OS=Triticum aestivum OX=4565 PE=4 SV=1	YTIETFTK(1)GIPDAR	3
A0A3B6QAJ9	55	Mitochondrial ATP synthase(predicted) OS=Triticum aestivum OX=4565 PE=4 SV=1	K(1)FETALGVLK	3
A0A3B6QAJ9	153	Mitochondrial ATP synthase(predicted) OS=Triticum aestivum OX=4565 PE=4 SV=1	DIK(0.993)K(0.007)PLLR	3
A0A3B6QAP5	169	Proteasome subunit alpha type OS=Triticum aestivum OX=4565 PE=3 SV=1	SQAAK(1)TYLER	3
A0A3B6QAP5	115	Proteasome subunit alpha type OS=Triticum aestivum OX=4565 PE=3 SV=1	LADK(1)AQVCTQR	3
A0A3B6QBC0	9	Histone H2B OS=Triticum aestivum OX=4565 PE=3 SV=1	K(1)PVAVAAEK	3
A0A3B6QBC0	17	Histone H2B OS=Triticum aestivum OX=4565 PE=3 SV=1	KPVAVAAEK(1)TAAGK	3
A0A3B6QBT9	261	PKS_ER domain-containing protein OS=Triticum aestivum OX=4565 PE=4 SV=1	VAATASTPK(1)LELLK	3
A0A3B6QBT9	120	PKS_ER domain-containing protein OS=Triticum aestivum OX=4565 PE=4 SV=1	VAAAALNPVDSK(1)R	3
A0A3B6QBT9	193	PKS_ER domain-containing protein OS=Triticum aestivum OX=4565 PE=4 SV=1	LVALK(1)PK	3
A0A3B6QBT9	376	PKS_ER domain-containing protein OS=Triticum aestivum OX=4565 PE=4 SV=1	ATGK(1)VVISPVP	3
A0A3B6QBT9	300	PKS_ER domain-containing protein OS=Triticum aestivum OX=4565 PE=4 SV=1	YDVVFDAVGQGEK(1)AVK	3
A0A3B6QC91	113	Peroxidase OS=Triticum aestivum OX=4565 PE=3 SV=1	GFEVIDAIK(1)SR	3
A0A3B6QCI9	109	Peroxidase OS=Triticum aestivum OX=4565 PE=3 SV=1	GYEVIDEIK(1)R	3
A0A3B6QCL1	110	Peroxidase OS=Triticum aestivum OX=4565 PE=3 SV=1	GYEVIDQIK(1)K	3
A0A3B6QCL4	167	Nucleoid-associated protein(predicted) OS=Triticum aestivum OX=4565 PE=4 SV=1	SVQAMK(1)ER	3
A0A3B6QCR5	49	Putative ribose-5-phosphate isomerase(predicted) OS=Triticum aestivum OX=4565 PE=3 SV=1	AATALTQDDLK(1)R	3
A0A3B6QCR5	235	Putative ribose-5-phosphate isomerase(predicted) OS=Triticum aestivum OX=4565 PE=3 SV=1	TPIK(1)DALGAGK	3
A0A3B6QCR5	100	Putative ribose-5-phosphate isomerase(predicted) OS=Triticum aestivum OX=4565 PE=3 SV=1	LSGIVGVPTSK(1)R	3
A0A3B6QCR5	150	Putative ribose-5-phosphate isomerase(predicted) OS=Triticum aestivum OX=4565 PE=3 SV=1	EK(1)MVEAASGK	3
A0A3B6QCY2	536	tRNA-synt_1c domain-containing protein OS=Triticum aestivum OX=4565 PE=3 SV=1	ILK(1)EVDWESLQK	3
A0A3B6QDQ5	110	Putative diaminopimelate decarboxylase, chloroplastic(predicted) OS=Triticum aestivum OX=4565 PE=3 SV=1	NFTAYDK(1)ALQGLR	3
A0A3B6QDR2	398	Calnexin-like protein(predicted) OS=Triticum aestivum OX=4565 PE=3 SV=1	VATAILEK(0.999)TWK(0.001)PK	3
A0A3B6QDR2	403	Calnexin-like protein(predicted) OS=Triticum aestivum OX=4565 PE=3 SV=1	PK(1)FDVEK	3
A0A3B6QDR2	58	Calnexin-like protein(predicted) OS=Triticum aestivum OX=4565 PE=3 SV=1	HEK(1)SDGHEDYGLLVSEPAR	3
A0A3B6QDR2	430	Calnexin-like protein(predicted) OS=Triticum aestivum OX=4565 PE=3 SV=1	K(1)IFSVLYK	3
A0A3B6QDR2	450	Calnexin-like protein(predicted) OS=Triticum aestivum OX=4565 PE=3 SV=1	IK(1)IIDIIEK	3
A0A3B6QDU5	238	Putative 50S ribosomal protein L3, chloroplastic(predicted) OS=Triticum aestivum OX=4565 PE=3 SV=1	VVMIK(1)GAIPGK	3
A0A3B6QDU5	233	Putative 50S ribosomal protein L3, chloroplastic(predicted) OS=Triticum aestivum OX=4565 PE=3 SV=1	IDNDLK(1)VVMIK	3
A0A3B6QDU5	165	Putative 50S ribosomal protein L3, chloroplastic(predicted) OS=Triticum aestivum OX=4565 PE=3 SV=1	SIGK(1)GFQGGIK	3
A0A3B6QDU5	259	Putative 50S ribosomal protein L3, chloroplastic(predicted) OS=Triticum aestivum OX=4565 PE=3 SV=1	IVGK(1)NIPK	3
A0A3B6QDU5	118	Putative 50S ribosomal protein L3, chloroplastic(predicted) OS=Triticum aestivum OX=4565 PE=3 SV=1	LTRPELGHLGK(1)ASAPPLR	3
A0A3B6QDU5	255	Putative 50S ribosomal protein L3, chloroplastic(predicted) OS=Triticum aestivum OX=4565 PE=3 SV=1	ITPAK(1)IVGK	3
A0A3B6QEB1	286	Porphobilinogen deaminase, chloroplastic(predicted) OS=Triticum aestivum OX=4565 PE=3 SV=1	DK(1)DGNCSFR	3
A0A3B6QEB1	171	Porphobilinogen deaminase, chloroplastic(predicted) OS=Triticum aestivum OX=4565 PE=3 SV=1	QSQILYK(1)YPSLK	3
A0A3B6QEB1	176	Porphobilinogen deaminase, chloroplastic(predicted) OS=Triticum aestivum OX=4565 PE=3 SV=1	YPSLK(1)VVNFR	3
A0A3B6QED3	239	PPM-type phosphatase domain-containing protein OS=Triticum aestivum OX=4565 PE=3 SV=1	AFGDK(1)LLK	3
A0A3B6QEF1	226	Glucose-6-phosphate 1-dehydrogenase OS=Triticum aestivum OX=4565 PE=3 SV=1	FIVEK(1)PFGR	3
A0A3B6QEH8	111	Gamma hydroxybutyrate dehydrogenase-like protein(predicted) OS=Triticum aestivum OX=4565 PE=4 SV=1	QK(1)GGAFVEAPVSGSK	3
A0A3B6QEK4	173	3-hydroxyacyl-CoA dehydrogenase(predicted) OS=Triticum aestivum OX=4565 PE=3 SV=1	FITAK(1)EGK	3
A0A3B6QEZ5	35	Phosphoglycerate kinase OS=Triticum aestivum OX=4565 PE=3 SV=1	ADLNVPLDDAQK(1)ITDDTR	3
A0A3B6QEZ5	192	Phosphoglycerate kinase OS=Triticum aestivum OX=4565 PE=3 SV=1	K(1)PFAAIVGGSK	3
A0A3B6QEZ5	16	Phosphoglycerate kinase OS=Triticum aestivum OX=4565 PE=3 SV=1	SVGTLGEADLK(1)GK	3
A0A3B6QEZ5	58	Phosphoglycerate kinase OS=Triticum aestivum OX=4565 PE=3 SV=1	GAK(1)VILASHLGR	3
A0A3B6QEZ5	78	Phosphoglycerate kinase OS=Triticum aestivum OX=4565 PE=3 SV=1	FSLK(1)PLVPR	3
A0A3B6QFG6	367	Succinate--CoA ligase [ADP-forming] subunit beta, mitochondrial OS=Triticum aestivum OX=4565 PE=3 SV=1	LEGTNVDQGK(1)R	3
A0A3B6QFG6	191	Succinate--CoA ligase [ADP-forming] subunit beta, mitochondrial OS=Triticum aestivum OX=4565 PE=3 SV=1	QSSIEQIK(1)K	3
A0A3B6QFG6	162	Succinate--CoA ligase [ADP-forming] subunit beta, mitochondrial OS=Triticum aestivum OX=4565 PE=3 SV=1	VPVDVFK(1)GITDEDAAK	3
A0A3B6QFG6	179	Succinate--CoA ligase [ADP-forming] subunit beta, mitochondrial OS=Triticum aestivum OX=4565 PE=3 SV=1	VVDGLAPK(1)TADR	3
A0A3B6QFG6	89	Succinate--CoA ligase [ADP-forming] subunit beta, mitochondrial OS=Triticum aestivum OX=4565 PE=3 SV=1	GLGTFK(1)SGLK	3
A0A3B6QFG6	351	Succinate--CoA ligase [ADP-forming] subunit beta, mitochondrial OS=Triticum aestivum OX=4565 PE=3 SV=1	QVDLK(1)VPVVVR	3
A0A3B6QFG6	126	Succinate--CoA ligase [ADP-forming] subunit beta, mitochondrial OS=Triticum aestivum OX=4565 PE=3 SV=1	QTGPQGK(1)VVGK	3
A0A3B6QFX2	563	Tripeptidyl-peptidase 2(predicted) OS=Triticum aestivum OX=4565 PE=4 SV=1	ISISQVGK(1)SIPK	3
A0A3B6QFX2	1053	Tripeptidyl-peptidase 2(predicted) OS=Triticum aestivum OX=4565 PE=4 SV=1	IK(1)FLSGLK	3
A0A3B6QFX2	102	Tripeptidyl-peptidase 2(predicted) OS=Triticum aestivum OX=4565 PE=4 SV=1	ILDVIDCTGSGDVDTSK(1)VVK	3
A0A3B6QFX2	1029	Tripeptidyl-peptidase 2(predicted) OS=Triticum aestivum OX=4565 PE=4 SV=1	EK(1)GVSVETK	3
A0A3B6QFX2	671	Tripeptidyl-peptidase 2(predicted) OS=Triticum aestivum OX=4565 PE=4 SV=1	LYFK(1)SGHIER	3
A0A3B6QG71	73	30S ribosomal protein S21(predicted) OS=Triticum aestivum OX=4565 PE=4 SV=1	EVMK(1)AGLLQEIK	3
A0A3B6QGS9	85	Rhodanese domain-containing protein OS=Triticum aestivum OX=4565 PE=4 SV=1	IK(1)TLTPR	3
A0A3B6QGV9	152	Protein HHL1, chloroplastic(predicted) OS=Triticum aestivum OX=4565 PE=4 SV=1	VLK(1)GETEFR	3
A0A3B6QGV9	118	Protein HHL1, chloroplastic(predicted) OS=Triticum aestivum OX=4565 PE=4 SV=1	DNFLGK(1)YIYK	3
A0A3B6QGV9	183	Protein HHL1, chloroplastic(predicted) OS=Triticum aestivum OX=4565 PE=4 SV=1	SALATSNVLELPK(1)K	3
A0A3B6QGV9	122	Protein HHL1, chloroplastic(predicted) OS=Triticum aestivum OX=4565 PE=4 SV=1	YIYK(1)DTLAR	3
A0A3B6QGV9	112	Protein HHL1, chloroplastic(predicted) OS=Triticum aestivum OX=4565 PE=4 SV=1	IMLAAK(1)DNFLGK	3
A0A3B6QGV9	166	Protein HHL1, chloroplastic(predicted) OS=Triticum aestivum OX=4565 PE=4 SV=1	IVEK(1)GNLR	3
A0A3B6QGV9	162	Protein HHL1, chloroplastic(predicted) OS=Triticum aestivum OX=4565 PE=4 SV=1	YGYK(1)IVEK	3
A0A3B6QH72	207	p-loop containing nucleoside triphosphate hydrolase superfamily protein(predicted) OS=Triticum aestivum OX=4565 PE=4 SV=1	ELAEK(1)TDIGR	3
A0A3B6QH72	45	p-loop containing nucleoside triphosphate hydrolase superfamily protein(predicted) OS=Triticum aestivum OX=4565 PE=4 SV=1	LVTFLGK(1)GGSGK	3
A0A3B6QHC8	240	Rhodanese domain-containing protein OS=Triticum aestivum OX=4565 PE=4 SV=1	AK(1)AGVPQLPSNAK	3
A0A3B6QHC8	251	Rhodanese domain-containing protein OS=Triticum aestivum OX=4565 PE=4 SV=1	AGVPQLPSNAK(1)NK	3
A0A3B6QHG5	340	Iso_dh domain-containing protein OS=Triticum aestivum OX=4565 PE=4 SV=1	LESAVK(1)SVIAEGK	3
A0A3B6QHM9	228	4-hydroxy-3-methylbut-2-en-1-yl diphosphate synthase (ferredoxin), chloroplastic(predicted) OS=Triticum aestivum OX=4565 PE=3 SV=1	VFSPLVEK(1)CK	3
A0A3B6QHM9	132	4-hydroxy-3-methylbut-2-en-1-yl diphosphate synthase (ferredoxin), chloroplastic(predicted) OS=Triticum aestivum OX=4565 PE=3 SV=1	IADK(1)GADFVR	3
A0A3B6QHZ1	280	Annexin OS=Triticum aestivum OX=4565 PE=3 SV=1	VIK(1)EAYQK	3
A0A3B6QHZ1	248	Annexin OS=Triticum aestivum OX=4565 PE=3 SV=1	YFEK(1)VVR	3
A0A3B6QHZ1	122	Annexin OS=Triticum aestivum OX=4565 PE=3 SV=1	TPAQLFAAK(1)QAYHDR	3
A0A3B6QHZ8	128	50S ribosomal protein L19, chloroplastic(predicted) OS=Triticum aestivum OX=4565 PE=4 SV=1	VK(1)VLPDLKPGDIIELR	3
A0A3B6QHZ8	207	50S ribosomal protein L19, chloroplastic(predicted) OS=Triticum aestivum OX=4565 PE=4 SV=1	AK(1)LYYLK	3
A0A3B6QHZ8	126	50S ribosomal protein L19, chloroplastic(predicted) OS=Triticum aestivum OX=4565 PE=4 SV=1	QFIEEAEK(1)VK	3
A0A3B6QI62	22	Glutathione peroxidase OS=Triticum aestivum OX=4565 PE=3 SV=1	DASGK(1)DVDLSTYK	3
A0A3B6QI62	141	Glutathione peroxidase OS=Triticum aestivum OX=4565 PE=3 SV=1	FLVDK(1)EGHVVDR	3
A0A3B6QI62	30	Glutathione peroxidase OS=Triticum aestivum OX=4565 PE=3 SV=1	DVDLSTYK(1)GK	3
A0A3B6QI62	160	Glutathione peroxidase OS=Triticum aestivum OX=4565 PE=3 SV=1	YAPTTSPLSIEK(1)DIK	3
A0A3B6QI62	122	Glutathione peroxidase OS=Triticum aestivum OX=4565 PE=3 SV=1	SSK(1)GSLFGDNIK	3
A0A3B6QIB1	221	ATP-dependent Clp protease proteolytic subunit OS=Triticum aestivum OX=4565 PE=3 SV=1	IYAK(1)HTGQNIDK	3
A0A3B6QIB1	217	ATP-dependent Clp protease proteolytic subunit OS=Triticum aestivum OX=4565 PE=3 SV=1	LNK(1)IYAK	3
A0A3B6QIB1	229	ATP-dependent Clp protease proteolytic subunit OS=Triticum aestivum OX=4565 PE=3 SV=1	HTGQNIDK(1)IEQCMER	3
A0A3B6QIV4	238	Soluble inorganic pyrophosphatase 6, chloroplastic(predicted) OS=Triticum aestivum OX=4565 PE=4 SV=1	DYK(1)IPDGK	3
A0A3B6QIV4	243	Soluble inorganic pyrophosphatase 6, chloroplastic(predicted) OS=Triticum aestivum OX=4565 PE=4 SV=1	IPDGK(1)PANR	3
A0A3B6QIV4	76	Soluble inorganic pyrophosphatase 6, chloroplastic(predicted) OS=Triticum aestivum OX=4565 PE=4 SV=1	K(1)VSPWHDVPLR	3
A0A3B6QIV4	257	Soluble inorganic pyrophosphatase 6, chloroplastic(predicted) OS=Triticum aestivum OX=4565 PE=4 SV=1	FGLGNK(0.001)PTSK(0.999)EYALK	3
A0A3B6QIX8	124	60S ribosomal protein L12(predicted) OS=Triticum aestivum OX=4565 PE=3 SV=1	SMAK(1)EMAGTVK	3
A0A3B6QIX8	52	60S ribosomal protein L12(predicted) OS=Triticum aestivum OX=4565 PE=3 SV=1	ETAK(1)DWK	3
A0A3B6QJ10	84	Nitrite reductase(predicted) OS=Triticum aestivum OX=4565 PE=4 SV=1	TSLNPQEK(1)VK	3
A0A3B6QJ10	565	Nitrite reductase(predicted) OS=Triticum aestivum OX=4565 PE=4 SV=1	VGSDSHLTGVYK(1)K	3
A0A3B6QJ10	381	Nitrite reductase(predicted) OS=Triticum aestivum OX=4565 PE=4 SV=1	AAAEDLIDK(1)K	3
A0A3B6QJ10	115	Nitrite reductase(predicted) OS=Triticum aestivum OX=4565 PE=4 SV=1	LPMEQIDADK(1)LTK	3
A0A3B6QJ10	169	Nitrite reductase(predicted) OS=Triticum aestivum OX=4565 PE=4 SV=1	YGK(1)EGCADVTTR	3
A0A3B6QJF9	324	ADP,ATP carrier protein, mitochondrial(predicted) OS=Triticum aestivum OX=4565 PE=3 SV=1	YK(1)SSLDAFQQILAK	3
A0A3B6QJQ4	139	Rieske domain-containing protein OS=Triticum aestivum OX=4565 PE=4 SV=1	LAK(1)LSEGQLVDGK	3
A0A3B6QJQ4	331	Rieske domain-containing protein OS=Triticum aestivum OX=4565 PE=4 SV=1	PAGQGK(1)SMLLVR	3
A0A3B6QK15	86	ATP synthase subunit O, mitochondrial(predicted) OS=Triticum aestivum OX=4565 PE=3 SV=1	VESEILDVVGAAK(1)K	3
A0A3B6QKG3	588	M16C_associated domain-containing protein OS=Triticum aestivum OX=4565 PE=4 SV=1	DEAAEK(1)EILK	3
A0A3B6QKG3	387	M16C_associated domain-containing protein OS=Triticum aestivum OX=4565 PE=4 SV=1	YPAGQEGDLK(1)K	3
A0A3B6QKG3	777	M16C_associated domain-containing protein OS=Triticum aestivum OX=4565 PE=4 SV=1	QFVSQSK(1)AR	3
A0A3B6QKG3	133	M16C_associated domain-containing protein OS=Triticum aestivum OX=4565 PE=4 SV=1	SAAVLYK(1)HK	3
A0A3B6QKG3	616	M16C_associated domain-containing protein OS=Triticum aestivum OX=4565 PE=4 SV=1	DK(1)QETPDPPEALK	3
A0A3B6QKG3	542	M16C_associated domain-containing protein OS=Triticum aestivum OX=4565 PE=4 SV=1	YEQPLQQLK(1)AR	3
A0A3B6QKG3	863	M16C_associated domain-containing protein OS=Triticum aestivum OX=4565 PE=4 SV=1	NLEK(1)SGQHIAK	3
A0A3B6QKG3	551	M16C_associated domain-containing protein OS=Triticum aestivum OX=4565 PE=4 SV=1	GSK(1)AVFSPLIEK	3
A0A3B6QKG3	1077	M16C_associated domain-containing protein OS=Triticum aestivum OX=4565 PE=4 SV=1	EK(1)SLFSDIK	3
A0A3B6QKH8	328	S-(hydroxymethyl)glutathione dehydrogenase OS=Triticum aestivum OX=4565 PE=3 SV=1	GTAFGGFK(1)SR	3
A0A3B6QKH8	232	S-(hydroxymethyl)glutathione dehydrogenase OS=Triticum aestivum OX=4565 PE=3 SV=1	IIGIDIDTK(1)K	3
A0A3B6QKH8	117	S-(hydroxymethyl)glutathione dehydrogenase OS=Triticum aestivum OX=4565 PE=3 SV=1	TNLCGK(1)VR	3
A0A3B6QKH8	343	S-(hydroxymethyl)glutathione dehydrogenase OS=Triticum aestivum OX=4565 PE=3 SV=1	YMNK(1)EIK	3
A0A3B6QKZ9	118	ATP synthase delta chain, chloroplastic(predicted) OS=Triticum aestivum OX=4565 PE=3 SV=1	EEK(1)TALIDEIAK	3
A0A3B6QLB3	156	Glycine cleavage system H protein OS=Triticum aestivum OX=4565 PE=3 SV=1	YTK(1)HCEEEDAH	3
A0A3B6QLB3	138	Glycine cleavage system H protein OS=Triticum aestivum OX=4565 PE=3 SV=1	VK(1)PSSPAELEGLLDSAK	3
A0A3B6QLB3	153	Glycine cleavage system H protein OS=Triticum aestivum OX=4565 PE=3 SV=1	VKPSSPAELEGLLDSAK(1)YTK	3
A0A3B6QMC3	59	20 kDa chaperonin, chloroplastic(predicted) OS=Triticum aestivum OX=4565 PE=3 SV=1	YTTVK(1)PLADR	3
A0A3B6QMR0	11	Cold-shock protein CS120(predicted) OS=Triticum aestivum OX=4565 PE=3 SV=1	MENQAHIAGEK(1)K	3
A0A3B6QNE7	57	T-complex protein 1 subunit zeta(predicted) OS=Triticum aestivum OX=4565 PE=3 SV=1	LTK(1)DGNTLLK	3
A0A3B6QNE7	430	T-complex protein 1 subunit zeta(predicted) OS=Triticum aestivum OX=4565 PE=3 SV=1	HLIDNVK(1)K	3
A0A3B6QNG1	59	Thioredoxin domain-containing protein OS=Triticum aestivum OX=4565 PE=4 SV=1	AAVSGAEK(1)EK	3
A0A3B6QNG1	225	Thioredoxin domain-containing protein OS=Triticum aestivum OX=4565 PE=4 SV=1	HCGPCVK(1)VYPTVVK	3
A0A3B6QNG1	276	Thioredoxin domain-containing protein OS=Triticum aestivum OX=4565 PE=4 SV=1	DAK(1)IVGR	3
A0A3B6QNG1	157	Thioredoxin domain-containing protein OS=Triticum aestivum OX=4565 PE=4 SV=1	EGITQVPHFSFYK(1)GTEK	3
A0A3B6QNV0	116	Glutathione reductase OS=Triticum aestivum OX=4565 PE=3 SV=1	LLENK(1)TQEIVR	3
A0A3B6QPF6	245	NAD(P)-bd_dom domain-containing protein OS=Triticum aestivum OX=4565 PE=4 SV=1	SLGGQVEAVK(1)K	3
A0A3B6QPU3	97	Peptidase_M3 domain-containing protein OS=Triticum aestivum OX=4565 PE=3 SV=1	AAVEDVQPEK(1)VK	3
A0A3B6QPU3	277	Peptidase_M3 domain-containing protein OS=Triticum aestivum OX=4565 PE=3 SV=1	AK(1)LLGYK	3
A0A3B6R6K6	58	ATP synthase subunit 4(predicted) OS=Triticum aestivum OX=4565 PE=4 SV=1	TFK(1)ETLDGR	3
A0A3B6R6V9	62	Ferredoxin--NADP reductase, chloroplastic OS=Triticum aestivum OX=4565 PE=3 SV=1	AQAVSTDAAPVK(1)EK	3
A0A3B6R8M6	275	Mg-por_mtran_C domain-containing protein OS=Triticum aestivum OX=4565 PE=4 SV=1	VGELFPGPSK(1)ATR	3
A0A3B6R8M6	91	Mg-por_mtran_C domain-containing protein OS=Triticum aestivum OX=4565 PE=4 SV=1	AQAEAVGGGDK(1)EAVR	3
A0A3B6R8Q3	468	Transket_pyr domain-containing protein OS=Triticum aestivum OX=4565 PE=4 SV=1	PADGK(1)ETAGAYK	3
A0A3B6R8Q3	204	Transket_pyr domain-containing protein OS=Triticum aestivum OX=4565 PE=4 SV=1	KAIQEAK(1)SVTDKPTMIK	3
A0A3B6R8Q3	198	Transket_pyr domain-containing protein OS=Triticum aestivum OX=4565 PE=4 SV=1	K(1)AIQEAK	3
A0A3B6R8Q3	475	Transket_pyr domain-containing protein OS=Triticum aestivum OX=4565 PE=4 SV=1	ETAGAYK(1)VAVLNR	3
A0A3B6R8Q3	599	Transket_pyr domain-containing protein OS=Triticum aestivum OX=4565 PE=4 SV=1	GK(1)TIGIDK	3
A0A3B6R8Q3	290	Transket_pyr domain-containing protein OS=Triticum aestivum OX=4565 PE=4 SV=1	FAQYEQK(1)YPEDAATLK	3
A0A3B6R8Q3	614	Transket_pyr domain-containing protein OS=Triticum aestivum OX=4565 PE=4 SV=1	FGASAPAPK(1)IYK	3
A0A3B6R8Q3	20	Transket_pyr domain-containing protein OS=Triticum aestivum OX=4565 PE=4 SV=1	YNPK(1)NPYWFNR	3
A0A3B6R8Q3	367	Transket_pyr domain-containing protein OS=Triticum aestivum OX=4565 PE=4 SV=1	MFGDFQK(1)DTPEER	3
A0A3B6R8Q3	59	Transket_pyr domain-containing protein OS=Triticum aestivum OX=4565 PE=4 SV=1	EEDLK(1)QFR	3
A0A3B6R8Q3	209	Transket_pyr domain-containing protein OS=Triticum aestivum OX=4565 PE=4 SV=1	SVTDK(1)PTMIK	3
A0A3B6R8Q3	482	Transket_pyr domain-containing protein OS=Triticum aestivum OX=4565 PE=4 SV=1	K(1)RPSILALSR	3
A0A3B6R8Q3	544	Transket_pyr domain-containing protein OS=Triticum aestivum OX=4565 PE=4 SV=1	AAEELTK(1)EGK	3
A0A3B6R8Q3	493	Transket_pyr domain-containing protein OS=Triticum aestivum OX=4565 PE=4 SV=1	QK(1)LPHLPGTSIEGVAK	3
A0A3B6RB14	271	RuBisCO large subunit-binding protein subunit beta, chloroplastic(predicted) OS=Triticum aestivum OX=4565 PE=3 SV=1	MTTEYENCK(1)LLLVDK	3
[truncated: 4,043 more rows]
