# Supplementary material for: Systematic analysis of lysine 2-hydroxyisobutyrylation posttranslational modification in wheat leaves
Source: PLoS One. 2021 Jun 17;16(6):e0253325. doi: 10.1371/journal.pone.0253325 (PMC8211214; doi:10.1371/journal.pone.0253325)
Supplement: S2 Table — (XLSX) [file pone.0253325.s004.xlsx]

## Sheet: S2
KEGG pathway	Protein accession	Knib Position	Protein description
osa00300 Lysine biosynthesis	A0A3B6QDQ5	110	"Putative diaminopimelate decarboxylase, chloroplastic(predicted) OS=Triticum aestivum OX=4565 PE=3 SV=1"
osa00330 Arginine and proline metabolism	A0A3B6THT8	141	Aspartate aminotransferase OS=Triticum aestivum OX=4565 PE=4 SV=1
osa00330 Arginine and proline metabolism	A0A3B6PR35	112	Aspartate aminotransferase OS=Triticum aestivum OX=4565 PE=4 SV=1
osa00330 Arginine and proline metabolism	A0A3B6PR35	426	Aspartate aminotransferase OS=Triticum aestivum OX=4565 PE=4 SV=1
osa00330 Arginine and proline metabolism	A0A3B6PR35	144	Aspartate aminotransferase OS=Triticum aestivum OX=4565 PE=4 SV=1
osa00330 Arginine and proline metabolism	A0A3B6PR35	257	Aspartate aminotransferase OS=Triticum aestivum OX=4565 PE=4 SV=1
osa00330 Arginine and proline metabolism	A0A3B6SGJ8	334	Aldedh domain-containing protein OS=Triticum aestivum OX=4565 PE=3 SV=1
osa00330 Arginine and proline metabolism	A0A3B6SGJ8	276	Aldedh domain-containing protein OS=Triticum aestivum OX=4565 PE=3 SV=1
osa00330 Arginine and proline metabolism	A0A3B6TR55	54	PABS domain-containing protein OS=Triticum aestivum OX=4565 PE=3 SV=1
osa00330 Arginine and proline metabolism	A0A3B6GY57	433	Delta-1-pyrroline-5-carboxylate synthase OS=Triticum aestivum OX=4565 PE=3 SV=1
osa03015 mRNA surveillance pathway	A0A3B6KFF3	105	Protein phosphatase 2A structural subunit OS=Triticum aestivum OX=4565 PE=4 SV=1
osa03015 mRNA surveillance pathway	W5HCG9	39	RRM domain-containing protein OS=Triticum aestivum OX=4565 PE=4 SV=1
osa03015 mRNA surveillance pathway	A0A3B6IQP1	130	RRM domain-containing protein OS=Triticum aestivum OX=4565 PE=4 SV=1
osa03015 mRNA surveillance pathway	A0A3B6MQA1	104	"30S ribosomal protein 2, chloroplastic(predicted) OS=Triticum aestivum OX=4565 PE=4 SV=1"
osa03015 mRNA surveillance pathway	A0A3B6MQA1	207	"30S ribosomal protein 2, chloroplastic(predicted) OS=Triticum aestivum OX=4565 PE=4 SV=1"
osa03015 mRNA surveillance pathway	A0A3B6MQA1	70	"30S ribosomal protein 2, chloroplastic(predicted) OS=Triticum aestivum OX=4565 PE=4 SV=1"
osa03015 mRNA surveillance pathway	A0A3B6MQA1	185	"30S ribosomal protein 2, chloroplastic(predicted) OS=Triticum aestivum OX=4565 PE=4 SV=1"
osa03015 mRNA surveillance pathway	A0A3B6MQA1	177	"30S ribosomal protein 2, chloroplastic(predicted) OS=Triticum aestivum OX=4565 PE=4 SV=1"
osa03015 mRNA surveillance pathway	A0A3B6MNL5	129	Polyadenylate-binding protein OS=Triticum aestivum OX=4565 PE=3 SV=1
osa03015 mRNA surveillance pathway	A0A3B6MNL5	279	Polyadenylate-binding protein OS=Triticum aestivum OX=4565 PE=3 SV=1
osa03015 mRNA surveillance pathway	A0A1D6BIN9	63	Protein mago nashi-like protein(predicted) OS=Triticum aestivum OX=4565 PE=4 SV=1
osa03015 mRNA surveillance pathway	A0A3B6A2S9	180	Spliceosome RNA helicase BAT1 isoform 1(predicted) OS=Triticum aestivum OX=4565 PE=4 SV=1
osa03015 mRNA surveillance pathway	A0A3B5YWP9	185	RNA-binding Musashi-2-like protein(predicted) OS=Triticum aestivum OX=4565 PE=4 SV=1
osa03015 mRNA surveillance pathway	A0A3B6D5W5	506	Tr-type G domain-containing protein OS=Triticum aestivum OX=4565 PE=4 SV=1
osa03013 RNA transport	A0A3B6C285	88	S1 motif domain-containing protein OS=Triticum aestivum OX=4565 PE=4 SV=1
osa03013 RNA transport	A0A3B6C285	305	S1 motif domain-containing protein OS=Triticum aestivum OX=4565 PE=4 SV=1
osa03013 RNA transport	A0A3B6C285	285	S1 motif domain-containing protein OS=Triticum aestivum OX=4565 PE=4 SV=1
osa03013 RNA transport	A0A3B6IQP1	130	RRM domain-containing protein OS=Triticum aestivum OX=4565 PE=4 SV=1
osa03013 RNA transport	P41378	238	Eukaryotic initiation factor 4A OS=Triticum aestivum OX=4565 PE=2 SV=1
osa03013 RNA transport	P41378	127	Eukaryotic initiation factor 4A OS=Triticum aestivum OX=4565 PE=2 SV=1
osa03013 RNA transport	P41378	63	Eukaryotic initiation factor 4A OS=Triticum aestivum OX=4565 PE=2 SV=1
osa03013 RNA transport	P41378	292	Eukaryotic initiation factor 4A OS=Triticum aestivum OX=4565 PE=2 SV=1
osa03013 RNA transport	P41378	299	Eukaryotic initiation factor 4A OS=Triticum aestivum OX=4565 PE=2 SV=1
osa03013 RNA transport	A0A3B6A138	131	Eukaryotic translation initiation factor 3 subunit D OS=Triticum aestivum OX=4565 PE=3 SV=1
osa03013 RNA transport	A0A3B6A138	431	Eukaryotic translation initiation factor 3 subunit D OS=Triticum aestivum OX=4565 PE=3 SV=1
osa03013 RNA transport	A0A3B6A138	415	Eukaryotic translation initiation factor 3 subunit D OS=Triticum aestivum OX=4565 PE=3 SV=1
osa03013 RNA transport	W5F459	18	Tr-type G domain-containing protein OS=Triticum aestivum OX=4565 PE=4 SV=1
osa03013 RNA transport	A0A3B6MQA1	104	"30S ribosomal protein 2, chloroplastic(predicted) OS=Triticum aestivum OX=4565 PE=4 SV=1"
osa03013 RNA transport	A0A3B6MQA1	207	"30S ribosomal protein 2, chloroplastic(predicted) OS=Triticum aestivum OX=4565 PE=4 SV=1"
osa03013 RNA transport	A0A3B6MQA1	70	"30S ribosomal protein 2, chloroplastic(predicted) OS=Triticum aestivum OX=4565 PE=4 SV=1"
osa03013 RNA transport	A0A3B6MQA1	185	"30S ribosomal protein 2, chloroplastic(predicted) OS=Triticum aestivum OX=4565 PE=4 SV=1"
osa03013 RNA transport	A0A3B6MQA1	177	"30S ribosomal protein 2, chloroplastic(predicted) OS=Triticum aestivum OX=4565 PE=4 SV=1"
osa03013 RNA transport	A0A3B6MNL5	129	Polyadenylate-binding protein OS=Triticum aestivum OX=4565 PE=3 SV=1
osa03013 RNA transport	A0A3B6MNL5	279	Polyadenylate-binding protein OS=Triticum aestivum OX=4565 PE=3 SV=1
osa03013 RNA transport	A0A3B6A2S9	180	Spliceosome RNA helicase BAT1 isoform 1(predicted) OS=Triticum aestivum OX=4565 PE=4 SV=1
osa03013 RNA transport	A0A1D6BIN9	63	Protein mago nashi-like protein(predicted) OS=Triticum aestivum OX=4565 PE=4 SV=1
osa03013 RNA transport	A0A3B6A2U5	131	GTP-binding nuclear protein OS=Triticum aestivum OX=4565 PE=3 SV=1
osa03013 RNA transport	A0A3B6A2U5	88	GTP-binding nuclear protein OS=Triticum aestivum OX=4565 PE=3 SV=1
osa03013 RNA transport	A0A3B6A2U5	26	GTP-binding nuclear protein OS=Triticum aestivum OX=4565 PE=3 SV=1
osa03013 RNA transport	Q03033	427	Elongation factor 1-alpha OS=Triticum aestivum OX=4565 GN=TEF1 PE=2 SV=1
osa03013 RNA transport	Q03033	161	Elongation factor 1-alpha OS=Triticum aestivum OX=4565 GN=TEF1 PE=2 SV=1
osa03013 RNA transport	Q03033	179	Elongation factor 1-alpha OS=Triticum aestivum OX=4565 GN=TEF1 PE=2 SV=1
osa03013 RNA transport	Q03033	441	Elongation factor 1-alpha OS=Triticum aestivum OX=4565 GN=TEF1 PE=2 SV=1
osa03013 RNA transport	Q03033	438	Elongation factor 1-alpha OS=Triticum aestivum OX=4565 GN=TEF1 PE=2 SV=1
osa03013 RNA transport	A0A3B6GJX5	735	Eukaryotic translation initiation factor 3 subunit A OS=Triticum aestivum OX=4565 PE=3 SV=1
osa03013 RNA transport	W5A520	53	SUI1 domain-containing protein OS=Triticum aestivum OX=4565 PE=4 SV=1
osa03013 RNA transport	A0A3B6PHB7	232	Eukaryotic translation initiation factor 3 subunit F OS=Triticum aestivum OX=4565 PE=3 SV=1
osa00903 Limonene and pinene degradation	A0A3B6SGJ8	334	Aldedh domain-containing protein OS=Triticum aestivum OX=4565 PE=3 SV=1
osa00903 Limonene and pinene degradation	A0A3B6SGJ8	276	Aldedh domain-containing protein OS=Triticum aestivum OX=4565 PE=3 SV=1
osa03440 Homologous recombination	A0A077RVD7	99	OB-fold nucleic acid binding domain containing protein(predicted) OS=Triticum aestivum OX=4565 GN=TRAES_3BF062500090CFD_c1 PE=4 SV=1
osa00380 Tryptophan metabolism	A0A3B6RP85	227	Catalase domain-containing protein OS=Triticum aestivum OX=4565 PE=4 SV=1
osa00380 Tryptophan metabolism	A0A3B6RP85	62	Catalase domain-containing protein OS=Triticum aestivum OX=4565 PE=4 SV=1
osa00380 Tryptophan metabolism	A0A3B6JMX0	401	Catalase OS=Triticum aestivum OX=4565 PE=3 SV=1
osa00380 Tryptophan metabolism	A0A3B6JMX0	163	Catalase OS=Triticum aestivum OX=4565 PE=3 SV=1
osa00380 Tryptophan metabolism	A0A3B6JMX0	481	Catalase OS=Triticum aestivum OX=4565 PE=3 SV=1
osa00380 Tryptophan metabolism	A0A3B6JMX0	424	Catalase OS=Triticum aestivum OX=4565 PE=3 SV=1
osa00380 Tryptophan metabolism	A0A3B6JMX0	227	Catalase OS=Triticum aestivum OX=4565 PE=3 SV=1
osa00380 Tryptophan metabolism	A0A3B6JMX0	429	Catalase OS=Triticum aestivum OX=4565 PE=3 SV=1
osa00380 Tryptophan metabolism	A0A3B6JMX0	150	Catalase OS=Triticum aestivum OX=4565 PE=3 SV=1
osa00380 Tryptophan metabolism	A0A3B6SGJ8	334	Aldedh domain-containing protein OS=Triticum aestivum OX=4565 PE=3 SV=1
osa00380 Tryptophan metabolism	A0A3B6SGJ8	276	Aldedh domain-containing protein OS=Triticum aestivum OX=4565 PE=3 SV=1
osa00380 Tryptophan metabolism	A0A3B6BY66	414	Lipoyl-binding domain-containing protein OS=Triticum aestivum OX=4565 PE=4 SV=1
osa00380 Tryptophan metabolism	A0A3B6BY66	248	Lipoyl-binding domain-containing protein OS=Triticum aestivum OX=4565 PE=4 SV=1
osa00380 Tryptophan metabolism	W5A874	147	Dihydrolipoyl dehydrogenase OS=Triticum aestivum OX=4565 PE=3 SV=1
osa00380 Tryptophan metabolism	W5A874	439	Dihydrolipoyl dehydrogenase OS=Triticum aestivum OX=4565 PE=3 SV=1
osa00380 Tryptophan metabolism	W5A874	272	Dihydrolipoyl dehydrogenase OS=Triticum aestivum OX=4565 PE=3 SV=1
osa00380 Tryptophan metabolism	W5A874	173	Dihydrolipoyl dehydrogenase OS=Triticum aestivum OX=4565 PE=3 SV=1
osa00380 Tryptophan metabolism	W5A874	194	Dihydrolipoyl dehydrogenase OS=Triticum aestivum OX=4565 PE=3 SV=1
osa00380 Tryptophan metabolism	A0A3B5YTF6	440	Dihydrolipoyl dehydrogenase OS=Triticum aestivum OX=4565 PE=3 SV=1
osa00380 Tryptophan metabolism	A0A3B5YTF6	64	Dihydrolipoyl dehydrogenase OS=Triticum aestivum OX=4565 PE=3 SV=1
osa00380 Tryptophan metabolism	A0A3B5YTF6	70	Dihydrolipoyl dehydrogenase OS=Triticum aestivum OX=4565 PE=3 SV=1
osa00380 Tryptophan metabolism	A0A3B5YTF6	273	Dihydrolipoyl dehydrogenase OS=Triticum aestivum OX=4565 PE=3 SV=1
osa00380 Tryptophan metabolism	A0A3B5YTF6	143	Dihydrolipoyl dehydrogenase OS=Triticum aestivum OX=4565 PE=3 SV=1
osa00380 Tryptophan metabolism	A0A3B5YTF6	174	Dihydrolipoyl dehydrogenase OS=Triticum aestivum OX=4565 PE=3 SV=1
osa00380 Tryptophan metabolism	A0A3B5YTF6	405	Dihydrolipoyl dehydrogenase OS=Triticum aestivum OX=4565 PE=3 SV=1
osa00380 Tryptophan metabolism	A0A3B5YTF6	148	Dihydrolipoyl dehydrogenase OS=Triticum aestivum OX=4565 PE=3 SV=1
osa00380 Tryptophan metabolism	A0A3B5YTF6	195	Dihydrolipoyl dehydrogenase OS=Triticum aestivum OX=4565 PE=3 SV=1
osa00195 Photosynthesis	P69448	48	"ATP synthase subunit c, chloroplastic OS=Triticum aestivum OX=4565 GN=atpH PE=1 SV=1"
osa00195 Photosynthesis	A0A3B6NH85	313	"Ferredoxin--NADP reductase, chloroplastic OS=Triticum aestivum OX=4565 PE=3 SV=1"
osa00195 Photosynthesis	A0A3B6KQS0	74	"Photosystem I reaction center subunit IV, chloroplastic(predicted) OS=Triticum aestivum OX=4565 PE=4 SV=1"
osa00195 Photosynthesis	A0A3B6KQS0	78	"Photosystem I reaction center subunit IV, chloroplastic(predicted) OS=Triticum aestivum OX=4565 PE=4 SV=1"
osa00195 Photosynthesis	A0A3B6HZ53	149	Photosystem II reaction center Psb28 protein OS=Triticum aestivum OX=4565 PE=3 SV=1
osa00195 Photosynthesis	A0A3B6HZ53	142	Photosystem II reaction center Psb28 protein OS=Triticum aestivum OX=4565 PE=3 SV=1
osa00195 Photosynthesis	A0A3B6IS95	162	"ATP synthase B chain, chloroplast, putative, expressed(predicted) OS=Triticum aestivum OX=4565 PE=3 SV=1"
osa00195 Photosynthesis	A0A3B6IS95	157	"ATP synthase B chain, chloroplast, putative, expressed(predicted) OS=Triticum aestivum OX=4565 PE=3 SV=1"
osa00195 Photosynthesis	P20858	231	"ATP synthase subunit beta, chloroplastic OS=Triticum aestivum OX=4565 GN=atpB PE=3 SV=1"
osa00195 Photosynthesis	P20858	392	"ATP synthase subunit beta, chloroplastic OS=Triticum aestivum OX=4565 GN=atpB PE=3 SV=1"
osa00195 Photosynthesis	P20858	495	"ATP synthase subunit beta, chloroplastic OS=Triticum aestivum OX=4565 GN=atpB PE=3 SV=1"
osa00195 Photosynthesis	P20858	359	"ATP synthase subunit beta, chloroplastic OS=Triticum aestivum OX=4565 GN=atpB PE=3 SV=1"
osa00195 Photosynthesis	P20858	18	"ATP synthase subunit beta, chloroplastic OS=Triticum aestivum OX=4565 GN=atpB PE=3 SV=1"
osa00195 Photosynthesis	P20858	217	"ATP synthase subunit beta, chloroplastic OS=Triticum aestivum OX=4565 GN=atpB PE=3 SV=1"
osa00195 Photosynthesis	P20858	167	"ATP synthase subunit beta, chloroplastic OS=Triticum aestivum OX=4565 GN=atpB PE=3 SV=1"
osa00195 Photosynthesis	P12112	119	"ATP synthase subunit alpha, chloroplastic OS=Triticum aestivum OX=4565 GN=atpA PE=3 SV=2"
osa00195 Photosynthesis	P12112	466	"ATP synthase subunit alpha, chloroplastic OS=Triticum aestivum OX=4565 GN=atpA PE=3 SV=2"
osa00195 Photosynthesis	P12112	11	"ATP synthase subunit alpha, chloroplastic OS=Triticum aestivum OX=4565 GN=atpA PE=3 SV=2"
osa00195 Photosynthesis	P12112	266	"ATP synthase subunit alpha, chloroplastic OS=Triticum aestivum OX=4565 GN=atpA PE=3 SV=2"
osa00195 Photosynthesis	P12112	114	"ATP synthase subunit alpha, chloroplastic OS=Triticum aestivum OX=4565 GN=atpA PE=3 SV=2"
osa00195 Photosynthesis	P12112	377	"ATP synthase subunit alpha, chloroplastic OS=Triticum aestivum OX=4565 GN=atpA PE=3 SV=2"
osa00195 Photosynthesis	P12112	469	"ATP synthase subunit alpha, chloroplastic OS=Triticum aestivum OX=4565 GN=atpA PE=3 SV=2"
osa00195 Photosynthesis	P12112	176	"ATP synthase subunit alpha, chloroplastic OS=Triticum aestivum OX=4565 GN=atpA PE=3 SV=2"
osa00195 Photosynthesis	A0A3B6TBB9	83	"Ferredoxin--NADP reductase, chloroplastic OS=Triticum aestivum OX=4565 PE=3 SV=1"
osa00195 Photosynthesis	A0A3B6TBB9	70	"Ferredoxin--NADP reductase, chloroplastic OS=Triticum aestivum OX=4565 PE=3 SV=1"
osa00195 Photosynthesis	A0A3B6TBB9	323	"Ferredoxin--NADP reductase, chloroplastic OS=Triticum aestivum OX=4565 PE=3 SV=1"
osa00195 Photosynthesis	A0A3B6TBB9	236	"Ferredoxin--NADP reductase, chloroplastic OS=Triticum aestivum OX=4565 PE=3 SV=1"
osa00195 Photosynthesis	A0A3B6TBB9	79	"Ferredoxin--NADP reductase, chloroplastic OS=Triticum aestivum OX=4565 PE=3 SV=1"
osa00195 Photosynthesis	A0A3B6TBB9	353	"Ferredoxin--NADP reductase, chloroplastic OS=Triticum aestivum OX=4565 PE=3 SV=1"
osa00195 Photosynthesis	A0A3B6TBB9	312	"Ferredoxin--NADP reductase, chloroplastic OS=Triticum aestivum OX=4565 PE=3 SV=1"
osa00195 Photosynthesis	A0A3B6TBB9	89	"Ferredoxin--NADP reductase, chloroplastic OS=Triticum aestivum OX=4565 PE=3 SV=1"
osa00195 Photosynthesis	A0A3B6TBB9	164	"Ferredoxin--NADP reductase, chloroplastic OS=Triticum aestivum OX=4565 PE=3 SV=1"
osa00195 Photosynthesis	A0A3B6TBB9	292	"Ferredoxin--NADP reductase, chloroplastic OS=Triticum aestivum OX=4565 PE=3 SV=1"
osa00195 Photosynthesis	A0A3B6TBB9	133	"Ferredoxin--NADP reductase, chloroplastic OS=Triticum aestivum OX=4565 PE=3 SV=1"
osa00195 Photosynthesis	P24065	308	Photosystem II CP47 reaction center protein OS=Triticum aestivum OX=4565 GN=psbB PE=3 SV=2
osa00195 Photosynthesis	P24065	130	Photosystem II CP47 reaction center protein OS=Triticum aestivum OX=4565 GN=psbB PE=3 SV=2
osa00195 Photosynthesis	P24065	438	Photosystem II CP47 reaction center protein OS=Triticum aestivum OX=4565 GN=psbB PE=3 SV=2
osa00195 Photosynthesis	P69415	6	Photosystem I iron-sulfur center OS=Triticum aestivum OX=4565 GN=psaC PE=3 SV=2
osa00195 Photosynthesis	P69415	52	Photosystem I iron-sulfur center OS=Triticum aestivum OX=4565 GN=psaC PE=3 SV=2
osa00195 Photosynthesis	P69415	37	Photosystem I iron-sulfur center OS=Triticum aestivum OX=4565 GN=psaC PE=3 SV=2
osa00195 Photosynthesis	P58311	327	Photosystem I P700 chlorophyll a apoprotein A1 OS=Triticum aestivum OX=4565 GN=psaA PE=3 SV=1
osa00195 Photosynthesis	P58311	564	Photosystem I P700 chlorophyll a apoprotein A1 OS=Triticum aestivum OX=4565 GN=psaA PE=3 SV=1
osa00195 Photosynthesis	P58311	11	Photosystem I P700 chlorophyll a apoprotein A1 OS=Triticum aestivum OX=4565 GN=psaA PE=3 SV=1
osa00195 Photosynthesis	P58311	707	Photosystem I P700 chlorophyll a apoprotein A1 OS=Triticum aestivum OX=4565 GN=psaA PE=3 SV=1
osa00195 Photosynthesis	P58311	20	Photosystem I P700 chlorophyll a apoprotein A1 OS=Triticum aestivum OX=4565 GN=psaA PE=3 SV=1
osa00195 Photosynthesis	P58386	545	Photosystem I P700 chlorophyll a apoprotein A2 OS=Triticum aestivum OX=4565 GN=psaB PE=3 SV=1
osa00195 Photosynthesis	P58386	551	Photosystem I P700 chlorophyll a apoprotein A2 OS=Triticum aestivum OX=4565 GN=psaB PE=3 SV=1
osa00195 Photosynthesis	P58386	696	Photosystem I P700 chlorophyll a apoprotein A2 OS=Triticum aestivum OX=4565 GN=psaB PE=3 SV=1
osa00195 Photosynthesis	P58386	169	Photosystem I P700 chlorophyll a apoprotein A2 OS=Triticum aestivum OX=4565 GN=psaB PE=3 SV=1
osa00195 Photosynthesis	A0A3B6N1I7	170	"Photosystem I reaction center subunit II, chloroplastic(predicted) OS=Triticum aestivum OX=4565 PE=4 SV=1"
osa00195 Photosynthesis	A0A3B6N1I7	124	"Photosystem I reaction center subunit II, chloroplastic(predicted) OS=Triticum aestivum OX=4565 PE=4 SV=1"
osa00195 Photosynthesis	A0A3B6N1I7	128	"Photosystem I reaction center subunit II, chloroplastic(predicted) OS=Triticum aestivum OX=4565 PE=4 SV=1"
osa00195 Photosynthesis	A0A3B6N1I7	199	"Photosystem I reaction center subunit II, chloroplastic(predicted) OS=Triticum aestivum OX=4565 PE=4 SV=1"
osa00195 Photosynthesis	A0A3B6N1I7	143	"Photosystem I reaction center subunit II, chloroplastic(predicted) OS=Triticum aestivum OX=4565 PE=4 SV=1"
osa00195 Photosynthesis	A0A3B6N1I7	163	"Photosystem I reaction center subunit II, chloroplastic(predicted) OS=Triticum aestivum OX=4565 PE=4 SV=1"
osa00195 Photosynthesis	A0A3B6N1I7	187	"Photosystem I reaction center subunit II, chloroplastic(predicted) OS=Triticum aestivum OX=4565 PE=4 SV=1"
osa00195 Photosynthesis	A0A3B6N1I7	195	"Photosystem I reaction center subunit II, chloroplastic(predicted) OS=Triticum aestivum OX=4565 PE=4 SV=1"
osa00195 Photosynthesis	A0A341Q2H7	197	PsbP domain-containing protein OS=Triticum aestivum OX=4565 PE=4 SV=1
osa00195 Photosynthesis	A0A341Q2H7	166	PsbP domain-containing protein OS=Triticum aestivum OX=4565 PE=4 SV=1
osa00195 Photosynthesis	A0A341Q2H7	56	PsbP domain-containing protein OS=Triticum aestivum OX=4565 PE=4 SV=1
osa00195 Photosynthesis	A0A341Q2H7	178	PsbP domain-containing protein OS=Triticum aestivum OX=4565 PE=4 SV=1
osa00195 Photosynthesis	A0A341Q2H7	183	PsbP domain-containing protein OS=Triticum aestivum OX=4565 PE=4 SV=1
osa00195 Photosynthesis	A0A341Q2H7	61	PsbP domain-containing protein OS=Triticum aestivum OX=4565 PE=4 SV=1
osa00195 Photosynthesis	A0A3B6QKZ9	118	"ATP synthase delta chain, chloroplastic(predicted) OS=Triticum aestivum OX=4565 PE=3 SV=1"
osa00195 Photosynthesis	A0A3B6NX57	74	"Photosystem II 10 kDa polypeptide, chloroplastic(predicted) OS=Triticum aestivum OX=4565 PE=4 SV=1"
osa00195 Photosynthesis	A0A341QMC1	52	ATP synthase subunit(predicted) OS=Triticum aestivum OX=4565 PE=3 SV=1
osa00195 Photosynthesis	A0A341QMC1	155	ATP synthase subunit(predicted) OS=Triticum aestivum OX=4565 PE=3 SV=1
osa00195 Photosynthesis	A0A341QMC1	64	ATP synthase subunit(predicted) OS=Triticum aestivum OX=4565 PE=3 SV=1
osa00195 Photosynthesis	A0A341QMC1	156	ATP synthase subunit(predicted) OS=Triticum aestivum OX=4565 PE=3 SV=1
osa00195 Photosynthesis	A0A341QMC1	328	ATP synthase subunit(predicted) OS=Triticum aestivum OX=4565 PE=3 SV=1
osa00195 Photosynthesis	A0A341QMC1	256	ATP synthase subunit(predicted) OS=Triticum aestivum OX=4565 PE=3 SV=1
osa00195 Photosynthesis	A0A341QMC1	132	ATP synthase subunit(predicted) OS=Triticum aestivum OX=4565 PE=3 SV=1
osa00195 Photosynthesis	A0A341QMC1	58	ATP synthase subunit(predicted) OS=Triticum aestivum OX=4565 PE=3 SV=1
osa00195 Photosynthesis	A0A3B6MXE7	104	"Photosystem I reaction center subunit III, chloroplastic(predicted) OS=Triticum aestivum OX=4565 PE=4 SV=1"
osa00195 Photosynthesis	A0A3B6MXE7	103	"Photosystem I reaction center subunit III, chloroplastic(predicted) OS=Triticum aestivum OX=4565 PE=4 SV=1"
osa00195 Photosynthesis	A0A3B6MXE7	185	"Photosystem I reaction center subunit III, chloroplastic(predicted) OS=Triticum aestivum OX=4565 PE=4 SV=1"
osa00195 Photosynthesis	A0A3B6MXE7	97	"Photosystem I reaction center subunit III, chloroplastic(predicted) OS=Triticum aestivum OX=4565 PE=4 SV=1"
osa00195 Photosynthesis	A0A3B6MXE7	121	"Photosystem I reaction center subunit III, chloroplastic(predicted) OS=Triticum aestivum OX=4565 PE=4 SV=1"
osa00195 Photosynthesis	A0A3B6JJL9	205	"ATP synthase B chain, chloroplast, putative, expressed(predicted) OS=Triticum aestivum OX=4565 PE=3 SV=1"
osa00195 Photosynthesis	A0A3B6JJL9	120	"ATP synthase B chain, chloroplast, putative, expressed(predicted) OS=Triticum aestivum OX=4565 PE=3 SV=1"
osa00195 Photosynthesis	A0A3B6JJL9	162	"ATP synthase B chain, chloroplast, putative, expressed(predicted) OS=Triticum aestivum OX=4565 PE=3 SV=1"
osa00195 Photosynthesis	A0A3B6JJL9	138	"ATP synthase B chain, chloroplast, putative, expressed(predicted) OS=Triticum aestivum OX=4565 PE=3 SV=1"
osa00195 Photosynthesis	A0A3B6JJL9	150	"ATP synthase B chain, chloroplast, putative, expressed(predicted) OS=Triticum aestivum OX=4565 PE=3 SV=1"
osa00195 Photosynthesis	A0A3B6JJL9	153	"ATP synthase B chain, chloroplast, putative, expressed(predicted) OS=Triticum aestivum OX=4565 PE=3 SV=1"
osa00195 Photosynthesis	A0A3B6NWL9	62	"Photosystem II 10 kDa polypeptide, chloroplastic(predicted) OS=Triticum aestivum OX=4565 PE=4 SV=1"
osa00195 Photosynthesis	W5D4R0	180	Chloroplast photosystem II 22 kDa protein(predicted) OS=Triticum aestivum OX=4565 GN=TRAES_3BF044200210CFD_c1 PE=4 SV=1
osa00195 Photosynthesis	W5D4R0	173	Chloroplast photosystem II 22 kDa protein(predicted) OS=Triticum aestivum OX=4565 GN=TRAES_3BF044200210CFD_c1 PE=4 SV=1
osa00195 Photosynthesis	W5D4R0	78	Chloroplast photosystem II 22 kDa protein(predicted) OS=Triticum aestivum OX=4565 GN=TRAES_3BF044200210CFD_c1 PE=4 SV=1
osa00195 Photosynthesis	A0A3B6I733	133	"Ferredoxin--NADP reductase, chloroplastic OS=Triticum aestivum OX=4565 PE=3 SV=1"
osa00195 Photosynthesis	W5D509	152	Photosystem II reaction center Psb28 protein OS=Triticum aestivum OX=4565 GN=TRAES_3BF090100130CFD_c1 PE=3 SV=1
osa00195 Photosynthesis	W5C572	74	"Photosystem I reaction center subunit N, chloroplastic(predicted) OS=Triticum aestivum OX=4565 GN=CAMPLR22A2D_LOCUS1000 PE=4 SV=1"
osa00195 Photosynthesis	W5C572	136	"Photosystem I reaction center subunit N, chloroplastic(predicted) OS=Triticum aestivum OX=4565 GN=CAMPLR22A2D_LOCUS1000 PE=4 SV=1"
osa00195 Photosynthesis	W5C572	114	"Photosystem I reaction center subunit N, chloroplastic(predicted) OS=Triticum aestivum OX=4565 GN=CAMPLR22A2D_LOCUS1000 PE=4 SV=1"
osa00195 Photosynthesis	A0A3B6R6V9	62	"Ferredoxin--NADP reductase, chloroplastic OS=Triticum aestivum OX=4565 PE=3 SV=1"
osa00195 Photosynthesis	A0A3B6KRT2	151	"Oxygen-evolving enhancer protein 3-1, chloroplastic(predicted) OS=Triticum aestivum OX=4565 PE=4 SV=1"
osa00195 Photosynthesis	Q9XPS4	457	Photosystem II CP43 reaction center protein OS=Triticum aestivum OX=4565 GN=psbC PE=3 SV=2
osa00195 Photosynthesis	Q9XPS4	339	Photosystem II CP43 reaction center protein OS=Triticum aestivum OX=4565 GN=psbC PE=3 SV=2
osa00195 Photosynthesis	Q9XPS4	382	Photosystem II CP43 reaction center protein OS=Triticum aestivum OX=4565 GN=psbC PE=3 SV=2
osa00195 Photosynthesis	Q7X9A6	128	"Cytochrome b6-f complex iron-sulfur subunit, chloroplastic OS=Triticum aestivum OX=4565 GN=petC PE=2 SV=1"
osa00195 Photosynthesis	Q7X9A6	181	"Cytochrome b6-f complex iron-sulfur subunit, chloroplastic OS=Triticum aestivum OX=4565 GN=petC PE=2 SV=1"
osa00195 Photosynthesis	Q7X9A6	114	"Cytochrome b6-f complex iron-sulfur subunit, chloroplastic OS=Triticum aestivum OX=4565 GN=petC PE=2 SV=1"
osa00195 Photosynthesis	Q7X9A6	58	"Cytochrome b6-f complex iron-sulfur subunit, chloroplastic OS=Triticum aestivum OX=4565 GN=petC PE=2 SV=1"
osa00195 Photosynthesis	A0A3B6N134	74	"Photosystem I reaction center subunit IV, chloroplastic(predicted) OS=Triticum aestivum OX=4565 PE=4 SV=1"
osa00195 Photosynthesis	A0A3B6N134	78	"Photosystem I reaction center subunit IV, chloroplastic(predicted) OS=Triticum aestivum OX=4565 PE=4 SV=1"
osa00195 Photosynthesis	P60162	3	Cytochrome b6 OS=Triticum aestivum OX=4565 GN=petB PE=3 SV=1
osa00195 Photosynthesis	W4ZSM1	97	"Photosystem I reaction center subunit VI, chloroplastic(predicted) OS=Triticum aestivum OX=4565 PE=4 SV=1"
osa00195 Photosynthesis	W5B9L0	124	Oxygen evolving enhancer protein OS=Triticum aestivum OX=4565 GN=OEEP PE=2 SV=1
osa00195 Photosynthesis	W5B9L0	310	Oxygen evolving enhancer protein OS=Triticum aestivum OX=4565 GN=OEEP PE=2 SV=1
osa00195 Photosynthesis	W5B9L0	239	Oxygen evolving enhancer protein OS=Triticum aestivum OX=4565 GN=OEEP PE=2 SV=1
osa00195 Photosynthesis	W5B9L0	94	Oxygen evolving enhancer protein OS=Triticum aestivum OX=4565 GN=OEEP PE=2 SV=1
osa00195 Photosynthesis	W5B9L0	146	Oxygen evolving enhancer protein OS=Triticum aestivum OX=4565 GN=OEEP PE=2 SV=1
osa00195 Photosynthesis	W5B9L0	266	Oxygen evolving enhancer protein OS=Triticum aestivum OX=4565 GN=OEEP PE=2 SV=1
osa00195 Photosynthesis	W5B9L0	129	Oxygen evolving enhancer protein OS=Triticum aestivum OX=4565 GN=OEEP PE=2 SV=1
osa00195 Photosynthesis	W5B9L0	121	Oxygen evolving enhancer protein OS=Triticum aestivum OX=4565 GN=OEEP PE=2 SV=1
osa00195 Photosynthesis	W5B9L0	154	Oxygen evolving enhancer protein OS=Triticum aestivum OX=4565 GN=OEEP PE=2 SV=1
osa00195 Photosynthesis	W5B9L0	270	Oxygen evolving enhancer protein OS=Triticum aestivum OX=4565 GN=OEEP PE=2 SV=1
osa00195 Photosynthesis	W5B9L0	140	Oxygen evolving enhancer protein OS=Triticum aestivum OX=4565 GN=OEEP PE=2 SV=1
osa00195 Photosynthesis	P05151	131	Cytochrome f OS=Triticum aestivum OX=4565 GN=petA PE=3 SV=3
osa00195 Photosynthesis	P05151	156	Cytochrome f OS=Triticum aestivum OX=4565 GN=petA PE=3 SV=3
osa00195 Photosynthesis	P05151	129	Cytochrome f OS=Triticum aestivum OX=4565 GN=petA PE=3 SV=3
osa00195 Photosynthesis	P05151	180	Cytochrome f OS=Triticum aestivum OX=4565 GN=petA PE=3 SV=3
osa00195 Photosynthesis	P05151	200	Cytochrome f OS=Triticum aestivum OX=4565 GN=petA PE=3 SV=3
osa00195 Photosynthesis	P05151	173	Cytochrome f OS=Triticum aestivum OX=4565 GN=petA PE=3 SV=3
osa00195 Photosynthesis	P05151	145	Cytochrome f OS=Triticum aestivum OX=4565 GN=petA PE=3 SV=3
osa00195 Photosynthesis	P05151	174	Cytochrome f OS=Triticum aestivum OX=4565 GN=petA PE=3 SV=3
osa00195 Photosynthesis	P05151	157	Cytochrome f OS=Triticum aestivum OX=4565 GN=petA PE=3 SV=3
osa00195 Photosynthesis	P05151	100	Cytochrome f OS=Triticum aestivum OX=4565 GN=petA PE=3 SV=3
osa00195 Photosynthesis	P05151	222	Cytochrome f OS=Triticum aestivum OX=4565 GN=petA PE=3 SV=3
osa00195 Photosynthesis	A0A3B6C5F2	80	"Photosystem I reaction center subunit psaK, chloroplastic(predicted) OS=Triticum aestivum OX=4565 PE=4 SV=1"
osa00195 Photosynthesis	A0A3B6LWV1	74	"Photosystem I reaction center subunit IV, chloroplastic(predicted) OS=Triticum aestivum OX=4565 PE=4 SV=1"
osa00195 Photosynthesis	A0A3B6LWV1	127	"Photosystem I reaction center subunit IV, chloroplastic(predicted) OS=Triticum aestivum OX=4565 PE=4 SV=1"
osa00195 Photosynthesis	A0A3B6LWV1	66	"Photosystem I reaction center subunit IV, chloroplastic(predicted) OS=Triticum aestivum OX=4565 PE=4 SV=1"
osa00195 Photosynthesis	A0A3B6LWV1	78	"Photosystem I reaction center subunit IV, chloroplastic(predicted) OS=Triticum aestivum OX=4565 PE=4 SV=1"
osa00195 Photosynthesis	A0A3B6MT63	93	"Photosystem I reaction center subunit V, chloroplastic(predicted) OS=Triticum aestivum OX=4565 PE=4 SV=1"
osa00195 Photosynthesis	Q9XPT0	156	"ATP synthase subunit a, chloroplastic OS=Triticum aestivum OX=4565 GN=atpI PE=3 SV=1"
osa00790 Folate biosynthesis	A0A3B5ZWX1	323	GTP_cyclohydro2 domain-containing protein OS=Triticum aestivum OX=4565 PE=3 SV=1
osa00030 Pentose phosphate pathway	A0A1D5VE13	237	Fructose-bisphosphate aldolase OS=Triticum aestivum OX=4565 GN=FBA10 PE=3 SV=1
osa00030 Pentose phosphate pathway	A0A1D5VE13	306	Fructose-bisphosphate aldolase OS=Triticum aestivum OX=4565 GN=FBA10 PE=3 SV=1
osa00030 Pentose phosphate pathway	A0A1D5VE13	94	Fructose-bisphosphate aldolase OS=Triticum aestivum OX=4565 GN=FBA10 PE=3 SV=1
osa00030 Pentose phosphate pathway	A0A1D5VE13	7	Fructose-bisphosphate aldolase OS=Triticum aestivum OX=4565 GN=FBA10 PE=3 SV=1
osa00030 Pentose phosphate pathway	A0A1D5VE13	9	Fructose-bisphosphate aldolase OS=Triticum aestivum OX=4565 GN=FBA10 PE=3 SV=1
osa00030 Pentose phosphate pathway	A0A1D5VE13	14	Fructose-bisphosphate aldolase OS=Triticum aestivum OX=4565 GN=FBA10 PE=3 SV=1
osa00030 Pentose phosphate pathway	A0A1D5VE13	38	Fructose-bisphosphate aldolase OS=Triticum aestivum OX=4565 GN=FBA10 PE=3 SV=1
osa00030 Pentose phosphate pathway	A0A1D5VE13	103	Fructose-bisphosphate aldolase OS=Triticum aestivum OX=4565 GN=FBA10 PE=3 SV=1
osa00030 Pentose phosphate pathway	A0A1D5VE13	24	Fructose-bisphosphate aldolase OS=Triticum aestivum OX=4565 GN=FBA10 PE=3 SV=1
osa00030 Pentose phosphate pathway	A0A1D5VE13	132	Fructose-bisphosphate aldolase OS=Triticum aestivum OX=4565 GN=FBA10 PE=3 SV=1
osa00030 Pentose phosphate pathway	A0A1D5VE13	311	Fructose-bisphosphate aldolase OS=Triticum aestivum OX=4565 GN=FBA10 PE=3 SV=1
osa00030 Pentose phosphate pathway	W5EDL3	367	Fructose-bisphosphate aldolase OS=Triticum aestivum OX=4565 GN=FBA5 PE=3 SV=1
osa00030 Pentose phosphate pathway	W5EDL3	50	Fructose-bisphosphate aldolase OS=Triticum aestivum OX=4565 GN=FBA5 PE=3 SV=1
osa00030 Pentose phosphate pathway	W5EDL3	378	Fructose-bisphosphate aldolase OS=Triticum aestivum OX=4565 GN=FBA5 PE=3 SV=1
osa00030 Pentose phosphate pathway	W5EDL3	47	Fructose-bisphosphate aldolase OS=Triticum aestivum OX=4565 GN=FBA5 PE=3 SV=1
osa00030 Pentose phosphate pathway	A0A3B6LQR8	284	Probable 6-phosphogluconolactonase OS=Triticum aestivum OX=4565 PE=3 SV=1
osa00030 Pentose phosphate pathway	W5HFZ6	38	"6-phosphogluconate dehydrogenase, decarboxylating OS=Triticum aestivum OX=4565 PE=3 SV=1"
osa00030 Pentose phosphate pathway	W5HFZ6	178	"6-phosphogluconate dehydrogenase, decarboxylating OS=Triticum aestivum OX=4565 PE=3 SV=1"
osa00030 Pentose phosphate pathway	W5HFZ6	346	"6-phosphogluconate dehydrogenase, decarboxylating OS=Triticum aestivum OX=4565 PE=3 SV=1"
osa00030 Pentose phosphate pathway	W5HFZ6	305	"6-phosphogluconate dehydrogenase, decarboxylating OS=Triticum aestivum OX=4565 PE=3 SV=1"
osa00030 Pentose phosphate pathway	W5HFZ6	260	"6-phosphogluconate dehydrogenase, decarboxylating OS=Triticum aestivum OX=4565 PE=3 SV=1"
osa00030 Pentose phosphate pathway	W5HFZ6	297	"6-phosphogluconate dehydrogenase, decarboxylating OS=Triticum aestivum OX=4565 PE=3 SV=1"
osa00030 Pentose phosphate pathway	A0A3B6RJK8	161	Fructose-bisphosphate aldolase OS=Triticum aestivum OX=4565 PE=3 SV=1
osa00030 Pentose phosphate pathway	A0A3B6RJK8	217	Fructose-bisphosphate aldolase OS=Triticum aestivum OX=4565 PE=3 SV=1
osa00030 Pentose phosphate pathway	A0A3B6RJK8	307	Fructose-bisphosphate aldolase OS=Triticum aestivum OX=4565 PE=3 SV=1
osa00030 Pentose phosphate pathway	A0A3B6RJK8	17	Fructose-bisphosphate aldolase OS=Triticum aestivum OX=4565 PE=3 SV=1
osa00030 Pentose phosphate pathway	A0A3B6RJK8	313	Fructose-bisphosphate aldolase OS=Triticum aestivum OX=4565 PE=3 SV=1
osa00030 Pentose phosphate pathway	A0A3B6RJK8	211	Fructose-bisphosphate aldolase OS=Triticum aestivum OX=4565 PE=3 SV=1
osa00030 Pentose phosphate pathway	A0A3B6RJK8	14	Fructose-bisphosphate aldolase OS=Triticum aestivum OX=4565 PE=3 SV=1
osa00030 Pentose phosphate pathway	A0A3B6RJK8	38	Fructose-bisphosphate aldolase OS=Triticum aestivum OX=4565 PE=3 SV=1
osa00030 Pentose phosphate pathway	A0A3B6RJK8	103	Fructose-bisphosphate aldolase OS=Triticum aestivum OX=4565 PE=3 SV=1
osa00030 Pentose phosphate pathway	A0A3B6RJK8	24	Fructose-bisphosphate aldolase OS=Triticum aestivum OX=4565 PE=3 SV=1
osa00030 Pentose phosphate pathway	A0A3B6RJK8	148	Fructose-bisphosphate aldolase OS=Triticum aestivum OX=4565 PE=3 SV=1
osa00030 Pentose phosphate pathway	W5G4A2	334	Fructose-bisphosphate aldolase OS=Triticum aestivum OX=4565 GN=FBA9 PE=3 SV=1
osa00030 Pentose phosphate pathway	W5G4A2	68	Fructose-bisphosphate aldolase OS=Triticum aestivum OX=4565 GN=FBA9 PE=3 SV=1
osa00030 Pentose phosphate pathway	W5G4A2	381	Fructose-bisphosphate aldolase OS=Triticum aestivum OX=4565 GN=FBA9 PE=3 SV=1
osa00030 Pentose phosphate pathway	W5G4A2	279	Fructose-bisphosphate aldolase OS=Triticum aestivum OX=4565 GN=FBA9 PE=3 SV=1
osa00030 Pentose phosphate pathway	W5G4A2	47	Fructose-bisphosphate aldolase OS=Triticum aestivum OX=4565 GN=FBA9 PE=3 SV=1
osa00030 Pentose phosphate pathway	W5G4A2	265	Fructose-bisphosphate aldolase OS=Triticum aestivum OX=4565 GN=FBA9 PE=3 SV=1
osa00030 Pentose phosphate pathway	W5G4A2	375	Fructose-bisphosphate aldolase OS=Triticum aestivum OX=4565 GN=FBA9 PE=3 SV=1
osa00030 Pentose phosphate pathway	W5G4A2	344	Fructose-bisphosphate aldolase OS=Triticum aestivum OX=4565 GN=FBA9 PE=3 SV=1
osa00030 Pentose phosphate pathway	W5G4A2	44	Fructose-bisphosphate aldolase OS=Triticum aestivum OX=4565 GN=FBA9 PE=3 SV=1
osa00030 Pentose phosphate pathway	W5G4A2	355	Fructose-bisphosphate aldolase OS=Triticum aestivum OX=4565 GN=FBA9 PE=3 SV=1
osa00030 Pentose phosphate pathway	A0A3B6R8Q3	204	Transket_pyr domain-containing protein OS=Triticum aestivum OX=4565 PE=4 SV=1
osa00030 Pentose phosphate pathway	A0A3B6R8Q3	468	Transket_pyr domain-containing protein OS=Triticum aestivum OX=4565 PE=4 SV=1
osa00030 Pentose phosphate pathway	A0A3B6R8Q3	198	Transket_pyr domain-containing protein OS=Triticum aestivum OX=4565 PE=4 SV=1
osa00030 Pentose phosphate pathway	A0A3B6R8Q3	614	Transket_pyr domain-containing protein OS=Triticum aestivum OX=4565 PE=4 SV=1
osa00030 Pentose phosphate pathway	A0A3B6R8Q3	475	Transket_pyr domain-containing protein OS=Triticum aestivum OX=4565 PE=4 SV=1
osa00030 Pentose phosphate pathway	A0A3B6R8Q3	20	Transket_pyr domain-containing protein OS=Triticum aestivum OX=4565 PE=4 SV=1
osa00030 Pentose phosphate pathway	A0A3B6R8Q3	59	Transket_pyr domain-containing protein OS=Triticum aestivum OX=4565 PE=4 SV=1
osa00030 Pentose phosphate pathway	A0A3B6R8Q3	367	Transket_pyr domain-containing protein OS=Triticum aestivum OX=4565 PE=4 SV=1
osa00030 Pentose phosphate pathway	A0A3B6R8Q3	482	Transket_pyr domain-containing protein OS=Triticum aestivum OX=4565 PE=4 SV=1
osa00030 Pentose phosphate pathway	A0A3B6R8Q3	209	Transket_pyr domain-containing protein OS=Triticum aestivum OX=4565 PE=4 SV=1
osa00030 Pentose phosphate pathway	A0A3B6R8Q3	544	Transket_pyr domain-containing protein OS=Triticum aestivum OX=4565 PE=4 SV=1
osa00030 Pentose phosphate pathway	A0A3B6R8Q3	493	Transket_pyr domain-containing protein OS=Triticum aestivum OX=4565 PE=4 SV=1
osa00030 Pentose phosphate pathway	A0A3B6R8Q3	599	Transket_pyr domain-containing protein OS=Triticum aestivum OX=4565 PE=4 SV=1
osa00030 Pentose phosphate pathway	A0A3B6R8Q3	290	Transket_pyr domain-containing protein OS=Triticum aestivum OX=4565 PE=4 SV=1
osa00030 Pentose phosphate pathway	A0A3B6C8X8	175	Glucose-6-phosphate 1-dehydrogenase OS=Triticum aestivum OX=4565 PE=3 SV=1
osa00030 Pentose phosphate pathway	A0A3B6PGE1	148	Putative ribose-5-phosphate isomerase(predicted) OS=Triticum aestivum OX=4565 PE=3 SV=1
osa00030 Pentose phosphate pathway	A0A3B6QEF1	226	Glucose-6-phosphate 1-dehydrogenase OS=Triticum aestivum OX=4565 PE=3 SV=1
osa00030 Pentose phosphate pathway	A0A3B5ZZG7	25	"6-phosphogluconate dehydrogenase, decarboxylating OS=Triticum aestivum OX=4565 PE=3 SV=1"
osa00030 Pentose phosphate pathway	P09195	401	"Fructose-1,6-bisphosphatase, chloroplastic OS=Triticum aestivum OX=4565 GN=FBP PE=2 SV=1"
osa00030 Pentose phosphate pathway	P09195	306	"Fructose-1,6-bisphosphatase, chloroplastic OS=Triticum aestivum OX=4565 GN=FBP PE=2 SV=1"
osa00030 Pentose phosphate pathway	P09195	344	"Fructose-1,6-bisphosphatase, chloroplastic OS=Triticum aestivum OX=4565 GN=FBP PE=2 SV=1"
osa00030 Pentose phosphate pathway	P09195	279	"Fructose-1,6-bisphosphatase, chloroplastic OS=Triticum aestivum OX=4565 GN=FBP PE=2 SV=1"
osa00030 Pentose phosphate pathway	P09195	404	"Fructose-1,6-bisphosphatase, chloroplastic OS=Triticum aestivum OX=4565 GN=FBP PE=2 SV=1"
osa00030 Pentose phosphate pathway	P09195	135	"Fructose-1,6-bisphosphatase, chloroplastic OS=Triticum aestivum OX=4565 GN=FBP PE=2 SV=1"
osa00030 Pentose phosphate pathway	P09195	313	"Fructose-1,6-bisphosphatase, chloroplastic OS=Triticum aestivum OX=4565 GN=FBP PE=2 SV=1"
osa00030 Pentose phosphate pathway	W5E5Z3	154	Ribulose-phosphate 3-epimerase OS=Triticum aestivum OX=4565 PE=3 SV=1
osa00030 Pentose phosphate pathway	W5E5Z3	260	Ribulose-phosphate 3-epimerase OS=Triticum aestivum OX=4565 PE=3 SV=1
osa00030 Pentose phosphate pathway	A0A3B5YSL1	127	Glucose-6-phosphate isomerase OS=Triticum aestivum OX=4565 PE=3 SV=1
osa00030 Pentose phosphate pathway	A0A3B5YSL1	86	Glucose-6-phosphate isomerase OS=Triticum aestivum OX=4565 PE=3 SV=1
osa00030 Pentose phosphate pathway	A0A3B6TMY1	17	Fructose-bisphosphate aldolase OS=Triticum aestivum OX=4565 PE=3 SV=1
osa00030 Pentose phosphate pathway	A0A3B6TMY1	14	Fructose-bisphosphate aldolase OS=Triticum aestivum OX=4565 PE=3 SV=1
osa00030 Pentose phosphate pathway	A0A3B6MTB1	538	Glucose-6-phosphate isomerase OS=Triticum aestivum OX=4565 PE=3 SV=1
osa00030 Pentose phosphate pathway	A0A3B6U4U3	59	Transket_pyr domain-containing protein OS=Triticum aestivum OX=4565 PE=4 SV=1
osa00030 Pentose phosphate pathway	W5D0E3	306	Fructose-bisphosphate aldolase OS=Triticum aestivum OX=4565 GN=FBA13 PE=3 SV=1
osa00030 Pentose phosphate pathway	D8L9K9	74	"Fructose-1,6-bisphosphatase, cytosolic,putative,expressed OS=Triticum aestivum OX=4565 GN=TAA_ctg0464b.00040.1 PE=3 SV=1"
osa00030 Pentose phosphate pathway	D8L9K9	339	"Fructose-1,6-bisphosphatase, cytosolic,putative,expressed OS=Triticum aestivum OX=4565 GN=TAA_ctg0464b.00040.1 PE=3 SV=1"
osa00030 Pentose phosphate pathway	D8L9K9	53	"Fructose-1,6-bisphosphatase, cytosolic,putative,expressed OS=Triticum aestivum OX=4565 GN=TAA_ctg0464b.00040.1 PE=3 SV=1"
osa00030 Pentose phosphate pathway	D8L9K9	210	"Fructose-1,6-bisphosphatase, cytosolic,putative,expressed OS=Triticum aestivum OX=4565 GN=TAA_ctg0464b.00040.1 PE=3 SV=1"
osa00030 Pentose phosphate pathway	D8L9K9	228	"Fructose-1,6-bisphosphatase, cytosolic,putative,expressed OS=Triticum aestivum OX=4565 GN=TAA_ctg0464b.00040.1 PE=3 SV=1"
osa00030 Pentose phosphate pathway	D8L9K9	111	"Fructose-1,6-bisphosphatase, cytosolic,putative,expressed OS=Triticum aestivum OX=4565 GN=TAA_ctg0464b.00040.1 PE=3 SV=1"
osa00030 Pentose phosphate pathway	D8L9K9	220	"Fructose-1,6-bisphosphatase, cytosolic,putative,expressed OS=Triticum aestivum OX=4565 GN=TAA_ctg0464b.00040.1 PE=3 SV=1"
osa00030 Pentose phosphate pathway	A0A3B6H0W1	269	Transaldolase 1(predicted) OS=Triticum aestivum OX=4565 PE=3 SV=1
osa00030 Pentose phosphate pathway	A0A3B6H0W1	284	Transaldolase 1(predicted) OS=Triticum aestivum OX=4565 PE=3 SV=1
osa00030 Pentose phosphate pathway	A0A3B6H0W1	257	Transaldolase 1(predicted) OS=Triticum aestivum OX=4565 PE=3 SV=1
osa00030 Pentose phosphate pathway	A0A3B6QCR5	49	Putative ribose-5-phosphate isomerase(predicted) OS=Triticum aestivum OX=4565 PE=3 SV=1
osa00030 Pentose phosphate pathway	A0A3B6QCR5	100	Putative ribose-5-phosphate isomerase(predicted) OS=Triticum aestivum OX=4565 PE=3 SV=1
osa00030 Pentose phosphate pathway	A0A3B6QCR5	235	Putative ribose-5-phosphate isomerase(predicted) OS=Triticum aestivum OX=4565 PE=3 SV=1
osa00030 Pentose phosphate pathway	A0A3B6QCR5	150	Putative ribose-5-phosphate isomerase(predicted) OS=Triticum aestivum OX=4565 PE=3 SV=1
osa00590 Arachidonic acid metabolism	A0A3B6HVA3	132	Glutathione peroxidase OS=Triticum aestivum OX=4565 PE=3 SV=1
osa00590 Arachidonic acid metabolism	A0A3B6QI62	22	Glutathione peroxidase OS=Triticum aestivum OX=4565 PE=3 SV=1
osa00590 Arachidonic acid metabolism	A0A3B6QI62	30	Glutathione peroxidase OS=Triticum aestivum OX=4565 PE=3 SV=1
osa00590 Arachidonic acid metabolism	A0A3B6QI62	141	Glutathione peroxidase OS=Triticum aestivum OX=4565 PE=3 SV=1
osa00590 Arachidonic acid metabolism	A0A3B6QI62	122	Glutathione peroxidase OS=Triticum aestivum OX=4565 PE=3 SV=1
osa00590 Arachidonic acid metabolism	A0A3B6QI62	160	Glutathione peroxidase OS=Triticum aestivum OX=4565 PE=3 SV=1
osa00590 Arachidonic acid metabolism	A0A3B6NSG2	209	Glutathione peroxidase OS=Triticum aestivum OX=4565 PE=3 SV=1
osa00590 Arachidonic acid metabolism	A0A3B6NSG2	90	Glutathione peroxidase OS=Triticum aestivum OX=4565 PE=3 SV=1
osa00071 Fatty acid degradation	A0A3B6PSZ6	246	3-ketoacyl-CoA thiolase-like protein(predicted) OS=Triticum aestivum OX=4565 PE=3 SV=1
osa00071 Fatty acid degradation	A0A3B6QKH8	328	S-(hydroxymethyl)glutathione dehydrogenase OS=Triticum aestivum OX=4565 PE=3 SV=1
osa00071 Fatty acid degradation	A0A3B6QKH8	232	S-(hydroxymethyl)glutathione dehydrogenase OS=Triticum aestivum OX=4565 PE=3 SV=1
osa00071 Fatty acid degradation	A0A3B6QKH8	117	S-(hydroxymethyl)glutathione dehydrogenase OS=Triticum aestivum OX=4565 PE=3 SV=1
osa00071 Fatty acid degradation	A0A3B6QKH8	343	S-(hydroxymethyl)glutathione dehydrogenase OS=Triticum aestivum OX=4565 PE=3 SV=1
osa00071 Fatty acid degradation	A0A3B6SGJ8	334	Aldedh domain-containing protein OS=Triticum aestivum OX=4565 PE=3 SV=1
osa00071 Fatty acid degradation	A0A3B6SGJ8	276	Aldedh domain-containing protein OS=Triticum aestivum OX=4565 PE=3 SV=1
osa00071 Fatty acid degradation	A0A3B6GQY0	354	3HCDH_N domain-containing protein OS=Triticum aestivum OX=4565 PE=3 SV=1
osa00071 Fatty acid degradation	A0A3B6QEK4	173	3-hydroxyacyl-CoA dehydrogenase(predicted) OS=Triticum aestivum OX=4565 PE=3 SV=1
osa00071 Fatty acid degradation	A0A3B6MRH3	674	AMP-binding domain-containing protein OS=Triticum aestivum OX=4565 PE=4 SV=1
osa00061 Fatty acid biosynthesis	A0A3B6C7Q4	274	3-oxoacyl-[acyl-carrier-protein] synthase OS=Triticum aestivum OX=4565 PE=3 SV=1
osa00061 Fatty acid biosynthesis	A0A3B6C7Q4	127	3-oxoacyl-[acyl-carrier-protein] synthase OS=Triticum aestivum OX=4565 PE=3 SV=1
osa00061 Fatty acid biosynthesis	A0A3B6C7Q4	379	3-oxoacyl-[acyl-carrier-protein] synthase OS=Triticum aestivum OX=4565 PE=3 SV=1
osa00061 Fatty acid biosynthesis	A0A3B6IU50	335	PKS_AT domain-containing protein OS=Triticum aestivum OX=4565 PE=4 SV=1
osa00061 Fatty acid biosynthesis	A0A3B6MRL4	182	"Enoyl-[acyl-carrier-protein] reductase [NADH], chloroplastic(predicted) OS=Triticum aestivum OX=4565 PE=4 SV=1"
osa00061 Fatty acid biosynthesis	A0A3B6MRL4	178	"Enoyl-[acyl-carrier-protein] reductase [NADH], chloroplastic(predicted) OS=Triticum aestivum OX=4565 PE=4 SV=1"
osa00061 Fatty acid biosynthesis	A0A3B6MRH3	674	AMP-binding domain-containing protein OS=Triticum aestivum OX=4565 PE=4 SV=1
osa00270 Cysteine and methionine metabolism	A0A3B6LDV5	149	5-methyltetrahydropteroyltriglutamate--homocysteine methyltransferase(predicted) OS=Triticum aestivum OX=4565 PE=3 SV=1
osa00270 Cysteine and methionine metabolism	A0A3B6LDV5	685	5-methyltetrahydropteroyltriglutamate--homocysteine methyltransferase(predicted) OS=Triticum aestivum OX=4565 PE=3 SV=1
osa00270 Cysteine and methionine metabolism	A0A3B6LDV5	373	5-methyltetrahydropteroyltriglutamate--homocysteine methyltransferase(predicted) OS=Triticum aestivum OX=4565 PE=3 SV=1
osa00270 Cysteine and methionine metabolism	A0A3B6LDV5	286	5-methyltetrahydropteroyltriglutamate--homocysteine methyltransferase(predicted) OS=Triticum aestivum OX=4565 PE=3 SV=1
osa00270 Cysteine and methionine metabolism	A0A3B6LDV5	280	5-methyltetrahydropteroyltriglutamate--homocysteine methyltransferase(predicted) OS=Triticum aestivum OX=4565 PE=3 SV=1
osa00270 Cysteine and methionine metabolism	A0A3B6LDV5	746	5-methyltetrahydropteroyltriglutamate--homocysteine methyltransferase(predicted) OS=Triticum aestivum OX=4565 PE=3 SV=1
osa00270 Cysteine and methionine metabolism	A0A3B6LDV5	751	5-methyltetrahydropteroyltriglutamate--homocysteine methyltransferase(predicted) OS=Triticum aestivum OX=4565 PE=3 SV=1
osa00270 Cysteine and methionine metabolism	A0A3B6LDV5	475	5-methyltetrahydropteroyltriglutamate--homocysteine methyltransferase(predicted) OS=Triticum aestivum OX=4565 PE=3 SV=1
osa00270 Cysteine and methionine metabolism	A0A3B6LDV5	407	5-methyltetrahydropteroyltriglutamate--homocysteine methyltransferase(predicted) OS=Triticum aestivum OX=4565 PE=3 SV=1
osa00270 Cysteine and methionine metabolism	A0A3B6LDV5	464	5-methyltetrahydropteroyltriglutamate--homocysteine methyltransferase(predicted) OS=Triticum aestivum OX=4565 PE=3 SV=1
osa00270 Cysteine and methionine metabolism	A0A3B6LDV5	715	5-methyltetrahydropteroyltriglutamate--homocysteine methyltransferase(predicted) OS=Triticum aestivum OX=4565 PE=3 SV=1
osa00270 Cysteine and methionine metabolism	A0A3B6LDV5	413	5-methyltetrahydropteroyltriglutamate--homocysteine methyltransferase(predicted) OS=Triticum aestivum OX=4565 PE=3 SV=1
osa00270 Cysteine and methionine metabolism	A0A3B6LDV5	432	5-methyltetrahydropteroyltriglutamate--homocysteine methyltransferase(predicted) OS=Triticum aestivum OX=4565 PE=3 SV=1
osa00270 Cysteine and methionine metabolism	A0A3B6LDV5	43	5-methyltetrahydropteroyltriglutamate--homocysteine methyltransferase(predicted) OS=Triticum aestivum OX=4565 PE=3 SV=1
osa00270 Cysteine and methionine metabolism	A0A3B6LDV5	54	5-methyltetrahydropteroyltriglutamate--homocysteine methyltransferase(predicted) OS=Triticum aestivum OX=4565 PE=3 SV=1
osa00270 Cysteine and methionine metabolism	A3KLL4	112	Malate dehydrogenase OS=Triticum aestivum OX=4565 PE=2 SV=1
osa00270 Cysteine and methionine metabolism	A3KLL4	152	Malate dehydrogenase OS=Triticum aestivum OX=4565 PE=2 SV=1
osa00270 Cysteine and methionine metabolism	A3KLL4	238	Malate dehydrogenase OS=Triticum aestivum OX=4565 PE=2 SV=1
osa00270 Cysteine and methionine metabolism	A3KLL4	4	Malate dehydrogenase OS=Triticum aestivum OX=4565 PE=2 SV=1
osa00270 Cysteine and methionine metabolism	A3KLL4	209	Malate dehydrogenase OS=Triticum aestivum OX=4565 PE=2 SV=1
osa00270 Cysteine and methionine metabolism	A3KLL4	241	Malate dehydrogenase OS=Triticum aestivum OX=4565 PE=2 SV=1
osa00270 Cysteine and methionine metabolism	A3KLL4	313	Malate dehydrogenase OS=Triticum aestivum OX=4565 PE=2 SV=1
osa00270 Cysteine and methionine metabolism	A0A3B6TR55	54	PABS domain-containing protein OS=Triticum aestivum OX=4565 PE=3 SV=1
osa00270 Cysteine and methionine metabolism	A0A3B6NQA1	45	"1,2-dihydroxy-3-keto-5-methylthiopentene dioxygenase OS=Triticum aestivum OX=4565 PE=3 SV=1"
osa00270 Cysteine and methionine metabolism	A0A3B6LSL8	137	Malate dehydrogenase OS=Triticum aestivum OX=4565 PE=3 SV=1
osa00270 Cysteine and methionine metabolism	A0A3B6LSL8	342	Malate dehydrogenase OS=Triticum aestivum OX=4565 PE=3 SV=1
osa00270 Cysteine and methionine metabolism	A0A3B6PR35	112	Aspartate aminotransferase OS=Triticum aestivum OX=4565 PE=4 SV=1
osa00270 Cysteine and methionine metabolism	A0A3B6PR35	426	Aspartate aminotransferase OS=Triticum aestivum OX=4565 PE=4 SV=1
osa00270 Cysteine and methionine metabolism	A0A3B6PR35	144	Aspartate aminotransferase OS=Triticum aestivum OX=4565 PE=4 SV=1
osa00270 Cysteine and methionine metabolism	A0A3B6PR35	257	Aspartate aminotransferase OS=Triticum aestivum OX=4565 PE=4 SV=1
osa00270 Cysteine and methionine metabolism	A0A3B6JMH8	434	Alanine-glyoxylate aminotransferase(predicted) OS=Triticum aestivum OX=4565 PE=3 SV=1
osa00270 Cysteine and methionine metabolism	A0A3B6JDD4	142	5-methyltetrahydropteroyltriglutamate--homocysteine methyltransferase(predicted) OS=Triticum aestivum OX=4565 PE=3 SV=1
osa00270 Cysteine and methionine metabolism	A0A077RTG8	166	Malate dehydrogenase OS=Triticum aestivum OX=4565 GN=TRAES_3BF087800010CFD_c1 PE=3 SV=1
osa00270 Cysteine and methionine metabolism	A0A077RTG8	332	Malate dehydrogenase OS=Triticum aestivum OX=4565 GN=TRAES_3BF087800010CFD_c1 PE=3 SV=1
osa00270 Cysteine and methionine metabolism	A0A3B6B6M7	159	Adenosylhomocysteinase OS=Triticum aestivum OX=4565 PE=3 SV=1
osa00270 Cysteine and methionine metabolism	A0A3B6B6M7	237	Adenosylhomocysteinase OS=Triticum aestivum OX=4565 PE=3 SV=1
osa00270 Cysteine and methionine metabolism	A0A3B6B6M7	437	Adenosylhomocysteinase OS=Triticum aestivum OX=4565 PE=3 SV=1
osa00270 Cysteine and methionine metabolism	A0A3B6B6M7	53	Adenosylhomocysteinase OS=Triticum aestivum OX=4565 PE=3 SV=1
osa00270 Cysteine and methionine metabolism	A0A3B6B6M7	7	Adenosylhomocysteinase OS=Triticum aestivum OX=4565 PE=3 SV=1
osa00270 Cysteine and methionine metabolism	A0A3B6B6M7	282	Adenosylhomocysteinase OS=Triticum aestivum OX=4565 PE=3 SV=1
osa00270 Cysteine and methionine metabolism	A0A3B6B6M7	442	Adenosylhomocysteinase OS=Triticum aestivum OX=4565 PE=3 SV=1
osa00270 Cysteine and methionine metabolism	A0A3B6B6M7	17	Adenosylhomocysteinase OS=Triticum aestivum OX=4565 PE=3 SV=1
osa00270 Cysteine and methionine metabolism	A0A3B6B6M7	460	Adenosylhomocysteinase OS=Triticum aestivum OX=4565 PE=3 SV=1
osa00270 Cysteine and methionine metabolism	A0A3B6B6M7	431	Adenosylhomocysteinase OS=Triticum aestivum OX=4565 PE=3 SV=1
osa00270 Cysteine and methionine metabolism	A0A3B6B6M7	450	Adenosylhomocysteinase OS=Triticum aestivum OX=4565 PE=3 SV=1
osa00270 Cysteine and methionine metabolism	A0A3B6B6M7	162	Adenosylhomocysteinase OS=Triticum aestivum OX=4565 PE=3 SV=1
osa00270 Cysteine and methionine metabolism	A0A3B6B6M7	372	Adenosylhomocysteinase OS=Triticum aestivum OX=4565 PE=3 SV=1
osa00270 Cysteine and methionine metabolism	A0A3B6B6M7	275	Adenosylhomocysteinase OS=Triticum aestivum OX=4565 PE=3 SV=1
osa00270 Cysteine and methionine metabolism	A0A3B6CE27	7	Adenosylhomocysteinase OS=Triticum aestivum OX=4565 PE=3 SV=1
osa00270 Cysteine and methionine metabolism	A0A3B6MY99	342	Malate dehydrogenase OS=Triticum aestivum OX=4565 PE=3 SV=1
osa00270 Cysteine and methionine metabolism	A0A3B5ZSR0	209	Malate dehydrogenase OS=Triticum aestivum OX=4565 PE=3 SV=1
osa00270 Cysteine and methionine metabolism	A0A3B6ML72	123	Cysteine synthase OS=Triticum aestivum OX=4565 PE=3 SV=1
osa00270 Cysteine and methionine metabolism	A0A3B6ML72	159	Cysteine synthase OS=Triticum aestivum OX=4565 PE=3 SV=1
osa00270 Cysteine and methionine metabolism	A0A3B6ML72	164	Cysteine synthase OS=Triticum aestivum OX=4565 PE=3 SV=1
osa00270 Cysteine and methionine metabolism	A0A3B6THT8	141	Aspartate aminotransferase OS=Triticum aestivum OX=4565 PE=4 SV=1
osa00270 Cysteine and methionine metabolism	A0A3B5Y6M5	118	Malate dehydrogenase OS=Triticum aestivum OX=4565 PE=3 SV=1
osa00270 Cysteine and methionine metabolism	A0A3B5Y6M5	83	Malate dehydrogenase OS=Triticum aestivum OX=4565 PE=3 SV=1
osa00270 Cysteine and methionine metabolism	A0A3B5Y6M5	291	Malate dehydrogenase OS=Triticum aestivum OX=4565 PE=3 SV=1
osa00270 Cysteine and methionine metabolism	A0A3B5Y6M5	139	Malate dehydrogenase OS=Triticum aestivum OX=4565 PE=3 SV=1
osa00270 Cysteine and methionine metabolism	A0A3B5Y6M5	126	Malate dehydrogenase OS=Triticum aestivum OX=4565 PE=3 SV=1
osa00270 Cysteine and methionine metabolism	A0A3B6RJT2	232	"Malate dehydrogenase, chloroplastic(predicted) OS=Triticum aestivum OX=4565 PE=3 SV=1"
osa00270 Cysteine and methionine metabolism	A0A3B6EB15	237	Cysteine synthase OS=Triticum aestivum OX=4565 PE=3 SV=1
osa00270 Cysteine and methionine metabolism	A0A3B6EB15	93	Cysteine synthase OS=Triticum aestivum OX=4565 PE=3 SV=1
osa00270 Cysteine and methionine metabolism	A0A3B6EB15	90	Cysteine synthase OS=Triticum aestivum OX=4565 PE=3 SV=1
osa00270 Cysteine and methionine metabolism	A0A3B6EB15	198	Cysteine synthase OS=Triticum aestivum OX=4565 PE=3 SV=1
osa00270 Cysteine and methionine metabolism	A0A3B6EB15	284	Cysteine synthase OS=Triticum aestivum OX=4565 PE=3 SV=1
osa00270 Cysteine and methionine metabolism	A0A3B6EB15	193	Cysteine synthase OS=Triticum aestivum OX=4565 PE=3 SV=1
osa00270 Cysteine and methionine metabolism	A0A3B6EB15	113	Cysteine synthase OS=Triticum aestivum OX=4565 PE=3 SV=1
osa00270 Cysteine and methionine metabolism	A0A1D6B308	218	S-adenosylmethionine synthase OS=Triticum aestivum OX=4565 PE=3 SV=1
osa00270 Cysteine and methionine metabolism	A0A3B6LFG4	198	Cysteine synthase OS=Triticum aestivum OX=4565 PE=3 SV=1
osa00270 Cysteine and methionine metabolism	A0A3B6LFG4	176	Cysteine synthase OS=Triticum aestivum OX=4565 PE=3 SV=1
osa00270 Cysteine and methionine metabolism	A0A3B6MJZ2	377	5-methyltetrahydropteroyltriglutamate--homocysteine methyltransferase(predicted) OS=Triticum aestivum OX=4565 PE=3 SV=1
osa00270 Cysteine and methionine metabolism	A0A3B6GVN2	69	S-adenosylmethionine synthase OS=Triticum aestivum OX=4565 PE=3 SV=1
osa00270 Cysteine and methionine metabolism	A0A3B6GVN2	365	S-adenosylmethionine synthase OS=Triticum aestivum OX=4565 PE=3 SV=1
osa00270 Cysteine and methionine metabolism	A0A3B6GVN2	229	S-adenosylmethionine synthase OS=Triticum aestivum OX=4565 PE=3 SV=1
osa00270 Cysteine and methionine metabolism	A0A3B6GVN2	224	S-adenosylmethionine synthase OS=Triticum aestivum OX=4565 PE=3 SV=1
osa00270 Cysteine and methionine metabolism	A0A3B6GVN2	293	S-adenosylmethionine synthase OS=Triticum aestivum OX=4565 PE=3 SV=1
osa00270 Cysteine and methionine metabolism	A0A3B6GVN2	279	S-adenosylmethionine synthase OS=Triticum aestivum OX=4565 PE=3 SV=1
osa00270 Cysteine and methionine metabolism	A0A3B6GVN2	218	S-adenosylmethionine synthase OS=Triticum aestivum OX=4565 PE=3 SV=1
osa00270 Cysteine and methionine metabolism	A0A3B6CE50	191	Adenosylhomocysteinase OS=Triticum aestivum OX=4565 PE=3 SV=1
osa00270 Cysteine and methionine metabolism	A0A3B6CE50	186	Adenosylhomocysteinase OS=Triticum aestivum OX=4565 PE=3 SV=1
osa04075 Plant hormone signal transduction	A0A2X0SLI3	131	40S ribosomal protein S6 OS=Triticum aestivum OX=4565 GN=CAMPLR22A2D_LOCUS1521 PE=3 SV=1
osa04075 Plant hormone signal transduction	A0A2X0SLI3	58	40S ribosomal protein S6 OS=Triticum aestivum OX=4565 GN=CAMPLR22A2D_LOCUS1521 PE=3 SV=1
osa00480 Glutathione metabolism	A0A3B6JL78	136	PEROXIDASE_4 domain-containing protein OS=Triticum aestivum OX=4565 PE=3 SV=1
osa00480 Glutathione metabolism	A0A3B6HVA3	132	Glutathione peroxidase OS=Triticum aestivum OX=4565 PE=3 SV=1
osa00480 Glutathione metabolism	A0A3B6TR55	54	PABS domain-containing protein OS=Triticum aestivum OX=4565 PE=3 SV=1
osa00480 Glutathione metabolism	A0A3B6LKJ1	350	Aminopeptidase N(predicted) OS=Triticum aestivum OX=4565 PE=4 SV=1
osa00480 Glutathione metabolism	A0A3B6LKJ1	75	Aminopeptidase N(predicted) OS=Triticum aestivum OX=4565 PE=4 SV=1
osa00480 Glutathione metabolism	A0A3B6LKJ1	653	Aminopeptidase N(predicted) OS=Triticum aestivum OX=4565 PE=4 SV=1
osa00480 Glutathione metabolism	A0A3B6DI12	288	PEROXIDASE_4 domain-containing protein OS=Triticum aestivum OX=4565 PE=3 SV=1
osa00480 Glutathione metabolism	A0A3B6NSG2	209	Glutathione peroxidase OS=Triticum aestivum OX=4565 PE=3 SV=1
osa00480 Glutathione metabolism	A0A3B6NSG2	90	Glutathione peroxidase OS=Triticum aestivum OX=4565 PE=3 SV=1
osa00480 Glutathione metabolism	Q9SP56	138	Glutathione S-transferase OS=Triticum aestivum OX=4565 GN=GST1 PE=2 SV=1
osa00480 Glutathione metabolism	W5HFZ6	38	"6-phosphogluconate dehydrogenase, decarboxylating OS=Triticum aestivum OX=4565 PE=3 SV=1"
osa00480 Glutathione metabolism	W5HFZ6	178	"6-phosphogluconate dehydrogenase, decarboxylating OS=Triticum aestivum OX=4565 PE=3 SV=1"
osa00480 Glutathione metabolism	W5HFZ6	346	"6-phosphogluconate dehydrogenase, decarboxylating OS=Triticum aestivum OX=4565 PE=3 SV=1"
osa00480 Glutathione metabolism	W5HFZ6	305	"6-phosphogluconate dehydrogenase, decarboxylating OS=Triticum aestivum OX=4565 PE=3 SV=1"
osa00480 Glutathione metabolism	W5HFZ6	260	"6-phosphogluconate dehydrogenase, decarboxylating OS=Triticum aestivum OX=4565 PE=3 SV=1"
osa00480 Glutathione metabolism	W5HFZ6	297	"6-phosphogluconate dehydrogenase, decarboxylating OS=Triticum aestivum OX=4565 PE=3 SV=1"
osa00480 Glutathione metabolism	A0A3B6B478	205	PEROXIDASE_4 domain-containing protein OS=Triticum aestivum OX=4565 PE=3 SV=1
osa00480 Glutathione metabolism	A0A3B6HMK6	324	Glutathione reductase OS=Triticum aestivum OX=4565 PE=3 SV=1
osa00480 Glutathione metabolism	A0A3B6HMK6	207	Glutathione reductase OS=Triticum aestivum OX=4565 PE=3 SV=1
osa00480 Glutathione metabolism	A0A3B6HMK6	167	Glutathione reductase OS=Triticum aestivum OX=4565 PE=3 SV=1
osa00480 Glutathione metabolism	A0A3B6HMK6	195	Glutathione reductase OS=Triticum aestivum OX=4565 PE=3 SV=1
osa00480 Glutathione metabolism	A0A3B6SCP3	238	PEROXIDASE_4 domain-containing protein OS=Triticum aestivum OX=4565 PE=3 SV=1
osa00480 Glutathione metabolism	A0A3B6SCP3	28	PEROXIDASE_4 domain-containing protein OS=Triticum aestivum OX=4565 PE=3 SV=1
osa00480 Glutathione metabolism	A0A3B6SCP3	206	PEROXIDASE_4 domain-containing protein OS=Triticum aestivum OX=4565 PE=3 SV=1
osa00480 Glutathione metabolism	A0A3B6SCP3	151	PEROXIDASE_4 domain-containing protein OS=Triticum aestivum OX=4565 PE=3 SV=1
osa00480 Glutathione metabolism	A0A3B6SBB1	92	"Glutathione S-transferase DHAR3, chloroplastic(predicted) OS=Triticum aestivum OX=4565 PE=3 SV=1"
osa00480 Glutathione metabolism	A0A3B6SBB1	123	"Glutathione S-transferase DHAR3, chloroplastic(predicted) OS=Triticum aestivum OX=4565 PE=3 SV=1"
osa00480 Glutathione metabolism	A0A3B6C8X8	175	Glucose-6-phosphate 1-dehydrogenase OS=Triticum aestivum OX=4565 PE=3 SV=1
osa00480 Glutathione metabolism	A0A3B6QEF1	226	Glucose-6-phosphate 1-dehydrogenase OS=Triticum aestivum OX=4565 PE=3 SV=1
osa00480 Glutathione metabolism	A0A3B5ZZG7	25	"6-phosphogluconate dehydrogenase, decarboxylating OS=Triticum aestivum OX=4565 PE=3 SV=1"
osa00480 Glutathione metabolism	A0A3B6CC52	327	PEROXIDASE_4 domain-containing protein OS=Triticum aestivum OX=4565 PE=3 SV=1
osa00480 Glutathione metabolism	A0A3B6CC52	221	PEROXIDASE_4 domain-containing protein OS=Triticum aestivum OX=4565 PE=3 SV=1
osa00480 Glutathione metabolism	A0A3B6CC52	286	PEROXIDASE_4 domain-containing protein OS=Triticum aestivum OX=4565 PE=3 SV=1
osa00480 Glutathione metabolism	A0A3B6CC52	194	PEROXIDASE_4 domain-containing protein OS=Triticum aestivum OX=4565 PE=3 SV=1
osa00480 Glutathione metabolism	A0A3B6CC52	160	PEROXIDASE_4 domain-containing protein OS=Triticum aestivum OX=4565 PE=3 SV=1
osa00480 Glutathione metabolism	A0A3B6CC52	230	PEROXIDASE_4 domain-containing protein OS=Triticum aestivum OX=4565 PE=3 SV=1
osa00480 Glutathione metabolism	A0A3B5YTU4	73	Glutathione-S-transferase 19E50(predicted) OS=Triticum aestivum OX=4565 PE=3 SV=1
osa00480 Glutathione metabolism	A0A3B6FMQ8	145	Glutathione S-transferase 1(predicted) OS=Triticum aestivum OX=4565 PE=3 SV=1
osa00480 Glutathione metabolism	A0A3B6EHG7	345	Isocitrate dehydrogenase [NADP] OS=Triticum aestivum OX=4565 PE=3 SV=1
osa00480 Glutathione metabolism	A0A3B6EHG7	149	Isocitrate dehydrogenase [NADP] OS=Triticum aestivum OX=4565 PE=3 SV=1
osa00480 Glutathione metabolism	A0A3B6EHG7	128	Isocitrate dehydrogenase [NADP] OS=Triticum aestivum OX=4565 PE=3 SV=1
osa00480 Glutathione metabolism	A0A3B6EHG7	238	Isocitrate dehydrogenase [NADP] OS=Triticum aestivum OX=4565 PE=3 SV=1
osa00480 Glutathione metabolism	A0A3B6EHG7	374	Isocitrate dehydrogenase [NADP] OS=Triticum aestivum OX=4565 PE=3 SV=1
osa00480 Glutathione metabolism	A0A3B6EHG7	117	Isocitrate dehydrogenase [NADP] OS=Triticum aestivum OX=4565 PE=3 SV=1
osa00480 Glutathione metabolism	A0A3B6EHG7	86	Isocitrate dehydrogenase [NADP] OS=Triticum aestivum OX=4565 PE=3 SV=1
osa00480 Glutathione metabolism	A0A3B6EHG7	29	Isocitrate dehydrogenase [NADP] OS=Triticum aestivum OX=4565 PE=3 SV=1
osa00480 Glutathione metabolism	A0A3B6QI62	22	Glutathione peroxidase OS=Triticum aestivum OX=4565 PE=3 SV=1
osa00480 Glutathione metabolism	A0A3B6QI62	30	Glutathione peroxidase OS=Triticum aestivum OX=4565 PE=3 SV=1
osa00480 Glutathione metabolism	A0A3B6QI62	141	Glutathione peroxidase OS=Triticum aestivum OX=4565 PE=3 SV=1
osa00480 Glutathione metabolism	A0A3B6QI62	122	Glutathione peroxidase OS=Triticum aestivum OX=4565 PE=3 SV=1
osa00480 Glutathione metabolism	A0A3B6QI62	160	Glutathione peroxidase OS=Triticum aestivum OX=4565 PE=3 SV=1
osa00480 Glutathione metabolism	A0A3B6QNV0	116	Glutathione reductase OS=Triticum aestivum OX=4565 PE=3 SV=1
osa00480 Glutathione metabolism	A0A3B5YRG4	32	Dehydroascorbate reductase(predicted) OS=Triticum aestivum OX=4565 PE=3 SV=1
osa00480 Glutathione metabolism	A0A3B6ENE2	217	Glutathione S-transferase 1(predicted) OS=Triticum aestivum OX=4565 PE=3 SV=1
osa00480 Glutathione metabolism	A0A3B6ENE2	73	Glutathione S-transferase 1(predicted) OS=Triticum aestivum OX=4565 PE=3 SV=1
osa00480 Glutathione metabolism	A0A3B6ENE2	198	Glutathione S-transferase 1(predicted) OS=Triticum aestivum OX=4565 PE=3 SV=1
osa00480 Glutathione metabolism	A0A3B6ENE2	5	Glutathione S-transferase 1(predicted) OS=Triticum aestivum OX=4565 PE=3 SV=1
osa00480 Glutathione metabolism	A0A3B6KN68	200	Putative glutathione S-transferase GSTU1(predicted) OS=Triticum aestivum OX=4565 PE=4 SV=1
osa00480 Glutathione metabolism	A0A3B6KN68	120	Putative glutathione S-transferase GSTU1(predicted) OS=Triticum aestivum OX=4565 PE=4 SV=1
osa00480 Glutathione metabolism	A0A3B6KN68	108	Putative glutathione S-transferase GSTU1(predicted) OS=Triticum aestivum OX=4565 PE=4 SV=1
osa00480 Glutathione metabolism	A0A3B6KN68	107	Putative glutathione S-transferase GSTU1(predicted) OS=Triticum aestivum OX=4565 PE=4 SV=1
osa03430 Mismatch repair	A0A077RVD7	99	OB-fold nucleic acid binding domain containing protein(predicted) OS=Triticum aestivum OX=4565 GN=TRAES_3BF062500090CFD_c1 PE=4 SV=1
osa04146 Peroxisome	A0A3B6KNX6	137	FMN hydroxy acid dehydrogenase domain-containing protein OS=Triticum aestivum OX=4565 PE=3 SV=1
osa04146 Peroxisome	A0A3B6KNX6	152	FMN hydroxy acid dehydrogenase domain-containing protein OS=Triticum aestivum OX=4565 PE=3 SV=1
osa04146 Peroxisome	A0A3B6KNX6	216	FMN hydroxy acid dehydrogenase domain-containing protein OS=Triticum aestivum OX=4565 PE=3 SV=1
osa04146 Peroxisome	A0A3B6KNX6	16	FMN hydroxy acid dehydrogenase domain-containing protein OS=Triticum aestivum OX=4565 PE=3 SV=1
osa04146 Peroxisome	A0A3B6KNX6	148	FMN hydroxy acid dehydrogenase domain-containing protein OS=Triticum aestivum OX=4565 PE=3 SV=1
osa04146 Peroxisome	A0A3B6KNX6	171	FMN hydroxy acid dehydrogenase domain-containing protein OS=Triticum aestivum OX=4565 PE=3 SV=1
osa04146 Peroxisome	A0A3B6SHQ4	52	Aminotran_5 domain-containing protein OS=Triticum aestivum OX=4565 PE=3 SV=1
osa04146 Peroxisome	A0A3B6SHQ4	161	Aminotran_5 domain-containing protein OS=Triticum aestivum OX=4565 PE=3 SV=1
osa04146 Peroxisome	A0A3B6SHQ4	344	Aminotran_5 domain-containing protein OS=Triticum aestivum OX=4565 PE=3 SV=1
osa04146 Peroxisome	A0A3B6SHQ4	45	Aminotran_5 domain-containing protein OS=Triticum aestivum OX=4565 PE=3 SV=1
osa04146 Peroxisome	A0A3B6SHQ4	295	Aminotran_5 domain-containing protein OS=Triticum aestivum OX=4565 PE=3 SV=1
osa04146 Peroxisome	A0A3B6JLK6	144	Superoxide dismutase [Cu-Zn] OS=Triticum aestivum OX=4565 PE=3 SV=1
osa04146 Peroxisome	A0A096ULI5	360	FMN hydroxy acid dehydrogenase domain-containing protein OS=Triticum aestivum OX=4565 PE=3 SV=1
osa04146 Peroxisome	A0A3B6MRH3	674	AMP-binding domain-containing protein OS=Triticum aestivum OX=4565 PE=4 SV=1
osa04146 Peroxisome	A0A3B6EHG7	345	Isocitrate dehydrogenase [NADP] OS=Triticum aestivum OX=4565 PE=3 SV=1
osa04146 Peroxisome	A0A3B6EHG7	149	Isocitrate dehydrogenase [NADP] OS=Triticum aestivum OX=4565 PE=3 SV=1
osa04146 Peroxisome	A0A3B6EHG7	128	Isocitrate dehydrogenase [NADP] OS=Triticum aestivum OX=4565 PE=3 SV=1
osa04146 Peroxisome	A0A3B6EHG7	238	Isocitrate dehydrogenase [NADP] OS=Triticum aestivum OX=4565 PE=3 SV=1
osa04146 Peroxisome	A0A3B6EHG7	374	Isocitrate dehydrogenase [NADP] OS=Triticum aestivum OX=4565 PE=3 SV=1
osa04146 Peroxisome	A0A3B6EHG7	117	Isocitrate dehydrogenase [NADP] OS=Triticum aestivum OX=4565 PE=3 SV=1
osa04146 Peroxisome	A0A3B6EHG7	86	Isocitrate dehydrogenase [NADP] OS=Triticum aestivum OX=4565 PE=3 SV=1
osa04146 Peroxisome	A0A3B6EHG7	29	Isocitrate dehydrogenase [NADP] OS=Triticum aestivum OX=4565 PE=3 SV=1
osa04146 Peroxisome	A0A3B6LUD5	16	FMN hydroxy acid dehydrogenase domain-containing protein OS=Triticum aestivum OX=4565 PE=3 SV=1
osa04146 Peroxisome	A0A3B6JN35	285	Mitochondrial substrate carrier family protein Q(predicted) OS=Triticum aestivum OX=4565 PE=3 SV=1
osa04146 Peroxisome	A0A3B6JMX0	401	Catalase OS=Triticum aestivum OX=4565 PE=3 SV=1
osa04146 Peroxisome	A0A3B6JMX0	163	Catalase OS=Triticum aestivum OX=4565 PE=3 SV=1
osa04146 Peroxisome	A0A3B6JMX0	481	Catalase OS=Triticum aestivum OX=4565 PE=3 SV=1
osa04146 Peroxisome	A0A3B6JMX0	424	Catalase OS=Triticum aestivum OX=4565 PE=3 SV=1
osa04146 Peroxisome	A0A3B6JMX0	227	Catalase OS=Triticum aestivum OX=4565 PE=3 SV=1
osa04146 Peroxisome	A0A3B6JMX0	429	Catalase OS=Triticum aestivum OX=4565 PE=3 SV=1
osa04146 Peroxisome	A0A3B6JMX0	150	Catalase OS=Triticum aestivum OX=4565 PE=3 SV=1
osa04146 Peroxisome	A0A3B6RP85	227	Catalase domain-containing protein OS=Triticum aestivum OX=4565 PE=4 SV=1
osa04146 Peroxisome	A0A3B6RP85	62	Catalase domain-containing protein OS=Triticum aestivum OX=4565 PE=4 SV=1
osa04146 Peroxisome	A0A3B6PSZ6	246	3-ketoacyl-CoA thiolase-like protein(predicted) OS=Triticum aestivum OX=4565 PE=3 SV=1
osa04146 Peroxisome	A0A3B6ASV9	123	Superoxide dismutase [Cu-Zn] OS=Triticum aestivum OX=4565 PE=3 SV=1
osa04146 Peroxisome	A0A3B6ASV9	116	Superoxide dismutase [Cu-Zn] OS=Triticum aestivum OX=4565 PE=3 SV=1
osa04146 Peroxisome	A0A3B6ASV9	3	Superoxide dismutase [Cu-Zn] OS=Triticum aestivum OX=4565 PE=3 SV=1
osa00190 Oxidative phosphorylation	P69448	48	"ATP synthase subunit c, chloroplastic OS=Triticum aestivum OX=4565 GN=atpH PE=1 SV=1"
osa00190 Oxidative phosphorylation	A0A3B6IS95	162	"ATP synthase B chain, chloroplast, putative, expressed(predicted) OS=Triticum aestivum OX=4565 PE=3 SV=1"
osa00190 Oxidative phosphorylation	A0A3B6IS95	157	"ATP synthase B chain, chloroplast, putative, expressed(predicted) OS=Triticum aestivum OX=4565 PE=3 SV=1"
osa00190 Oxidative phosphorylation	P20858	231	"ATP synthase subunit beta, chloroplastic OS=Triticum aestivum OX=4565 GN=atpB PE=3 SV=1"
osa00190 Oxidative phosphorylation	P20858	392	"ATP synthase subunit beta, chloroplastic OS=Triticum aestivum OX=4565 GN=atpB PE=3 SV=1"
osa00190 Oxidative phosphorylation	P20858	495	"ATP synthase subunit beta, chloroplastic OS=Triticum aestivum OX=4565 GN=atpB PE=3 SV=1"
osa00190 Oxidative phosphorylation	P20858	359	"ATP synthase subunit beta, chloroplastic OS=Triticum aestivum OX=4565 GN=atpB PE=3 SV=1"
osa00190 Oxidative phosphorylation	P20858	18	"ATP synthase subunit beta, chloroplastic OS=Triticum aestivum OX=4565 GN=atpB PE=3 SV=1"
osa00190 Oxidative phosphorylation	P20858	217	"ATP synthase subunit beta, chloroplastic OS=Triticum aestivum OX=4565 GN=atpB PE=3 SV=1"
osa00190 Oxidative phosphorylation	P20858	167	"ATP synthase subunit beta, chloroplastic OS=Triticum aestivum OX=4565 GN=atpB PE=3 SV=1"
osa00190 Oxidative phosphorylation	P12112	119	"ATP synthase subunit alpha, chloroplastic OS=Triticum aestivum OX=4565 GN=atpA PE=3 SV=2"
osa00190 Oxidative phosphorylation	P12112	466	"ATP synthase subunit alpha, chloroplastic OS=Triticum aestivum OX=4565 GN=atpA PE=3 SV=2"
osa00190 Oxidative phosphorylation	P12112	11	"ATP synthase subunit alpha, chloroplastic OS=Triticum aestivum OX=4565 GN=atpA PE=3 SV=2"
osa00190 Oxidative phosphorylation	P12112	266	"ATP synthase subunit alpha, chloroplastic OS=Triticum aestivum OX=4565 GN=atpA PE=3 SV=2"
osa00190 Oxidative phosphorylation	P12112	114	"ATP synthase subunit alpha, chloroplastic OS=Triticum aestivum OX=4565 GN=atpA PE=3 SV=2"
osa00190 Oxidative phosphorylation	P12112	377	"ATP synthase subunit alpha, chloroplastic OS=Triticum aestivum OX=4565 GN=atpA PE=3 SV=2"
osa00190 Oxidative phosphorylation	P12112	469	"ATP synthase subunit alpha, chloroplastic OS=Triticum aestivum OX=4565 GN=atpA PE=3 SV=2"
osa00190 Oxidative phosphorylation	P12112	176	"ATP synthase subunit alpha, chloroplastic OS=Triticum aestivum OX=4565 GN=atpA PE=3 SV=2"
osa00190 Oxidative phosphorylation	A0A3B6QK15	86	"ATP synthase subunit O, mitochondrial(predicted) OS=Triticum aestivum OX=4565 PE=3 SV=1"
osa00190 Oxidative phosphorylation	Q95H42	253	"NAD(P)H-quinone oxidoreductase subunit H, chloroplastic OS=Triticum aestivum OX=4565 GN=ndhH PE=3 SV=1"
osa00190 Oxidative phosphorylation	A0A3B6SIV9	294	Cytochrome c domain-containing protein OS=Triticum aestivum OX=4565 PE=4 SV=1
osa00190 Oxidative phosphorylation	A0A3B6HR53	84	NADH-plastoquinone oxidoreductase subunit K (Fragment)(predicted) OS=Triticum aestivum OX=4565 PE=4 SV=1
osa00190 Oxidative phosphorylation	A0A3B6QKZ9	118	"ATP synthase delta chain, chloroplastic(predicted) OS=Triticum aestivum OX=4565 PE=3 SV=1"
osa00190 Oxidative phosphorylation	P05312	165	"NAD(P)H-quinone oxidoreductase subunit I, chloroplastic OS=Triticum aestivum OX=4565 GN=ndhI PE=3 SV=2"
osa00190 Oxidative phosphorylation	A0A341QMC1	52	ATP synthase subunit(predicted) OS=Triticum aestivum OX=4565 PE=3 SV=1
osa00190 Oxidative phosphorylation	A0A341QMC1	155	ATP synthase subunit(predicted) OS=Triticum aestivum OX=4565 PE=3 SV=1
osa00190 Oxidative phosphorylation	A0A341QMC1	64	ATP synthase subunit(predicted) OS=Triticum aestivum OX=4565 PE=3 SV=1
osa00190 Oxidative phosphorylation	A0A341QMC1	156	ATP synthase subunit(predicted) OS=Triticum aestivum OX=4565 PE=3 SV=1
osa00190 Oxidative phosphorylation	A0A341QMC1	328	ATP synthase subunit(predicted) OS=Triticum aestivum OX=4565 PE=3 SV=1
osa00190 Oxidative phosphorylation	A0A341QMC1	256	ATP synthase subunit(predicted) OS=Triticum aestivum OX=4565 PE=3 SV=1
osa00190 Oxidative phosphorylation	A0A341QMC1	132	ATP synthase subunit(predicted) OS=Triticum aestivum OX=4565 PE=3 SV=1
osa00190 Oxidative phosphorylation	A0A341QMC1	58	ATP synthase subunit(predicted) OS=Triticum aestivum OX=4565 PE=3 SV=1
osa00190 Oxidative phosphorylation	W5BEP1	131	"ATP synthase subunit d, mitochondrial OS=Triticum aestivum OX=4565 GN=CAMPLR22A2D_LOCUS2925 PE=3 SV=1"
osa00190 Oxidative phosphorylation	A0A3B6C3X9	413	V-type proton ATPase subunit H OS=Triticum aestivum OX=4565 PE=3 SV=1
osa00190 Oxidative phosphorylation	A0A3B6JJL9	205	"ATP synthase B chain, chloroplast, putative, expressed(predicted) OS=Triticum aestivum OX=4565 PE=3 SV=1"
osa00190 Oxidative phosphorylation	A0A3B6JJL9	120	"ATP synthase B chain, chloroplast, putative, expressed(predicted) OS=Triticum aestivum OX=4565 PE=3 SV=1"
osa00190 Oxidative phosphorylation	A0A3B6JJL9	162	"ATP synthase B chain, chloroplast, putative, expressed(predicted) OS=Triticum aestivum OX=4565 PE=3 SV=1"
osa00190 Oxidative phosphorylation	A0A3B6JJL9	138	"ATP synthase B chain, chloroplast, putative, expressed(predicted) OS=Triticum aestivum OX=4565 PE=3 SV=1"
osa00190 Oxidative phosphorylation	A0A3B6JJL9	150	"ATP synthase B chain, chloroplast, putative, expressed(predicted) OS=Triticum aestivum OX=4565 PE=3 SV=1"
osa00190 Oxidative phosphorylation	A0A3B6JJL9	153	"ATP synthase B chain, chloroplast, putative, expressed(predicted) OS=Triticum aestivum OX=4565 PE=3 SV=1"
osa00190 Oxidative phosphorylation	A0A3B5Y5K9	147	ATP synthase subunit beta OS=Triticum aestivum OX=4565 PE=3 SV=1
osa00190 Oxidative phosphorylation	A0A3B5Y5K9	67	ATP synthase subunit beta OS=Triticum aestivum OX=4565 PE=3 SV=1
osa00190 Oxidative phosphorylation	A0A3B5Y5K9	182	ATP synthase subunit beta OS=Triticum aestivum OX=4565 PE=3 SV=1
osa00190 Oxidative phosphorylation	A0A3B5Y5K9	547	ATP synthase subunit beta OS=Triticum aestivum OX=4565 PE=3 SV=1
osa00190 Oxidative phosphorylation	A0A3B5Y5K9	451	ATP synthase subunit beta OS=Triticum aestivum OX=4565 PE=3 SV=1
osa00190 Oxidative phosphorylation	A0A3B5Y5K9	178	ATP synthase subunit beta OS=Triticum aestivum OX=4565 PE=3 SV=1
osa00190 Oxidative phosphorylation	A0A3B5Y5K9	284	ATP synthase subunit beta OS=Triticum aestivum OX=4565 PE=3 SV=1
osa00190 Oxidative phosphorylation	A0A3B5Y5K9	224	ATP synthase subunit beta OS=Triticum aestivum OX=4565 PE=3 SV=1
osa00190 Oxidative phosphorylation	A0A3B6LU07	468	"Succinate dehydrogenase [ubiquinone] flavoprotein subunit, mitochondrial OS=Triticum aestivum OX=4565 PE=3 SV=1"
osa00190 Oxidative phosphorylation	Q95H46	646	"NAD(P)H-quinone oxidoreductase subunit 5, chloroplastic OS=Triticum aestivum OX=4565 GN=ndhF PE=3 SV=1"
osa00190 Oxidative phosphorylation	Q95H46	653	"NAD(P)H-quinone oxidoreductase subunit 5, chloroplastic OS=Triticum aestivum OX=4565 GN=ndhF PE=3 SV=1"
osa00190 Oxidative phosphorylation	A0A3B5Y1V7	60	Acyl carrier protein OS=Triticum aestivum OX=4565 PE=3 SV=1
osa00190 Oxidative phosphorylation	A0A3B6C964	171	"Cytochrome b-c1 complex subunit Rieske, mitochondrial OS=Triticum aestivum OX=4565 PE=4 SV=1"
osa00190 Oxidative phosphorylation	A0A341Y4U2	102	Putative V-type proton ATPase catalytic subunit A(predicted) OS=Triticum aestivum OX=4565 PE=3 SV=1
osa00190 Oxidative phosphorylation	A0A341Y4U2	386	Putative V-type proton ATPase catalytic subunit A(predicted) OS=Triticum aestivum OX=4565 PE=3 SV=1
osa00190 Oxidative phosphorylation	A0A341Y4U2	581	Putative V-type proton ATPase catalytic subunit A(predicted) OS=Triticum aestivum OX=4565 PE=3 SV=1
osa00190 Oxidative phosphorylation	A0A341Y4U2	567	Putative V-type proton ATPase catalytic subunit A(predicted) OS=Triticum aestivum OX=4565 PE=3 SV=1
osa00190 Oxidative phosphorylation	A0A341Y4U2	501	Putative V-type proton ATPase catalytic subunit A(predicted) OS=Triticum aestivum OX=4565 PE=3 SV=1
osa00190 Oxidative phosphorylation	A0A341Y4U2	560	Putative V-type proton ATPase catalytic subunit A(predicted) OS=Triticum aestivum OX=4565 PE=3 SV=1
osa00190 Oxidative phosphorylation	A0A341Y4U2	302	Putative V-type proton ATPase catalytic subunit A(predicted) OS=Triticum aestivum OX=4565 PE=3 SV=1
osa00190 Oxidative phosphorylation	A0A341Y4U2	214	Putative V-type proton ATPase catalytic subunit A(predicted) OS=Triticum aestivum OX=4565 PE=3 SV=1
osa00190 Oxidative phosphorylation	A0A341Y4U2	508	Putative V-type proton ATPase catalytic subunit A(predicted) OS=Triticum aestivum OX=4565 PE=3 SV=1
osa00190 Oxidative phosphorylation	A0A341Y4U2	195	Putative V-type proton ATPase catalytic subunit A(predicted) OS=Triticum aestivum OX=4565 PE=3 SV=1
osa00190 Oxidative phosphorylation	A0A3B6PQU5	84	"ATP synthase subunit O, mitochondrial(predicted) OS=Triticum aestivum OX=4565 PE=3 SV=1"
osa00190 Oxidative phosphorylation	A0A3B6PQU5	106	"ATP synthase subunit O, mitochondrial(predicted) OS=Triticum aestivum OX=4565 PE=3 SV=1"
osa00190 Oxidative phosphorylation	A0A3B6PQU5	139	"ATP synthase subunit O, mitochondrial(predicted) OS=Triticum aestivum OX=4565 PE=3 SV=1"
osa00190 Oxidative phosphorylation	A0A3B6PQU5	68	"ATP synthase subunit O, mitochondrial(predicted) OS=Triticum aestivum OX=4565 PE=3 SV=1"
osa00190 Oxidative phosphorylation	A0A3B6PQU5	168	"ATP synthase subunit O, mitochondrial(predicted) OS=Triticum aestivum OX=4565 PE=3 SV=1"
osa00190 Oxidative phosphorylation	P83970	913	Plasma membrane ATPase OS=Triticum aestivum OX=4565 GN=ha1 PE=2 SV=1
osa00190 Oxidative phosphorylation	P83970	863	Plasma membrane ATPase OS=Triticum aestivum OX=4565 GN=ha1 PE=2 SV=1
osa00190 Oxidative phosphorylation	P83970	597	Plasma membrane ATPase OS=Triticum aestivum OX=4565 GN=ha1 PE=2 SV=1
osa00190 Oxidative phosphorylation	P83970	936	Plasma membrane ATPase OS=Triticum aestivum OX=4565 GN=ha1 PE=2 SV=1
osa00190 Oxidative phosphorylation	P83970	442	Plasma membrane ATPase OS=Triticum aestivum OX=4565 GN=ha1 PE=2 SV=1
osa00190 Oxidative phosphorylation	P83970	868	Plasma membrane ATPase OS=Triticum aestivum OX=4565 GN=ha1 PE=2 SV=1
osa00190 Oxidative phosphorylation	P83970	312	Plasma membrane ATPase OS=Triticum aestivum OX=4565 GN=ha1 PE=2 SV=1
osa00190 Oxidative phosphorylation	P83970	899	Plasma membrane ATPase OS=Triticum aestivum OX=4565 GN=ha1 PE=2 SV=1
osa00190 Oxidative phosphorylation	P83970	449	Plasma membrane ATPase OS=Triticum aestivum OX=4565 GN=ha1 PE=2 SV=1
osa00190 Oxidative phosphorylation	P83970	405	Plasma membrane ATPase OS=Triticum aestivum OX=4565 GN=ha1 PE=2 SV=1
osa00190 Oxidative phosphorylation	P83970	351	Plasma membrane ATPase OS=Triticum aestivum OX=4565 GN=ha1 PE=2 SV=1
osa00190 Oxidative phosphorylation	P83970	355	Plasma membrane ATPase OS=Triticum aestivum OX=4565 GN=ha1 PE=2 SV=1
osa00190 Oxidative phosphorylation	A0A3B6DLR7	188	Vacuolar ATPase subunit D1(predicted) OS=Triticum aestivum OX=4565 PE=4 SV=1
osa00190 Oxidative phosphorylation	A0A3B5ZVN8	63	NADH dehydrogenase [ubiquinone] 1 alpha subcomplex subunit 12 OS=Triticum aestivum OX=4565 PE=3 SV=1
osa00190 Oxidative phosphorylation	Q2L9B8	60	Vacuolar ATP synthase subunit E OS=Triticum aestivum OX=4565 GN=VATE PE=2 SV=1
osa00190 Oxidative phosphorylation	Q2L9B8	93	Vacuolar ATP synthase subunit E OS=Triticum aestivum OX=4565 GN=VATE PE=2 SV=1
osa00190 Oxidative phosphorylation	Q2L9B8	126	Vacuolar ATP synthase subunit E OS=Triticum aestivum OX=4565 GN=VATE PE=2 SV=1
osa00190 Oxidative phosphorylation	Q2L9B8	48	Vacuolar ATP synthase subunit E OS=Triticum aestivum OX=4565 GN=VATE PE=2 SV=1
osa00190 Oxidative phosphorylation	A0A3B6AZ05	131	"ATP synthase subunit d, mitochondrial OS=Triticum aestivum OX=4565 PE=3 SV=1"
osa00190 Oxidative phosphorylation	A0A3B6AZ05	67	"ATP synthase subunit d, mitochondrial OS=Triticum aestivum OX=4565 PE=3 SV=1"
osa00190 Oxidative phosphorylation	A0A3B6AZ05	118	"ATP synthase subunit d, mitochondrial OS=Triticum aestivum OX=4565 PE=3 SV=1"
osa00190 Oxidative phosphorylation	A0A3B6AZ05	99	"ATP synthase subunit d, mitochondrial OS=Triticum aestivum OX=4565 PE=3 SV=1"
osa00190 Oxidative phosphorylation	A0A3B6AZ05	34	"ATP synthase subunit d, mitochondrial OS=Triticum aestivum OX=4565 PE=3 SV=1"
osa00190 Oxidative phosphorylation	A0A3B6AZ05	73	"ATP synthase subunit d, mitochondrial OS=Triticum aestivum OX=4565 PE=3 SV=1"
osa00190 Oxidative phosphorylation	A0A3B6AZ05	125	"ATP synthase subunit d, mitochondrial OS=Triticum aestivum OX=4565 PE=3 SV=1"
osa00190 Oxidative phosphorylation	A0A3B6AZ05	16	"ATP synthase subunit d, mitochondrial OS=Triticum aestivum OX=4565 PE=3 SV=1"
osa00190 Oxidative phosphorylation	A0A3B6AZ05	13	"ATP synthase subunit d, mitochondrial OS=Triticum aestivum OX=4565 PE=3 SV=1"
osa00190 Oxidative phosphorylation	A0A3B6QIV4	243	"Soluble inorganic pyrophosphatase 6, chloroplastic(predicted) OS=Triticum aestivum OX=4565 PE=4 SV=1"
osa00190 Oxidative phosphorylation	A0A3B6QIV4	238	"Soluble inorganic pyrophosphatase 6, chloroplastic(predicted) OS=Triticum aestivum OX=4565 PE=4 SV=1"
osa00190 Oxidative phosphorylation	A0A3B6QIV4	76	"Soluble inorganic pyrophosphatase 6, chloroplastic(predicted) OS=Triticum aestivum OX=4565 PE=4 SV=1"
osa00190 Oxidative phosphorylation	A0A3B6QIV4	257	"Soluble inorganic pyrophosphatase 6, chloroplastic(predicted) OS=Triticum aestivum OX=4565 PE=4 SV=1"
osa00190 Oxidative phosphorylation	W5H1G1	439	Vacuolar proton pump subunit B OS=Triticum aestivum OX=4565 PE=3 SV=1
osa00190 Oxidative phosphorylation	A0A3B6H0P5	146	Cytochrome c oxidase subunit 2 OS=Triticum aestivum OX=4565 PE=3 SV=1
osa00190 Oxidative phosphorylation	Q9XPT0	156	"ATP synthase subunit a, chloroplastic OS=Triticum aestivum OX=4565 GN=atpI PE=3 SV=1"
osa00190 Oxidative phosphorylation	A0A3B5ZT15	59	ATP synthase subunit gamma(predicted) OS=Triticum aestivum OX=4565 PE=3 SV=1
osa00190 Oxidative phosphorylation	A0A3B5ZT15	155	ATP synthase subunit gamma(predicted) OS=Triticum aestivum OX=4565 PE=3 SV=1
osa00190 Oxidative phosphorylation	A0A3B5ZT15	136	ATP synthase subunit gamma(predicted) OS=Triticum aestivum OX=4565 PE=3 SV=1
osa00190 Oxidative phosphorylation	A0A3B5ZT15	146	ATP synthase subunit gamma(predicted) OS=Triticum aestivum OX=4565 PE=3 SV=1
osa00190 Oxidative phosphorylation	A0A3B5ZT15	143	ATP synthase subunit gamma(predicted) OS=Triticum aestivum OX=4565 PE=3 SV=1
osa00190 Oxidative phosphorylation	A0A3B5ZT15	153	ATP synthase subunit gamma(predicted) OS=Triticum aestivum OX=4565 PE=3 SV=1
osa00190 Oxidative phosphorylation	A0A3B5ZT15	107	ATP synthase subunit gamma(predicted) OS=Triticum aestivum OX=4565 PE=3 SV=1
osa00190 Oxidative phosphorylation	A0A3B6JGU6	65	Acyl carrier protein OS=Triticum aestivum OX=4565 PE=3 SV=1
osa00190 Oxidative phosphorylation	I3RN54	69	Inorganic pyrophosphotase OS=Triticum aestivum OX=4565 GN=IPP1-1 PE=2 SV=1
osa00190 Oxidative phosphorylation	I3RN54	8	Inorganic pyrophosphotase OS=Triticum aestivum OX=4565 GN=IPP1-1 PE=2 SV=1
osa00190 Oxidative phosphorylation	I3RN54	64	Inorganic pyrophosphotase OS=Triticum aestivum OX=4565 GN=IPP1-1 PE=2 SV=1
osa03410 Base excision repair	A0A3B5YSG2	866	Poly [ADP-ribose] polymerase OS=Triticum aestivum OX=4565 PE=4 SV=1
osa00592 alpha-Linolenic acid metabolism	A0A3B6PSZ6	246	3-ketoacyl-CoA thiolase-like protein(predicted) OS=Triticum aestivum OX=4565 PE=3 SV=1
osa00592 alpha-Linolenic acid metabolism	A0A3B6MID4	306	Lipoxygenase OS=Triticum aestivum OX=4565 PE=3 SV=1
osa00592 alpha-Linolenic acid metabolism	A0A3B6MID4	376	Lipoxygenase OS=Triticum aestivum OX=4565 PE=3 SV=1
osa00592 alpha-Linolenic acid metabolism	A0A3B6MID4	321	Lipoxygenase OS=Triticum aestivum OX=4565 PE=3 SV=1
osa00592 alpha-Linolenic acid metabolism	A0A3B6MID4	507	Lipoxygenase OS=Triticum aestivum OX=4565 PE=3 SV=1
osa00592 alpha-Linolenic acid metabolism	A0A3B6MID4	347	Lipoxygenase OS=Triticum aestivum OX=4565 PE=3 SV=1
osa00592 alpha-Linolenic acid metabolism	A0A3B6GQY0	354	3HCDH_N domain-containing protein OS=Triticum aestivum OX=4565 PE=3 SV=1
osa00592 alpha-Linolenic acid metabolism	A0A3B6QEK4	173	3-hydroxyacyl-CoA dehydrogenase(predicted) OS=Triticum aestivum OX=4565 PE=3 SV=1
osa00040 Pentose and glucuronate interconversions	A0A3B6MZI6	118	UDP-glucose 6-dehydrogenase OS=Triticum aestivum OX=4565 PE=3 SV=1
osa00040 Pentose and glucuronate interconversions	A0A3B6MZI6	307	UDP-glucose 6-dehydrogenase OS=Triticum aestivum OX=4565 PE=3 SV=1
osa00040 Pentose and glucuronate interconversions	A0A3B6MZI6	454	UDP-glucose 6-dehydrogenase OS=Triticum aestivum OX=4565 PE=3 SV=1
osa00040 Pentose and glucuronate interconversions	A0A3B6LQR3	11	UTP--glucose-1-phosphate uridylyltransferase OS=Triticum aestivum OX=4565 PE=3 SV=1
osa00040 Pentose and glucuronate interconversions	A0A3B6LQR3	21	UTP--glucose-1-phosphate uridylyltransferase OS=Triticum aestivum OX=4565 PE=3 SV=1
osa00040 Pentose and glucuronate interconversions	A0A3B6LQR3	183	UTP--glucose-1-phosphate uridylyltransferase OS=Triticum aestivum OX=4565 PE=3 SV=1
osa00040 Pentose and glucuronate interconversions	A0A3B6LQR3	326	UTP--glucose-1-phosphate uridylyltransferase OS=Triticum aestivum OX=4565 PE=3 SV=1
osa00040 Pentose and glucuronate interconversions	A0A3B6LQR3	406	UTP--glucose-1-phosphate uridylyltransferase OS=Triticum aestivum OX=4565 PE=3 SV=1
osa00040 Pentose and glucuronate interconversions	A0A3B6LQR3	405	UTP--glucose-1-phosphate uridylyltransferase OS=Triticum aestivum OX=4565 PE=3 SV=1
osa00040 Pentose and glucuronate interconversions	A0A3B6LQR3	449	UTP--glucose-1-phosphate uridylyltransferase OS=Triticum aestivum OX=4565 PE=3 SV=1
osa00040 Pentose and glucuronate interconversions	A0A3B6LQR3	260	UTP--glucose-1-phosphate uridylyltransferase OS=Triticum aestivum OX=4565 PE=3 SV=1
osa00040 Pentose and glucuronate interconversions	W5E5Z3	154	Ribulose-phosphate 3-epimerase OS=Triticum aestivum OX=4565 PE=3 SV=1
osa00040 Pentose and glucuronate interconversions	W5E5Z3	260	Ribulose-phosphate 3-epimerase OS=Triticum aestivum OX=4565 PE=3 SV=1
osa00290 Valine, leucine and isoleucine biosynthesis	A0A3B5Y7Y1	84	Ketol-acid reductoisomerase OS=Triticum aestivum OX=4565 PE=3 SV=1
osa00290 Valine, leucine and isoleucine biosynthesis	A0A3B5Y7Y1	239	Ketol-acid reductoisomerase OS=Triticum aestivum OX=4565 PE=3 SV=1
osa00290 Valine, leucine and isoleucine biosynthesis	A0A3B5Y7Y1	113	Ketol-acid reductoisomerase OS=Triticum aestivum OX=4565 PE=3 SV=1
osa00290 Valine, leucine and isoleucine biosynthesis	A0A3B5Y7Y1	153	Ketol-acid reductoisomerase OS=Triticum aestivum OX=4565 PE=3 SV=1
osa00290 Valine, leucine and isoleucine biosynthesis	A0A3B6SD30	292	Dihydroxy-acid dehydratase(predicted) OS=Triticum aestivum OX=4565 PE=3 SV=1
osa00360 Phenylalanine metabolism	A0A3B6THT8	141	Aspartate aminotransferase OS=Triticum aestivum OX=4565 PE=4 SV=1
osa00360 Phenylalanine metabolism	A0A3B6PR35	112	Aspartate aminotransferase OS=Triticum aestivum OX=4565 PE=4 SV=1
osa00360 Phenylalanine metabolism	A0A3B6PR35	426	Aspartate aminotransferase OS=Triticum aestivum OX=4565 PE=4 SV=1
osa00360 Phenylalanine metabolism	A0A3B6PR35	144	Aspartate aminotransferase OS=Triticum aestivum OX=4565 PE=4 SV=1
osa00360 Phenylalanine metabolism	A0A3B6PR35	257	Aspartate aminotransferase OS=Triticum aestivum OX=4565 PE=4 SV=1
osa00410 beta-Alanine metabolism	A0A3B6SGJ8	334	Aldedh domain-containing protein OS=Triticum aestivum OX=4565 PE=3 SV=1
osa00410 beta-Alanine metabolism	A0A3B6SGJ8	276	Aldedh domain-containing protein OS=Triticum aestivum OX=4565 PE=3 SV=1
osa00410 beta-Alanine metabolism	D8L9S2	231	Glutamate decarboxylase OS=Triticum aestivum OX=4565 GN=gad1 PE=3 SV=1
osa00410 beta-Alanine metabolism	D8L9S2	269	Glutamate decarboxylase OS=Triticum aestivum OX=4565 GN=gad1 PE=3 SV=1
osa00410 beta-Alanine metabolism	D8L9S2	348	Glutamate decarboxylase OS=Triticum aestivum OX=4565 GN=gad1 PE=3 SV=1
osa00410 beta-Alanine metabolism	D8L9S2	439	Glutamate decarboxylase OS=Triticum aestivum OX=4565 GN=gad1 PE=3 SV=1
osa00410 beta-Alanine metabolism	D8L9S2	453	Glutamate decarboxylase OS=Triticum aestivum OX=4565 GN=gad1 PE=3 SV=1
osa00410 beta-Alanine metabolism	D8L9S2	193	Glutamate decarboxylase OS=Triticum aestivum OX=4565 GN=gad1 PE=3 SV=1
osa00410 beta-Alanine metabolism	D8L9S2	355	Glutamate decarboxylase OS=Triticum aestivum OX=4565 GN=gad1 PE=3 SV=1
osa00062 Fatty acid elongation	A0A3B6UAH7	36	S5A_REDUCTASE domain-containing protein OS=Triticum aestivum OX=4565 PE=4 SV=1
osa00196 Photosynthesis - antenna proteins	W5FIZ2	154	"Chlorophyll a-b binding protein, chloroplastic OS=Triticum aestivum OX=4565 PE=3 SV=1"
osa00196 Photosynthesis - antenna proteins	W5FIZ2	196	"Chlorophyll a-b binding protein, chloroplastic OS=Triticum aestivum OX=4565 PE=3 SV=1"
osa00196 Photosynthesis - antenna proteins	W5F8Z5	40	"Chlorophyll a-b binding protein, chloroplastic OS=Triticum aestivum OX=4565 PE=3 SV=1"
osa00196 Photosynthesis - antenna proteins	A0A341YEW4	84	"Chlorophyll a-b binding protein, chloroplastic OS=Triticum aestivum OX=4565 PE=3 SV=1"
osa00196 Photosynthesis - antenna proteins	A0A341YEW4	179	"Chlorophyll a-b binding protein, chloroplastic OS=Triticum aestivum OX=4565 PE=3 SV=1"
osa00196 Photosynthesis - antenna proteins	A0A341YEW4	183	"Chlorophyll a-b binding protein, chloroplastic OS=Triticum aestivum OX=4565 PE=3 SV=1"
osa00196 Photosynthesis - antenna proteins	A0A341YEW4	188	"Chlorophyll a-b binding protein, chloroplastic OS=Triticum aestivum OX=4565 PE=3 SV=1"
osa00196 Photosynthesis - antenna proteins	A0A3B6LVS7	42	"Chlorophyll a-b binding protein, chloroplastic OS=Triticum aestivum OX=4565 PE=3 SV=1"
osa00196 Photosynthesis - antenna proteins	A0A3B6A1J0	41	"Chlorophyll a-b binding protein, chloroplastic OS=Triticum aestivum OX=4565 PE=3 SV=1"
osa00196 Photosynthesis - antenna proteins	F6K744	42	"Chlorophyll a-b binding protein, chloroplastic OS=Triticum aestivum OX=4565 PE=2 SV=1"
osa00196 Photosynthesis - antenna proteins	A0A3B6RIZ5	36	"Chlorophyll a-b binding protein, chloroplastic OS=Triticum aestivum OX=4565 PE=3 SV=1"
osa00196 Photosynthesis - antenna proteins	A0A3B6NM20	42	"Chlorophyll a-b binding protein, chloroplastic OS=Triticum aestivum OX=4565 PE=3 SV=1"
osa00196 Photosynthesis - antenna proteins	W5AY52	52	"Chlorophyll a-b binding protein, chloroplastic OS=Triticum aestivum OX=4565 GN=CAMPLR22A2D_LOCUS3228 PE=3 SV=1"
osa00196 Photosynthesis - antenna proteins	W5AY52	217	"Chlorophyll a-b binding protein, chloroplastic OS=Triticum aestivum OX=4565 GN=CAMPLR22A2D_LOCUS3228 PE=3 SV=1"
osa00196 Photosynthesis - antenna proteins	A0A3B5ZZE4	39	"Chlorophyll a-b binding protein, chloroplastic OS=Triticum aestivum OX=4565 PE=3 SV=1"
osa00196 Photosynthesis - antenna proteins	A0A3B6C6E5	240	"Chlorophyll a-b binding protein, chloroplastic OS=Triticum aestivum OX=4565 PE=3 SV=1"
osa00196 Photosynthesis - antenna proteins	A0A3B6C6E5	231	"Chlorophyll a-b binding protein, chloroplastic OS=Triticum aestivum OX=4565 PE=3 SV=1"
osa00196 Photosynthesis - antenna proteins	A0A096URP1	50	"Chlorophyll a-b binding protein, chloroplastic OS=Triticum aestivum OX=4565 PE=3 SV=1"
osa00196 Photosynthesis - antenna proteins	A0A096URP1	115	"Chlorophyll a-b binding protein, chloroplastic OS=Triticum aestivum OX=4565 PE=3 SV=1"
osa00196 Photosynthesis - antenna proteins	A0A3B6KRK2	42	"Chlorophyll a-b binding protein, chloroplastic OS=Triticum aestivum OX=4565 PE=3 SV=1"
osa00196 Photosynthesis - antenna proteins	A0A3B6A2I8	42	"Chlorophyll a-b binding protein, chloroplastic OS=Triticum aestivum OX=4565 PE=3 SV=1"
osa00196 Photosynthesis - antenna proteins	A0A3B6TJG2	37	"Chlorophyll a-b binding protein, chloroplastic OS=Triticum aestivum OX=4565 PE=3 SV=1"
osa00196 Photosynthesis - antenna proteins	A0A3B6N1F1	42	"Chlorophyll a-b binding protein, chloroplastic OS=Triticum aestivum OX=4565 PE=3 SV=1"
osa03420 Nucleotide excision repair	A0A077RVD7	99	OB-fold nucleic acid binding domain containing protein(predicted) OS=Triticum aestivum OX=4565 GN=TRAES_3BF062500090CFD_c1 PE=4 SV=1
osa00900 Terpenoid backbone biosynthesis	A0A3B6NUI6	426	FAD_binding_3 domain-containing protein OS=Triticum aestivum OX=4565 PE=4 SV=1
osa00900 Terpenoid backbone biosynthesis	A0A3B6NUI6	284	FAD_binding_3 domain-containing protein OS=Triticum aestivum OX=4565 PE=4 SV=1
osa00900 Terpenoid backbone biosynthesis	A0A3B6NUI6	301	FAD_binding_3 domain-containing protein OS=Triticum aestivum OX=4565 PE=4 SV=1
osa00900 Terpenoid backbone biosynthesis	A0A3B6EMD8	224	Diphosphocytidyl methyl erythritol synthase2(predicted) OS=Triticum aestivum OX=4565 PE=3 SV=1
osa00900 Terpenoid backbone biosynthesis	A0A3B6E8L8	286	"1-deoxy-D-xylulose 5-phosphate reductoisomerase, chloroplastic(predicted) OS=Triticum aestivum OX=4565 PE=3 SV=1"
osa00900 Terpenoid backbone biosynthesis	A0A3B6E8L8	278	"1-deoxy-D-xylulose 5-phosphate reductoisomerase, chloroplastic(predicted) OS=Triticum aestivum OX=4565 PE=3 SV=1"
osa00900 Terpenoid backbone biosynthesis	A0A3B6E8L8	132	"1-deoxy-D-xylulose 5-phosphate reductoisomerase, chloroplastic(predicted) OS=Triticum aestivum OX=4565 PE=3 SV=1"
osa00900 Terpenoid backbone biosynthesis	A0A3B6E8L8	267	"1-deoxy-D-xylulose 5-phosphate reductoisomerase, chloroplastic(predicted) OS=Triticum aestivum OX=4565 PE=3 SV=1"
osa00900 Terpenoid backbone biosynthesis	A0A3B6C5X5	280	"Geranylgeranyl pyrophosphate synthase, chloroplastic(predicted) OS=Triticum aestivum OX=4565 PE=3 SV=1"
osa00900 Terpenoid backbone biosynthesis	A0A3B6C5X5	97	"Geranylgeranyl pyrophosphate synthase, chloroplastic(predicted) OS=Triticum aestivum OX=4565 PE=3 SV=1"
osa00900 Terpenoid backbone biosynthesis	A0A3B6C5X5	295	"Geranylgeranyl pyrophosphate synthase, chloroplastic(predicted) OS=Triticum aestivum OX=4565 PE=3 SV=1"
osa00900 Terpenoid backbone biosynthesis	A0A3B6C5X5	284	"Geranylgeranyl pyrophosphate synthase, chloroplastic(predicted) OS=Triticum aestivum OX=4565 PE=3 SV=1"
osa00900 Terpenoid backbone biosynthesis	A0A3B6C5X5	301	"Geranylgeranyl pyrophosphate synthase, chloroplastic(predicted) OS=Triticum aestivum OX=4565 PE=3 SV=1"
osa00900 Terpenoid backbone biosynthesis	A0A3B6QHM9	228	"4-hydroxy-3-methylbut-2-en-1-yl diphosphate synthase (ferredoxin), chloroplastic(predicted) OS=Triticum aestivum OX=4565 PE=3 SV=1"
osa00900 Terpenoid backbone biosynthesis	A0A3B6QHM9	132	"4-hydroxy-3-methylbut-2-en-1-yl diphosphate synthase (ferredoxin), chloroplastic(predicted) OS=Triticum aestivum OX=4565 PE=3 SV=1"
osa00230 Purine metabolism	A0A3B5Z300	1114	Glutamine amidotransferase type-1 domain-containing protein OS=Triticum aestivum OX=4565 PE=3 SV=1
osa00230 Purine metabolism	A0A3B6AR76	133	ATP sulfurylase(predicted) OS=Triticum aestivum OX=4565 PE=4 SV=1
osa00230 Purine metabolism	A0A3B6C0B5	356	ATP sulfurylase(predicted) OS=Triticum aestivum OX=4565 PE=4 SV=1
osa00230 Purine metabolism	A0A3B5YXK3	87	Nucleoside diphosphate kinase OS=Triticum aestivum OX=4565 PE=3 SV=1
osa00230 Purine metabolism	A0A3B5YXK3	34	Nucleoside diphosphate kinase OS=Triticum aestivum OX=4565 PE=3 SV=1
osa00230 Purine metabolism	A0A3B5YXK3	37	Nucleoside diphosphate kinase OS=Triticum aestivum OX=4565 PE=3 SV=1
osa00230 Purine metabolism	A0A3B6SJ26	76	ADK_lid domain-containing protein OS=Triticum aestivum OX=4565 PE=3 SV=1
osa00230 Purine metabolism	A0A3B6SJ26	168	ADK_lid domain-containing protein OS=Triticum aestivum OX=4565 PE=3 SV=1
osa00230 Purine metabolism	A0A3B6IZA2	117	Nucleoside-triphosphatase(predicted) OS=Triticum aestivum OX=4565 PE=3 SV=1
osa00230 Purine metabolism	A0A3B6PMS2	252	PfkB domain-containing protein OS=Triticum aestivum OX=4565 PE=4 SV=1
osa00230 Purine metabolism	A0A3B6PMS2	95	PfkB domain-containing protein OS=Triticum aestivum OX=4565 PE=4 SV=1
osa00230 Purine metabolism	A0A3B6PMS2	101	PfkB domain-containing protein OS=Triticum aestivum OX=4565 PE=4 SV=1
osa00230 Purine metabolism	A0A3B6PMS2	273	PfkB domain-containing protein OS=Triticum aestivum OX=4565 PE=4 SV=1
osa00230 Purine metabolism	A0A3B6PMS2	284	PfkB domain-containing protein OS=Triticum aestivum OX=4565 PE=4 SV=1
osa00230 Purine metabolism	A0A3B6A3S4	53	Nucleoside diphosphate kinase OS=Triticum aestivum OX=4565 PE=3 SV=1
osa00230 Purine metabolism	A0A3B6A3S4	20	Nucleoside diphosphate kinase OS=Triticum aestivum OX=4565 PE=3 SV=1
osa00230 Purine metabolism	A0A3B6JIN4	455	Adenylosuccinate lyase OS=Triticum aestivum OX=4565 PE=4 SV=1
osa00230 Purine metabolism	A0A3B6TT87	275	"Adenylate kinase, chloroplastic(predicted) OS=Triticum aestivum OX=4565 PE=3 SV=1"
osa00230 Purine metabolism	A0A3B6I021	242	"Adenylosuccinate synthetase, chloroplastic OS=Triticum aestivum OX=4565 GN=PURA PE=3 SV=1"
osa00230 Purine metabolism	A0A3B6NLW4	124	"Adenylate kinase, chloroplastic(predicted) OS=Triticum aestivum OX=4565 PE=3 SV=1"
osa00780 Biotin metabolism	A0A3B6C7Q4	274	3-oxoacyl-[acyl-carrier-protein] synthase OS=Triticum aestivum OX=4565 PE=3 SV=1
osa00780 Biotin metabolism	A0A3B6C7Q4	127	3-oxoacyl-[acyl-carrier-protein] synthase OS=Triticum aestivum OX=4565 PE=3 SV=1
osa00780 Biotin metabolism	A0A3B6C7Q4	379	3-oxoacyl-[acyl-carrier-protein] synthase OS=Triticum aestivum OX=4565 PE=3 SV=1
osa00780 Biotin metabolism	A0A3B6MRL4	182	"Enoyl-[acyl-carrier-protein] reductase [NADH], chloroplastic(predicted) OS=Triticum aestivum OX=4565 PE=4 SV=1"
osa00780 Biotin metabolism	A0A3B6MRL4	178	"Enoyl-[acyl-carrier-protein] reductase [NADH], chloroplastic(predicted) OS=Triticum aestivum OX=4565 PE=4 SV=1"
osa03018 RNA degradation	A0A3B6LF76	234	Enolase(predicted) OS=Triticum aestivum OX=4565 PE=3 SV=1
osa03018 RNA degradation	A0A3B6LF76	239	Enolase(predicted) OS=Triticum aestivum OX=4565 PE=3 SV=1
osa03018 RNA degradation	A0A3B6LF76	9	Enolase(predicted) OS=Triticum aestivum OX=4565 PE=3 SV=1
osa03018 RNA degradation	A0A3B6LF76	401	Enolase(predicted) OS=Triticum aestivum OX=4565 PE=3 SV=1
osa03018 RNA degradation	A0A3B6LF76	205	Enolase(predicted) OS=Triticum aestivum OX=4565 PE=3 SV=1
osa03018 RNA degradation	A0A3B6LF76	109	Enolase(predicted) OS=Triticum aestivum OX=4565 PE=3 SV=1
osa03018 RNA degradation	A0A3B6LF76	254	Enolase(predicted) OS=Triticum aestivum OX=4565 PE=3 SV=1
osa03018 RNA degradation	A0A3B6LF76	62	Enolase(predicted) OS=Triticum aestivum OX=4565 PE=3 SV=1
osa03018 RNA degradation	A0A3B6LF76	325	Enolase(predicted) OS=Triticum aestivum OX=4565 PE=3 SV=1
osa03018 RNA degradation	A0A3B6LF76	270	Enolase(predicted) OS=Triticum aestivum OX=4565 PE=3 SV=1
osa03018 RNA degradation	A0A3B6DFA6	137	S1 motif domain-containing protein OS=Triticum aestivum OX=4565 PE=3 SV=1
osa03018 RNA degradation	A0A3B6DFA6	131	S1 motif domain-containing protein OS=Triticum aestivum OX=4565 PE=3 SV=1
osa03018 RNA degradation	A0A3B6DFA6	776	S1 motif domain-containing protein OS=Triticum aestivum OX=4565 PE=3 SV=1
osa03018 RNA degradation	A0A3B6MQA1	104	"30S ribosomal protein 2, chloroplastic(predicted) OS=Triticum aestivum OX=4565 PE=4 SV=1"
osa03018 RNA degradation	A0A3B6MQA1	207	"30S ribosomal protein 2, chloroplastic(predicted) OS=Triticum aestivum OX=4565 PE=4 SV=1"
osa03018 RNA degradation	A0A3B6MQA1	70	"30S ribosomal protein 2, chloroplastic(predicted) OS=Triticum aestivum OX=4565 PE=4 SV=1"
osa03018 RNA degradation	A0A3B6MQA1	185	"30S ribosomal protein 2, chloroplastic(predicted) OS=Triticum aestivum OX=4565 PE=4 SV=1"
osa03018 RNA degradation	A0A3B6MQA1	177	"30S ribosomal protein 2, chloroplastic(predicted) OS=Triticum aestivum OX=4565 PE=4 SV=1"
osa03018 RNA degradation	A0A3B6MNL5	129	Polyadenylate-binding protein OS=Triticum aestivum OX=4565 PE=3 SV=1
osa03018 RNA degradation	A0A3B6MNL5	279	Polyadenylate-binding protein OS=Triticum aestivum OX=4565 PE=3 SV=1
osa03018 RNA degradation	A0A3B6GZK9	75	"Heat shock 70 kDa protein, mitochondrial(predicted) OS=Triticum aestivum OX=4565 PE=3 SV=1"
osa03018 RNA degradation	A0A3B6GZK9	175	"Heat shock 70 kDa protein, mitochondrial(predicted) OS=Triticum aestivum OX=4565 PE=3 SV=1"
osa03018 RNA degradation	A0A3B6GZK9	540	"Heat shock 70 kDa protein, mitochondrial(predicted) OS=Triticum aestivum OX=4565 PE=3 SV=1"
osa03018 RNA degradation	A0A3B6GZK9	105	"Heat shock 70 kDa protein, mitochondrial(predicted) OS=Triticum aestivum OX=4565 PE=3 SV=1"
osa03018 RNA degradation	A0A3B6GZK9	184	"Heat shock 70 kDa protein, mitochondrial(predicted) OS=Triticum aestivum OX=4565 PE=3 SV=1"
osa03018 RNA degradation	A0A3B6I5K9	482	"RuBisCO large subunit-binding protein subunit beta, chloroplastic(predicted) OS=Triticum aestivum OX=4565 PE=3 SV=1"
osa03018 RNA degradation	A0A3B6I5K9	379	"RuBisCO large subunit-binding protein subunit beta, chloroplastic(predicted) OS=Triticum aestivum OX=4565 PE=3 SV=1"
osa03018 RNA degradation	A0A3B6I5K9	374	"RuBisCO large subunit-binding protein subunit beta, chloroplastic(predicted) OS=Triticum aestivum OX=4565 PE=3 SV=1"
osa03018 RNA degradation	A0A3B6I5K9	477	"RuBisCO large subunit-binding protein subunit beta, chloroplastic(predicted) OS=Triticum aestivum OX=4565 PE=3 SV=1"
osa03018 RNA degradation	A0A3B6LF87	330	Enolase(predicted) OS=Triticum aestivum OX=4565 PE=3 SV=1
osa03018 RNA degradation	A0A3B5YV41	402	"Chaperonin CPN60-2, mitochondrial(predicted) OS=Triticum aestivum OX=4565 PE=3 SV=1"
osa03018 RNA degradation	A0A3B5YV41	370	"Chaperonin CPN60-2, mitochondrial(predicted) OS=Triticum aestivum OX=4565 PE=3 SV=1"
osa03018 RNA degradation	A0A3B5YV41	273	"Chaperonin CPN60-2, mitochondrial(predicted) OS=Triticum aestivum OX=4565 PE=3 SV=1"
osa03018 RNA degradation	A0A3B5YV41	423	"Chaperonin CPN60-2, mitochondrial(predicted) OS=Triticum aestivum OX=4565 PE=3 SV=1"
osa03018 RNA degradation	A0A3B6RB14	271	"RuBisCO large subunit-binding protein subunit beta, chloroplastic(predicted) OS=Triticum aestivum OX=4565 PE=3 SV=1"
osa03018 RNA degradation	A0A3B6RB14	68	"RuBisCO large subunit-binding protein subunit beta, chloroplastic(predicted) OS=Triticum aestivum OX=4565 PE=3 SV=1"
osa03018 RNA degradation	A0A3B6RB14	491	"RuBisCO large subunit-binding protein subunit beta, chloroplastic(predicted) OS=Triticum aestivum OX=4565 PE=3 SV=1"
osa03018 RNA degradation	A0A3B6RB14	87	"RuBisCO large subunit-binding protein subunit beta, chloroplastic(predicted) OS=Triticum aestivum OX=4565 PE=3 SV=1"
osa03018 RNA degradation	A0A3B6RB14	506	"RuBisCO large subunit-binding protein subunit beta, chloroplastic(predicted) OS=Triticum aestivum OX=4565 PE=3 SV=1"
osa03018 RNA degradation	A0A3B6RB14	522	"RuBisCO large subunit-binding protein subunit beta, chloroplastic(predicted) OS=Triticum aestivum OX=4565 PE=3 SV=1"
osa03018 RNA degradation	A0A3B6RB14	329	"RuBisCO large subunit-binding protein subunit beta, chloroplastic(predicted) OS=Triticum aestivum OX=4565 PE=3 SV=1"
osa03018 RNA degradation	A0A3B6RB14	96	"RuBisCO large subunit-binding protein subunit beta, chloroplastic(predicted) OS=Triticum aestivum OX=4565 PE=3 SV=1"
osa03018 RNA degradation	A0A3B6RB14	55	"RuBisCO large subunit-binding protein subunit beta, chloroplastic(predicted) OS=Triticum aestivum OX=4565 PE=3 SV=1"
osa03018 RNA degradation	A0A3B6RB14	185	"RuBisCO large subunit-binding protein subunit beta, chloroplastic(predicted) OS=Triticum aestivum OX=4565 PE=3 SV=1"
osa03018 RNA degradation	A0A3B6RB14	374	"RuBisCO large subunit-binding protein subunit beta, chloroplastic(predicted) OS=Triticum aestivum OX=4565 PE=3 SV=1"
osa03018 RNA degradation	A0A3B6RB14	61	"RuBisCO large subunit-binding protein subunit beta, chloroplastic(predicted) OS=Triticum aestivum OX=4565 PE=3 SV=1"
osa03018 RNA degradation	A0A3B6RB14	396	"RuBisCO large subunit-binding protein subunit beta, chloroplastic(predicted) OS=Triticum aestivum OX=4565 PE=3 SV=1"
osa03018 RNA degradation	A0A3B6RB14	277	"RuBisCO large subunit-binding protein subunit beta, chloroplastic(predicted) OS=Triticum aestivum OX=4565 PE=3 SV=1"
osa03018 RNA degradation	A0A3B6RB14	482	"RuBisCO large subunit-binding protein subunit beta, chloroplastic(predicted) OS=Triticum aestivum OX=4565 PE=3 SV=1"
osa03018 RNA degradation	A0A3B6RB14	510	"RuBisCO large subunit-binding protein subunit beta, chloroplastic(predicted) OS=Triticum aestivum OX=4565 PE=3 SV=1"
osa03018 RNA degradation	A0A3B6RB14	379	"RuBisCO large subunit-binding protein subunit beta, chloroplastic(predicted) OS=Triticum aestivum OX=4565 PE=3 SV=1"
osa03018 RNA degradation	A0A3B6RB14	414	"RuBisCO large subunit-binding protein subunit beta, chloroplastic(predicted) OS=Triticum aestivum OX=4565 PE=3 SV=1"
osa03018 RNA degradation	A0A3B6RB14	101	"RuBisCO large subunit-binding protein subunit beta, chloroplastic(predicted) OS=Triticum aestivum OX=4565 PE=3 SV=1"
osa03018 RNA degradation	A0A3B6RB14	477	"RuBisCO large subunit-binding protein subunit beta, chloroplastic(predicted) OS=Triticum aestivum OX=4565 PE=3 SV=1"
osa03008 Ribosome biogenesis in eukaryotes	A0A3B6A2U5	131	GTP-binding nuclear protein OS=Triticum aestivum OX=4565 PE=3 SV=1
osa03008 Ribosome biogenesis in eukaryotes	A0A3B6A2U5	88	GTP-binding nuclear protein OS=Triticum aestivum OX=4565 PE=3 SV=1
osa03008 Ribosome biogenesis in eukaryotes	A0A3B6A2U5	26	GTP-binding nuclear protein OS=Triticum aestivum OX=4565 PE=3 SV=1
osa00565 Ether lipid metabolism	W5D4Q6	286	Phospholipase D OS=Triticum aestivum OX=4565 GN=TRAES_3BF048200040CFD_c1 PE=3 SV=1
osa00565 Ether lipid metabolism	W5D4Q6	207	Phospholipase D OS=Triticum aestivum OX=4565 GN=TRAES_3BF048200040CFD_c1 PE=3 SV=1
osa00960 Tropane, piperidine and pyridine alkaloid biosynthesis	A0A3B6THT8	141	Aspartate aminotransferase OS=Triticum aestivum OX=4565 PE=4 SV=1
osa00960 Tropane, piperidine and pyridine alkaloid biosynthesis	A0A3B6PR35	112	Aspartate aminotransferase OS=Triticum aestivum OX=4565 PE=4 SV=1
osa00960 Tropane, piperidine and pyridine alkaloid biosynthesis	A0A3B6PR35	426	Aspartate aminotransferase OS=Triticum aestivum OX=4565 PE=4 SV=1
osa00960 Tropane, piperidine and pyridine alkaloid biosynthesis	A0A3B6PR35	144	Aspartate aminotransferase OS=Triticum aestivum OX=4565 PE=4 SV=1
osa00960 Tropane, piperidine and pyridine alkaloid biosynthesis	A0A3B6PR35	257	Aspartate aminotransferase OS=Triticum aestivum OX=4565 PE=4 SV=1
osa00960 Tropane, piperidine and pyridine alkaloid biosynthesis	A0A3B6IU62	51	Tropinone reductase-like protein(predicted) OS=Triticum aestivum OX=4565 PE=4 SV=1
osa00051 Fructose and mannose metabolism	A0A1D5VE13	237	Fructose-bisphosphate aldolase OS=Triticum aestivum OX=4565 GN=FBA10 PE=3 SV=1
osa00051 Fructose and mannose metabolism	A0A1D5VE13	306	Fructose-bisphosphate aldolase OS=Triticum aestivum OX=4565 GN=FBA10 PE=3 SV=1
osa00051 Fructose and mannose metabolism	A0A1D5VE13	94	Fructose-bisphosphate aldolase OS=Triticum aestivum OX=4565 GN=FBA10 PE=3 SV=1
osa00051 Fructose and mannose metabolism	A0A1D5VE13	7	Fructose-bisphosphate aldolase OS=Triticum aestivum OX=4565 GN=FBA10 PE=3 SV=1
osa00051 Fructose and mannose metabolism	A0A1D5VE13	9	Fructose-bisphosphate aldolase OS=Triticum aestivum OX=4565 GN=FBA10 PE=3 SV=1
osa00051 Fructose and mannose metabolism	A0A1D5VE13	14	Fructose-bisphosphate aldolase OS=Triticum aestivum OX=4565 GN=FBA10 PE=3 SV=1
osa00051 Fructose and mannose metabolism	A0A1D5VE13	38	Fructose-bisphosphate aldolase OS=Triticum aestivum OX=4565 GN=FBA10 PE=3 SV=1
osa00051 Fructose and mannose metabolism	A0A1D5VE13	103	Fructose-bisphosphate aldolase OS=Triticum aestivum OX=4565 GN=FBA10 PE=3 SV=1
osa00051 Fructose and mannose metabolism	A0A1D5VE13	24	Fructose-bisphosphate aldolase OS=Triticum aestivum OX=4565 GN=FBA10 PE=3 SV=1
osa00051 Fructose and mannose metabolism	A0A1D5VE13	132	Fructose-bisphosphate aldolase OS=Triticum aestivum OX=4565 GN=FBA10 PE=3 SV=1
osa00051 Fructose and mannose metabolism	A0A1D5VE13	311	Fructose-bisphosphate aldolase OS=Triticum aestivum OX=4565 GN=FBA10 PE=3 SV=1
osa00051 Fructose and mannose metabolism	A0A3B6GQZ6	149	Triosephosphat-isomerase(predicted) OS=Triticum aestivum OX=4565 PE=3 SV=1
osa00051 Fructose and mannose metabolism	W5EDL3	367	Fructose-bisphosphate aldolase OS=Triticum aestivum OX=4565 GN=FBA5 PE=3 SV=1
osa00051 Fructose and mannose metabolism	W5EDL3	50	Fructose-bisphosphate aldolase OS=Triticum aestivum OX=4565 GN=FBA5 PE=3 SV=1
osa00051 Fructose and mannose metabolism	W5EDL3	378	Fructose-bisphosphate aldolase OS=Triticum aestivum OX=4565 GN=FBA5 PE=3 SV=1
osa00051 Fructose and mannose metabolism	W5EDL3	47	Fructose-bisphosphate aldolase OS=Triticum aestivum OX=4565 GN=FBA5 PE=3 SV=1
osa00051 Fructose and mannose metabolism	A0A3B6RJK8	161	Fructose-bisphosphate aldolase OS=Triticum aestivum OX=4565 PE=3 SV=1
osa00051 Fructose and mannose metabolism	A0A3B6RJK8	217	Fructose-bisphosphate aldolase OS=Triticum aestivum OX=4565 PE=3 SV=1
osa00051 Fructose and mannose metabolism	A0A3B6RJK8	307	Fructose-bisphosphate aldolase OS=Triticum aestivum OX=4565 PE=3 SV=1
osa00051 Fructose and mannose metabolism	A0A3B6RJK8	17	Fructose-bisphosphate aldolase OS=Triticum aestivum OX=4565 PE=3 SV=1
osa00051 Fructose and mannose metabolism	A0A3B6RJK8	313	Fructose-bisphosphate aldolase OS=Triticum aestivum OX=4565 PE=3 SV=1
osa00051 Fructose and mannose metabolism	A0A3B6RJK8	211	Fructose-bisphosphate aldolase OS=Triticum aestivum OX=4565 PE=3 SV=1
osa00051 Fructose and mannose metabolism	A0A3B6RJK8	14	Fructose-bisphosphate aldolase OS=Triticum aestivum OX=4565 PE=3 SV=1
osa00051 Fructose and mannose metabolism	A0A3B6RJK8	38	Fructose-bisphosphate aldolase OS=Triticum aestivum OX=4565 PE=3 SV=1
osa00051 Fructose and mannose metabolism	A0A3B6RJK8	103	Fructose-bisphosphate aldolase OS=Triticum aestivum OX=4565 PE=3 SV=1
osa00051 Fructose and mannose metabolism	A0A3B6RJK8	24	Fructose-bisphosphate aldolase OS=Triticum aestivum OX=4565 PE=3 SV=1
osa00051 Fructose and mannose metabolism	A0A3B6RJK8	148	Fructose-bisphosphate aldolase OS=Triticum aestivum OX=4565 PE=3 SV=1
osa00051 Fructose and mannose metabolism	W5G4A2	334	Fructose-bisphosphate aldolase OS=Triticum aestivum OX=4565 GN=FBA9 PE=3 SV=1
osa00051 Fructose and mannose metabolism	W5G4A2	68	Fructose-bisphosphate aldolase OS=Triticum aestivum OX=4565 GN=FBA9 PE=3 SV=1
osa00051 Fructose and mannose metabolism	W5G4A2	381	Fructose-bisphosphate aldolase OS=Triticum aestivum OX=4565 GN=FBA9 PE=3 SV=1
osa00051 Fructose and mannose metabolism	W5G4A2	279	Fructose-bisphosphate aldolase OS=Triticum aestivum OX=4565 GN=FBA9 PE=3 SV=1
osa00051 Fructose and mannose metabolism	W5G4A2	47	Fructose-bisphosphate aldolase OS=Triticum aestivum OX=4565 GN=FBA9 PE=3 SV=1
osa00051 Fructose and mannose metabolism	W5G4A2	265	Fructose-bisphosphate aldolase OS=Triticum aestivum OX=4565 GN=FBA9 PE=3 SV=1
osa00051 Fructose and mannose metabolism	W5G4A2	375	Fructose-bisphosphate aldolase OS=Triticum aestivum OX=4565 GN=FBA9 PE=3 SV=1
osa00051 Fructose and mannose metabolism	W5G4A2	344	Fructose-bisphosphate aldolase OS=Triticum aestivum OX=4565 GN=FBA9 PE=3 SV=1
osa00051 Fructose and mannose metabolism	W5G4A2	44	Fructose-bisphosphate aldolase OS=Triticum aestivum OX=4565 GN=FBA9 PE=3 SV=1
osa00051 Fructose and mannose metabolism	W5G4A2	355	Fructose-bisphosphate aldolase OS=Triticum aestivum OX=4565 GN=FBA9 PE=3 SV=1
osa00051 Fructose and mannose metabolism	A0A3B5YUZ4	338	CBM20 domain-containing protein OS=Triticum aestivum OX=4565 PE=4 SV=1
osa00051 Fructose and mannose metabolism	A0A3B5YUZ4	543	CBM20 domain-containing protein OS=Triticum aestivum OX=4565 PE=4 SV=1
osa00051 Fructose and mannose metabolism	A0A3B5YUZ4	313	CBM20 domain-containing protein OS=Triticum aestivum OX=4565 PE=4 SV=1
osa00051 Fructose and mannose metabolism	P09195	401	"Fructose-1,6-bisphosphatase, chloroplastic OS=Triticum aestivum OX=4565 GN=FBP PE=2 SV=1"
osa00051 Fructose and mannose metabolism	P09195	306	"Fructose-1,6-bisphosphatase, chloroplastic OS=Triticum aestivum OX=4565 GN=FBP PE=2 SV=1"
osa00051 Fructose and mannose metabolism	P09195	344	"Fructose-1,6-bisphosphatase, chloroplastic OS=Triticum aestivum OX=4565 GN=FBP PE=2 SV=1"
osa00051 Fructose and mannose metabolism	P09195	279	"Fructose-1,6-bisphosphatase, chloroplastic OS=Triticum aestivum OX=4565 GN=FBP PE=2 SV=1"
osa00051 Fructose and mannose metabolism	P09195	404	"Fructose-1,6-bisphosphatase, chloroplastic OS=Triticum aestivum OX=4565 GN=FBP PE=2 SV=1"
osa00051 Fructose and mannose metabolism	P09195	135	"Fructose-1,6-bisphosphatase, chloroplastic OS=Triticum aestivum OX=4565 GN=FBP PE=2 SV=1"
osa00051 Fructose and mannose metabolism	P09195	313	"Fructose-1,6-bisphosphatase, chloroplastic OS=Triticum aestivum OX=4565 GN=FBP PE=2 SV=1"
osa00051 Fructose and mannose metabolism	A0A3B5ZZG3	45	Phosphotransferase OS=Triticum aestivum OX=4565 PE=3 SV=1
osa00051 Fructose and mannose metabolism	A0A077RSI3	70	Triosephosphat-isomerase(predicted) OS=Triticum aestivum OX=4565 GN=TRAES_3BF079100070CFD_c1 PE=3 SV=1
osa00051 Fructose and mannose metabolism	A0A077RSI3	194	Triosephosphat-isomerase(predicted) OS=Triticum aestivum OX=4565 GN=TRAES_3BF079100070CFD_c1 PE=3 SV=1
osa00051 Fructose and mannose metabolism	A0A3B6SE12	286	PfkB domain-containing protein OS=Triticum aestivum OX=4565 PE=4 SV=1
osa00051 Fructose and mannose metabolism	A0A3B6TMY1	17	Fructose-bisphosphate aldolase OS=Triticum aestivum OX=4565 PE=3 SV=1
osa00051 Fructose and mannose metabolism	A0A3B6TMY1	14	Fructose-bisphosphate aldolase OS=Triticum aestivum OX=4565 PE=3 SV=1
osa00051 Fructose and mannose metabolism	A0A3B6EEA7	149	Triosephosphat-isomerase(predicted) OS=Triticum aestivum OX=4565 PE=3 SV=1
osa00051 Fructose and mannose metabolism	A0A3B6EEA7	4	Triosephosphat-isomerase(predicted) OS=Triticum aestivum OX=4565 PE=3 SV=1
osa00051 Fructose and mannose metabolism	A0A3B6EEA7	194	Triosephosphat-isomerase(predicted) OS=Triticum aestivum OX=4565 PE=3 SV=1
osa00051 Fructose and mannose metabolism	A0A3B6EEA7	70	Triosephosphat-isomerase(predicted) OS=Triticum aestivum OX=4565 PE=3 SV=1
osa00051 Fructose and mannose metabolism	A0A3B6EEA7	55	Triosephosphat-isomerase(predicted) OS=Triticum aestivum OX=4565 PE=3 SV=1
osa00051 Fructose and mannose metabolism	W5D0E3	306	Fructose-bisphosphate aldolase OS=Triticum aestivum OX=4565 GN=FBA13 PE=3 SV=1
osa00051 Fructose and mannose metabolism	A0A3B6LR33	294	"Triosephosphate isomerase, chloroplastic(predicted) OS=Triticum aestivum OX=4565 PE=3 SV=1"
osa00051 Fructose and mannose metabolism	A0A3B6LR33	191	"Triosephosphate isomerase, chloroplastic(predicted) OS=Triticum aestivum OX=4565 PE=3 SV=1"
osa00051 Fructose and mannose metabolism	A0A3B6LR33	154	"Triosephosphate isomerase, chloroplastic(predicted) OS=Triticum aestivum OX=4565 PE=3 SV=1"
osa00051 Fructose and mannose metabolism	A0A3B6LR33	265	"Triosephosphate isomerase, chloroplastic(predicted) OS=Triticum aestivum OX=4565 PE=3 SV=1"
osa00051 Fructose and mannose metabolism	A0A3B6LR33	181	"Triosephosphate isomerase, chloroplastic(predicted) OS=Triticum aestivum OX=4565 PE=3 SV=1"
osa00051 Fructose and mannose metabolism	A0A3B6LR33	188	"Triosephosphate isomerase, chloroplastic(predicted) OS=Triticum aestivum OX=4565 PE=3 SV=1"
osa00051 Fructose and mannose metabolism	D8L9K9	74	"Fructose-1,6-bisphosphatase, cytosolic,putative,expressed OS=Triticum aestivum OX=4565 GN=TAA_ctg0464b.00040.1 PE=3 SV=1"
osa00051 Fructose and mannose metabolism	D8L9K9	339	"Fructose-1,6-bisphosphatase, cytosolic,putative,expressed OS=Triticum aestivum OX=4565 GN=TAA_ctg0464b.00040.1 PE=3 SV=1"
osa00051 Fructose and mannose metabolism	D8L9K9	53	"Fructose-1,6-bisphosphatase, cytosolic,putative,expressed OS=Triticum aestivum OX=4565 GN=TAA_ctg0464b.00040.1 PE=3 SV=1"
osa00051 Fructose and mannose metabolism	D8L9K9	210	"Fructose-1,6-bisphosphatase, cytosolic,putative,expressed OS=Triticum aestivum OX=4565 GN=TAA_ctg0464b.00040.1 PE=3 SV=1"
osa00051 Fructose and mannose metabolism	D8L9K9	228	"Fructose-1,6-bisphosphatase, cytosolic,putative,expressed OS=Triticum aestivum OX=4565 GN=TAA_ctg0464b.00040.1 PE=3 SV=1"
osa00051 Fructose and mannose metabolism	D8L9K9	111	"Fructose-1,6-bisphosphatase, cytosolic,putative,expressed OS=Triticum aestivum OX=4565 GN=TAA_ctg0464b.00040.1 PE=3 SV=1"
osa00051 Fructose and mannose metabolism	D8L9K9	220	"Fructose-1,6-bisphosphatase, cytosolic,putative,expressed OS=Triticum aestivum OX=4565 GN=TAA_ctg0464b.00040.1 PE=3 SV=1"
osa00051 Fructose and mannose metabolism	A0A3B6KN33	157	Triosephosphate isomerase(predicted) OS=Triticum aestivum OX=4565 PE=3 SV=1
osa03040 Spliceosome	A0A3B6IQP1	130	RRM domain-containing protein OS=Triticum aestivum OX=4565 PE=4 SV=1
osa03040 Spliceosome	A0A3B6JIR3	457	Heat shock cognate 70 kDa protein(predicted) OS=Triticum aestivum OX=4565 PE=3 SV=1
osa03040 Spliceosome	A0A1D6BIN9	63	Protein mago nashi-like protein(predicted) OS=Triticum aestivum OX=4565 PE=4 SV=1
osa03040 Spliceosome	A0A3B6A2S9	180	Spliceosome RNA helicase BAT1 isoform 1(predicted) OS=Triticum aestivum OX=4565 PE=4 SV=1
osa03040 Spliceosome	A0A3B6LIR6	613	70 kDa heat shock protein(predicted) OS=Triticum aestivum OX=4565 PE=3 SV=1
osa03040 Spliceosome	A0A3B6LIR6	370	70 kDa heat shock protein(predicted) OS=Triticum aestivum OX=4565 PE=3 SV=1
osa03040 Spliceosome	A0A3B6LIR6	554	70 kDa heat shock protein(predicted) OS=Triticum aestivum OX=4565 PE=3 SV=1
osa03040 Spliceosome	A0A3B6LIR6	593	70 kDa heat shock protein(predicted) OS=Triticum aestivum OX=4565 PE=3 SV=1
osa03040 Spliceosome	A0A3B6LIR6	607	70 kDa heat shock protein(predicted) OS=Triticum aestivum OX=4565 PE=3 SV=1
osa03040 Spliceosome	A0A3B6LIR6	349	70 kDa heat shock protein(predicted) OS=Triticum aestivum OX=4565 PE=3 SV=1
osa03040 Spliceosome	A0A3B6LIR6	179	70 kDa heat shock protein(predicted) OS=Triticum aestivum OX=4565 PE=3 SV=1
osa03040 Spliceosome	A0A3B6LIR6	105	70 kDa heat shock protein(predicted) OS=Triticum aestivum OX=4565 PE=3 SV=1
osa03040 Spliceosome	A0A3B6LIR6	126	70 kDa heat shock protein(predicted) OS=Triticum aestivum OX=4565 PE=3 SV=1
osa03040 Spliceosome	A0A3B6LIR6	301	70 kDa heat shock protein(predicted) OS=Triticum aestivum OX=4565 PE=3 SV=1
osa03040 Spliceosome	A0A3B6LIR6	572	70 kDa heat shock protein(predicted) OS=Triticum aestivum OX=4565 PE=3 SV=1
osa03040 Spliceosome	A0A3B6LIR6	233	70 kDa heat shock protein(predicted) OS=Triticum aestivum OX=4565 PE=3 SV=1
osa03040 Spliceosome	A0A3B6LIR6	120	70 kDa heat shock protein(predicted) OS=Triticum aestivum OX=4565 PE=3 SV=1
osa03040 Spliceosome	A0A3B6LIR6	497	70 kDa heat shock protein(predicted) OS=Triticum aestivum OX=4565 PE=3 SV=1
osa03040 Spliceosome	A0A3B6LIR6	299	70 kDa heat shock protein(predicted) OS=Triticum aestivum OX=4565 PE=3 SV=1
osa03040 Spliceosome	A0A3B6LIR6	601	70 kDa heat shock protein(predicted) OS=Triticum aestivum OX=4565 PE=3 SV=1
osa03040 Spliceosome	A0A3B6LIR6	581	70 kDa heat shock protein(predicted) OS=Triticum aestivum OX=4565 PE=3 SV=1
osa03040 Spliceosome	A0A3B6LIR6	184	70 kDa heat shock protein(predicted) OS=Triticum aestivum OX=4565 PE=3 SV=1
osa03040 Spliceosome	A0A3B6LIR6	313	70 kDa heat shock protein(predicted) OS=Triticum aestivum OX=4565 PE=3 SV=1
osa03040 Spliceosome	A0A3B6LIR6	135	70 kDa heat shock protein(predicted) OS=Triticum aestivum OX=4565 PE=3 SV=1
osa03040 Spliceosome	A0A3B6LIR6	362	70 kDa heat shock protein(predicted) OS=Triticum aestivum OX=4565 PE=3 SV=1
osa03040 Spliceosome	A0A3B6LIR6	574	70 kDa heat shock protein(predicted) OS=Triticum aestivum OX=4565 PE=3 SV=1
osa03040 Spliceosome	A0A3B6LV71	564	Heat shock cognate 70 kDa protein 1(predicted) OS=Triticum aestivum OX=4565 PE=3 SV=1
osa03040 Spliceosome	A0A3B6LV71	519	Heat shock cognate 70 kDa protein 1(predicted) OS=Triticum aestivum OX=4565 PE=3 SV=1
osa03040 Spliceosome	A0A3B6LV71	524	Heat shock cognate 70 kDa protein 1(predicted) OS=Triticum aestivum OX=4565 PE=3 SV=1
osa03040 Spliceosome	A0A3B6LV71	75	Heat shock cognate 70 kDa protein 1(predicted) OS=Triticum aestivum OX=4565 PE=3 SV=1
osa03040 Spliceosome	A0A3B6LV71	253	Heat shock cognate 70 kDa protein 1(predicted) OS=Triticum aestivum OX=4565 PE=3 SV=1
osa03040 Spliceosome	A0A3B6LV71	192	Heat shock cognate 70 kDa protein 1(predicted) OS=Triticum aestivum OX=4565 PE=3 SV=1
osa03040 Spliceosome	A0A3B6LV71	531	Heat shock cognate 70 kDa protein 1(predicted) OS=Triticum aestivum OX=4565 PE=3 SV=1
osa03040 Spliceosome	A0A3B6LV71	604	Heat shock cognate 70 kDa protein 1(predicted) OS=Triticum aestivum OX=4565 PE=3 SV=1
osa03040 Spliceosome	A0A3B6LV71	258	Heat shock cognate 70 kDa protein 1(predicted) OS=Triticum aestivum OX=4565 PE=3 SV=1
osa03040 Spliceosome	A0A3B6LV71	568	Heat shock cognate 70 kDa protein 1(predicted) OS=Triticum aestivum OX=4565 PE=3 SV=1
osa03040 Spliceosome	A0A3B6LV71	319	Heat shock cognate 70 kDa protein 1(predicted) OS=Triticum aestivum OX=4565 PE=3 SV=1
osa03040 Spliceosome	A0A3B6LV71	514	Heat shock cognate 70 kDa protein 1(predicted) OS=Triticum aestivum OX=4565 PE=3 SV=1
osa03040 Spliceosome	A0A3B6LV71	335	Heat shock cognate 70 kDa protein 1(predicted) OS=Triticum aestivum OX=4565 PE=3 SV=1
osa03040 Spliceosome	A0A3B6LV71	507	Heat shock cognate 70 kDa protein 1(predicted) OS=Triticum aestivum OX=4565 PE=3 SV=1
osa03040 Spliceosome	A0A3B6LV71	105	Heat shock cognate 70 kDa protein 1(predicted) OS=Triticum aestivum OX=4565 PE=3 SV=1
osa03040 Spliceosome	A0A3B6LV71	113	Heat shock cognate 70 kDa protein 1(predicted) OS=Triticum aestivum OX=4565 PE=3 SV=1
osa03040 Spliceosome	A0A3B6KEP5	313	70 kDa heat shock protein(predicted) OS=Triticum aestivum OX=4565 PE=3 SV=1
osa03040 Spliceosome	A0A3B5ZSZ8	182	"Stromal 70 kDa heat shock-related protein, chloroplastic(predicted) OS=Triticum aestivum OX=4565 PE=3 SV=1"
osa03040 Spliceosome	A0A3B5ZSZ8	368	"Stromal 70 kDa heat shock-related protein, chloroplastic(predicted) OS=Triticum aestivum OX=4565 PE=3 SV=1"
osa03040 Spliceosome	A0A3B5ZSZ8	569	"Stromal 70 kDa heat shock-related protein, chloroplastic(predicted) OS=Triticum aestivum OX=4565 PE=3 SV=1"
osa03040 Spliceosome	A0A3B5ZSZ8	394	"Stromal 70 kDa heat shock-related protein, chloroplastic(predicted) OS=Triticum aestivum OX=4565 PE=3 SV=1"
osa03040 Spliceosome	A0A3B5ZSZ8	121	"Stromal 70 kDa heat shock-related protein, chloroplastic(predicted) OS=Triticum aestivum OX=4565 PE=3 SV=1"
osa03040 Spliceosome	A0A3B5ZSZ8	567	"Stromal 70 kDa heat shock-related protein, chloroplastic(predicted) OS=Triticum aestivum OX=4565 PE=3 SV=1"
osa03040 Spliceosome	A0A3B5ZSZ8	602	"Stromal 70 kDa heat shock-related protein, chloroplastic(predicted) OS=Triticum aestivum OX=4565 PE=3 SV=1"
osa03040 Spliceosome	A0A3B5ZSZ8	610	"Stromal 70 kDa heat shock-related protein, chloroplastic(predicted) OS=Triticum aestivum OX=4565 PE=3 SV=1"
osa03040 Spliceosome	A0A3B5ZSZ8	179	"Stromal 70 kDa heat shock-related protein, chloroplastic(predicted) OS=Triticum aestivum OX=4565 PE=3 SV=1"
osa03040 Spliceosome	A0A3B5ZSZ8	89	"Stromal 70 kDa heat shock-related protein, chloroplastic(predicted) OS=Triticum aestivum OX=4565 PE=3 SV=1"
osa03040 Spliceosome	A0A3B6SER8	42	Glycine-rich RNA-binding protein 2(predicted) OS=Triticum aestivum OX=4565 PE=4 SV=1
osa03040 Spliceosome	W5GLX4	112	Heat shock cognate 70 kDa protein 1(predicted) OS=Triticum aestivum OX=4565 PE=3 SV=1
osa03040 Spliceosome	W5GLX4	567	Heat shock cognate 70 kDa protein 1(predicted) OS=Triticum aestivum OX=4565 PE=3 SV=1
osa03040 Spliceosome	W5GLX4	334	Heat shock cognate 70 kDa protein 1(predicted) OS=Triticum aestivum OX=4565 PE=3 SV=1
osa03040 Spliceosome	W5GLX4	530	Heat shock cognate 70 kDa protein 1(predicted) OS=Triticum aestivum OX=4565 PE=3 SV=1
osa03040 Spliceosome	W5GLX4	518	Heat shock cognate 70 kDa protein 1(predicted) OS=Triticum aestivum OX=4565 PE=3 SV=1
osa04144 Endocytosis	A0A3B6NUP7	593	Dynamin-2B(predicted) OS=Triticum aestivum OX=4565 PE=3 SV=1
osa04144 Endocytosis	A0A3B6JFL7	1249	Clathrin heavy chain OS=Triticum aestivum OX=4565 PE=3 SV=1
osa04144 Endocytosis	A0A3B6JFL7	457	Clathrin heavy chain OS=Triticum aestivum OX=4565 PE=3 SV=1
osa04144 Endocytosis	A0A3B6JIR3	457	Heat shock cognate 70 kDa protein(predicted) OS=Triticum aestivum OX=4565 PE=3 SV=1
osa04144 Endocytosis	A0A3B6LIR6	613	70 kDa heat shock protein(predicted) OS=Triticum aestivum OX=4565 PE=3 SV=1
osa04144 Endocytosis	A0A3B6LIR6	370	70 kDa heat shock protein(predicted) OS=Triticum aestivum OX=4565 PE=3 SV=1
osa04144 Endocytosis	A0A3B6LIR6	554	70 kDa heat shock protein(predicted) OS=Triticum aestivum OX=4565 PE=3 SV=1
osa04144 Endocytosis	A0A3B6LIR6	593	70 kDa heat shock protein(predicted) OS=Triticum aestivum OX=4565 PE=3 SV=1
osa04144 Endocytosis	A0A3B6LIR6	607	70 kDa heat shock protein(predicted) OS=Triticum aestivum OX=4565 PE=3 SV=1
osa04144 Endocytosis	A0A3B6LIR6	349	70 kDa heat shock protein(predicted) OS=Triticum aestivum OX=4565 PE=3 SV=1
osa04144 Endocytosis	A0A3B6LIR6	179	70 kDa heat shock protein(predicted) OS=Triticum aestivum OX=4565 PE=3 SV=1
osa04144 Endocytosis	A0A3B6LIR6	105	70 kDa heat shock protein(predicted) OS=Triticum aestivum OX=4565 PE=3 SV=1
osa04144 Endocytosis	A0A3B6LIR6	126	70 kDa heat shock protein(predicted) OS=Triticum aestivum OX=4565 PE=3 SV=1
osa04144 Endocytosis	A0A3B6LIR6	301	70 kDa heat shock protein(predicted) OS=Triticum aestivum OX=4565 PE=3 SV=1
osa04144 Endocytosis	A0A3B6LIR6	572	70 kDa heat shock protein(predicted) OS=Triticum aestivum OX=4565 PE=3 SV=1
osa04144 Endocytosis	A0A3B6LIR6	233	70 kDa heat shock protein(predicted) OS=Triticum aestivum OX=4565 PE=3 SV=1
osa04144 Endocytosis	A0A3B6LIR6	120	70 kDa heat shock protein(predicted) OS=Triticum aestivum OX=4565 PE=3 SV=1
osa04144 Endocytosis	A0A3B6LIR6	497	70 kDa heat shock protein(predicted) OS=Triticum aestivum OX=4565 PE=3 SV=1
osa04144 Endocytosis	A0A3B6LIR6	299	70 kDa heat shock protein(predicted) OS=Triticum aestivum OX=4565 PE=3 SV=1
osa04144 Endocytosis	A0A3B6LIR6	601	70 kDa heat shock protein(predicted) OS=Triticum aestivum OX=4565 PE=3 SV=1
osa04144 Endocytosis	A0A3B6LIR6	581	70 kDa heat shock protein(predicted) OS=Triticum aestivum OX=4565 PE=3 SV=1
osa04144 Endocytosis	A0A3B6LIR6	184	70 kDa heat shock protein(predicted) OS=Triticum aestivum OX=4565 PE=3 SV=1
osa04144 Endocytosis	A0A3B6LIR6	313	70 kDa heat shock protein(predicted) OS=Triticum aestivum OX=4565 PE=3 SV=1
osa04144 Endocytosis	A0A3B6LIR6	135	70 kDa heat shock protein(predicted) OS=Triticum aestivum OX=4565 PE=3 SV=1
osa04144 Endocytosis	A0A3B6LIR6	362	70 kDa heat shock protein(predicted) OS=Triticum aestivum OX=4565 PE=3 SV=1
osa04144 Endocytosis	A0A3B6LIR6	574	70 kDa heat shock protein(predicted) OS=Triticum aestivum OX=4565 PE=3 SV=1
osa04144 Endocytosis	A0A3B6LV71	564	Heat shock cognate 70 kDa protein 1(predicted) OS=Triticum aestivum OX=4565 PE=3 SV=1
osa04144 Endocytosis	A0A3B6LV71	519	Heat shock cognate 70 kDa protein 1(predicted) OS=Triticum aestivum OX=4565 PE=3 SV=1
osa04144 Endocytosis	A0A3B6LV71	524	Heat shock cognate 70 kDa protein 1(predicted) OS=Triticum aestivum OX=4565 PE=3 SV=1
osa04144 Endocytosis	A0A3B6LV71	75	Heat shock cognate 70 kDa protein 1(predicted) OS=Triticum aestivum OX=4565 PE=3 SV=1
osa04144 Endocytosis	A0A3B6LV71	253	Heat shock cognate 70 kDa protein 1(predicted) OS=Triticum aestivum OX=4565 PE=3 SV=1
osa04144 Endocytosis	A0A3B6LV71	192	Heat shock cognate 70 kDa protein 1(predicted) OS=Triticum aestivum OX=4565 PE=3 SV=1
osa04144 Endocytosis	A0A3B6LV71	531	Heat shock cognate 70 kDa protein 1(predicted) OS=Triticum aestivum OX=4565 PE=3 SV=1
osa04144 Endocytosis	A0A3B6LV71	604	Heat shock cognate 70 kDa protein 1(predicted) OS=Triticum aestivum OX=4565 PE=3 SV=1
osa04144 Endocytosis	A0A3B6LV71	258	Heat shock cognate 70 kDa protein 1(predicted) OS=Triticum aestivum OX=4565 PE=3 SV=1
osa04144 Endocytosis	A0A3B6LV71	568	Heat shock cognate 70 kDa protein 1(predicted) OS=Triticum aestivum OX=4565 PE=3 SV=1
osa04144 Endocytosis	A0A3B6LV71	319	Heat shock cognate 70 kDa protein 1(predicted) OS=Triticum aestivum OX=4565 PE=3 SV=1
osa04144 Endocytosis	A0A3B6LV71	514	Heat shock cognate 70 kDa protein 1(predicted) OS=Triticum aestivum OX=4565 PE=3 SV=1
osa04144 Endocytosis	A0A3B6LV71	335	Heat shock cognate 70 kDa protein 1(predicted) OS=Triticum aestivum OX=4565 PE=3 SV=1
osa04144 Endocytosis	A0A3B6LV71	507	Heat shock cognate 70 kDa protein 1(predicted) OS=Triticum aestivum OX=4565 PE=3 SV=1
osa04144 Endocytosis	A0A3B6LV71	105	Heat shock cognate 70 kDa protein 1(predicted) OS=Triticum aestivum OX=4565 PE=3 SV=1
osa04144 Endocytosis	A0A3B6LV71	113	Heat shock cognate 70 kDa protein 1(predicted) OS=Triticum aestivum OX=4565 PE=3 SV=1
osa04144 Endocytosis	A0A3B6KEP5	313	70 kDa heat shock protein(predicted) OS=Triticum aestivum OX=4565 PE=3 SV=1
osa04144 Endocytosis	A0A3B5ZSZ8	182	"Stromal 70 kDa heat shock-related protein, chloroplastic(predicted) OS=Triticum aestivum OX=4565 PE=3 SV=1"
osa04144 Endocytosis	A0A3B5ZSZ8	368	"Stromal 70 kDa heat shock-related protein, chloroplastic(predicted) OS=Triticum aestivum OX=4565 PE=3 SV=1"
osa04144 Endocytosis	A0A3B5ZSZ8	569	"Stromal 70 kDa heat shock-related protein, chloroplastic(predicted) OS=Triticum aestivum OX=4565 PE=3 SV=1"
osa04144 Endocytosis	A0A3B5ZSZ8	394	"Stromal 70 kDa heat shock-related protein, chloroplastic(predicted) OS=Triticum aestivum OX=4565 PE=3 SV=1"
osa04144 Endocytosis	A0A3B5ZSZ8	121	"Stromal 70 kDa heat shock-related protein, chloroplastic(predicted) OS=Triticum aestivum OX=4565 PE=3 SV=1"
osa04144 Endocytosis	A0A3B5ZSZ8	567	"Stromal 70 kDa heat shock-related protein, chloroplastic(predicted) OS=Triticum aestivum OX=4565 PE=3 SV=1"
osa04144 Endocytosis	A0A3B5ZSZ8	602	"Stromal 70 kDa heat shock-related protein, chloroplastic(predicted) OS=Triticum aestivum OX=4565 PE=3 SV=1"
osa04144 Endocytosis	A0A3B5ZSZ8	610	"Stromal 70 kDa heat shock-related protein, chloroplastic(predicted) OS=Triticum aestivum OX=4565 PE=3 SV=1"
osa04144 Endocytosis	A0A3B5ZSZ8	179	"Stromal 70 kDa heat shock-related protein, chloroplastic(predicted) OS=Triticum aestivum OX=4565 PE=3 SV=1"
osa04144 Endocytosis	A0A3B5ZSZ8	89	"Stromal 70 kDa heat shock-related protein, chloroplastic(predicted) OS=Triticum aestivum OX=4565 PE=3 SV=1"
osa04144 Endocytosis	Q76ME3	36	ADP-ribosylation factor OS=Triticum aestivum OX=4565 GN=arf PE=2 SV=1
osa04144 Endocytosis	W5D4Q6	286	Phospholipase D OS=Triticum aestivum OX=4565 GN=TRAES_3BF048200040CFD_c1 PE=3 SV=1
osa04144 Endocytosis	W5D4Q6	207	Phospholipase D OS=Triticum aestivum OX=4565 GN=TRAES_3BF048200040CFD_c1 PE=3 SV=1
osa04144 Endocytosis	W5GLX4	112	Heat shock cognate 70 kDa protein 1(predicted) OS=Triticum aestivum OX=4565 PE=3 SV=1
osa04144 Endocytosis	W5GLX4	567	Heat shock cognate 70 kDa protein 1(predicted) OS=Triticum aestivum OX=4565 PE=3 SV=1
osa04144 Endocytosis	W5GLX4	334	Heat shock cognate 70 kDa protein 1(predicted) OS=Triticum aestivum OX=4565 PE=3 SV=1
osa04144 Endocytosis	W5GLX4	530	Heat shock cognate 70 kDa protein 1(predicted) OS=Triticum aestivum OX=4565 PE=3 SV=1
osa04144 Endocytosis	W5GLX4	518	Heat shock cognate 70 kDa protein 1(predicted) OS=Triticum aestivum OX=4565 PE=3 SV=1
osa00940 Phenylpropanoid biosynthesis	A0A3B6QCI9	109	Peroxidase OS=Triticum aestivum OX=4565 PE=3 SV=1
osa00940 Phenylpropanoid biosynthesis	A0A3B6QCL1	110	Peroxidase OS=Triticum aestivum OX=4565 PE=3 SV=1
osa00940 Phenylpropanoid biosynthesis	A0A3B6MYD3	147	Beta-D-glucan exohydrolase(predicted) OS=Triticum aestivum OX=4565 PE=4 SV=1
osa00940 Phenylpropanoid biosynthesis	A0A3B6MYD3	408	Beta-D-glucan exohydrolase(predicted) OS=Triticum aestivum OX=4565 PE=4 SV=1
osa00940 Phenylpropanoid biosynthesis	A0A3B6MYD3	39	Beta-D-glucan exohydrolase(predicted) OS=Triticum aestivum OX=4565 PE=4 SV=1
osa00940 Phenylpropanoid biosynthesis	A0A3B6MYD3	428	Beta-D-glucan exohydrolase(predicted) OS=Triticum aestivum OX=4565 PE=4 SV=1
osa00940 Phenylpropanoid biosynthesis	A0A3B6MYD3	414	Beta-D-glucan exohydrolase(predicted) OS=Triticum aestivum OX=4565 PE=4 SV=1
osa00940 Phenylpropanoid biosynthesis	A0A3B6MYD3	31	Beta-D-glucan exohydrolase(predicted) OS=Triticum aestivum OX=4565 PE=4 SV=1
osa00940 Phenylpropanoid biosynthesis	A0A3B6C860	300	Peroxidase OS=Triticum aestivum OX=4565 PE=3 SV=1
osa00940 Phenylpropanoid biosynthesis	A0A3B6PPK9	50	Peroxidase OS=Triticum aestivum OX=4565 PE=3 SV=1
osa00940 Phenylpropanoid biosynthesis	A0A3B6PPK9	139	Peroxidase OS=Triticum aestivum OX=4565 PE=3 SV=1
osa00940 Phenylpropanoid biosynthesis	A0A3B6PPK9	61	Peroxidase OS=Triticum aestivum OX=4565 PE=3 SV=1
osa00940 Phenylpropanoid biosynthesis	A0A3B6PPK9	305	Peroxidase OS=Triticum aestivum OX=4565 PE=3 SV=1
osa00940 Phenylpropanoid biosynthesis	A0A3B6PPK9	140	Peroxidase OS=Triticum aestivum OX=4565 PE=3 SV=1
osa00940 Phenylpropanoid biosynthesis	A0A3B6DAI8	48	Peroxidase OS=Triticum aestivum OX=4565 PE=3 SV=1
osa00940 Phenylpropanoid biosynthesis	A0A3B6FYA0	64	Peroxidase OS=Triticum aestivum OX=4565 PE=3 SV=1
osa00940 Phenylpropanoid biosynthesis	A0A3B6QC91	113	Peroxidase OS=Triticum aestivum OX=4565 PE=3 SV=1
osa00250 Alanine, aspartate and glutamate metabolism	A0A3B6CED5	103	Glutamine synthetase OS=Triticum aestivum OX=4565 PE=3 SV=1
osa00250 Alanine, aspartate and glutamate metabolism	A0A3B6CED5	265	Glutamine synthetase OS=Triticum aestivum OX=4565 PE=3 SV=1
osa00250 Alanine, aspartate and glutamate metabolism	A0A3B6CED5	264	Glutamine synthetase OS=Triticum aestivum OX=4565 PE=3 SV=1
osa00250 Alanine, aspartate and glutamate metabolism	A0A3B6CED5	323	Glutamine synthetase OS=Triticum aestivum OX=4565 PE=3 SV=1
osa00250 Alanine, aspartate and glutamate metabolism	A0A3B6SHQ4	52	Aminotran_5 domain-containing protein OS=Triticum aestivum OX=4565 PE=3 SV=1
osa00250 Alanine, aspartate and glutamate metabolism	A0A3B6SHQ4	161	Aminotran_5 domain-containing protein OS=Triticum aestivum OX=4565 PE=3 SV=1
osa00250 Alanine, aspartate and glutamate metabolism	A0A3B6SHQ4	344	Aminotran_5 domain-containing protein OS=Triticum aestivum OX=4565 PE=3 SV=1
osa00250 Alanine, aspartate and glutamate metabolism	A0A3B6SHQ4	45	Aminotran_5 domain-containing protein OS=Triticum aestivum OX=4565 PE=3 SV=1
osa00250 Alanine, aspartate and glutamate metabolism	A0A3B6SHQ4	295	Aminotran_5 domain-containing protein OS=Triticum aestivum OX=4565 PE=3 SV=1
osa00250 Alanine, aspartate and glutamate metabolism	A0A3B6AYM5	442	Aminotran_1_2 domain-containing protein OS=Triticum aestivum OX=4565 PE=4 SV=1
osa00250 Alanine, aspartate and glutamate metabolism	D8L9S2	231	Glutamate decarboxylase OS=Triticum aestivum OX=4565 GN=gad1 PE=3 SV=1
osa00250 Alanine, aspartate and glutamate metabolism	D8L9S2	269	Glutamate decarboxylase OS=Triticum aestivum OX=4565 GN=gad1 PE=3 SV=1
osa00250 Alanine, aspartate and glutamate metabolism	D8L9S2	348	Glutamate decarboxylase OS=Triticum aestivum OX=4565 GN=gad1 PE=3 SV=1
osa00250 Alanine, aspartate and glutamate metabolism	D8L9S2	439	Glutamate decarboxylase OS=Triticum aestivum OX=4565 GN=gad1 PE=3 SV=1
osa00250 Alanine, aspartate and glutamate metabolism	D8L9S2	453	Glutamate decarboxylase OS=Triticum aestivum OX=4565 GN=gad1 PE=3 SV=1
osa00250 Alanine, aspartate and glutamate metabolism	D8L9S2	193	Glutamate decarboxylase OS=Triticum aestivum OX=4565 GN=gad1 PE=3 SV=1
osa00250 Alanine, aspartate and glutamate metabolism	D8L9S2	355	Glutamate decarboxylase OS=Triticum aestivum OX=4565 GN=gad1 PE=3 SV=1
osa00250 Alanine, aspartate and glutamate metabolism	A0A3B5YT90	414	Aminotran_1_2 domain-containing protein OS=Triticum aestivum OX=4565 PE=4 SV=1
osa00250 Alanine, aspartate and glutamate metabolism	A0A3B6PRN3	241	Glutamine synthetase OS=Triticum aestivum OX=4565 PE=3 SV=1
osa00250 Alanine, aspartate and glutamate metabolism	A0A3B6PRN3	19	Glutamine synthetase OS=Triticum aestivum OX=4565 PE=3 SV=1
osa00250 Alanine, aspartate and glutamate metabolism	A0A3B6PRN3	247	Glutamine synthetase OS=Triticum aestivum OX=4565 PE=3 SV=1
osa00250 Alanine, aspartate and glutamate metabolism	A0A3B6C5N4	385	Aminotran_1_2 domain-containing protein OS=Triticum aestivum OX=4565 PE=4 SV=1
osa00250 Alanine, aspartate and glutamate metabolism	A0A3B6C5N4	36	Aminotran_1_2 domain-containing protein OS=Triticum aestivum OX=4565 PE=4 SV=1
osa00250 Alanine, aspartate and glutamate metabolism	A0A3B6C5N4	208	Aminotran_1_2 domain-containing protein OS=Triticum aestivum OX=4565 PE=4 SV=1
osa00250 Alanine, aspartate and glutamate metabolism	A0A3B6C5N4	91	Aminotran_1_2 domain-containing protein OS=Triticum aestivum OX=4565 PE=4 SV=1
osa00250 Alanine, aspartate and glutamate metabolism	A0A3B6C5N4	442	Aminotran_1_2 domain-containing protein OS=Triticum aestivum OX=4565 PE=4 SV=1
osa00250 Alanine, aspartate and glutamate metabolism	A0A3B6C5N4	336	Aminotran_1_2 domain-containing protein OS=Triticum aestivum OX=4565 PE=4 SV=1
osa00250 Alanine, aspartate and glutamate metabolism	A0A3B6C5N4	269	Aminotran_1_2 domain-containing protein OS=Triticum aestivum OX=4565 PE=4 SV=1
osa00250 Alanine, aspartate and glutamate metabolism	A0A3B6C5N4	55	Aminotran_1_2 domain-containing protein OS=Triticum aestivum OX=4565 PE=4 SV=1
osa00250 Alanine, aspartate and glutamate metabolism	A0A3B5ZVJ0	156	"Argininosuccinate synthase, chloroplastic(predicted) OS=Triticum aestivum OX=4565 PE=3 SV=1"
osa00250 Alanine, aspartate and glutamate metabolism	A0A3B5ZVJ0	196	"Argininosuccinate synthase, chloroplastic(predicted) OS=Triticum aestivum OX=4565 PE=3 SV=1"
osa00250 Alanine, aspartate and glutamate metabolism	A0A3B5ZVJ0	381	"Argininosuccinate synthase, chloroplastic(predicted) OS=Triticum aestivum OX=4565 PE=3 SV=1"
osa00250 Alanine, aspartate and glutamate metabolism	A0A3B6THT8	141	Aspartate aminotransferase OS=Triticum aestivum OX=4565 PE=4 SV=1
osa00250 Alanine, aspartate and glutamate metabolism	A0A3B6PR35	112	Aspartate aminotransferase OS=Triticum aestivum OX=4565 PE=4 SV=1
osa00250 Alanine, aspartate and glutamate metabolism	A0A3B6PR35	426	Aspartate aminotransferase OS=Triticum aestivum OX=4565 PE=4 SV=1
osa00250 Alanine, aspartate and glutamate metabolism	A0A3B6PR35	144	Aspartate aminotransferase OS=Triticum aestivum OX=4565 PE=4 SV=1
osa00250 Alanine, aspartate and glutamate metabolism	A0A3B6PR35	257	Aspartate aminotransferase OS=Triticum aestivum OX=4565 PE=4 SV=1
osa00250 Alanine, aspartate and glutamate metabolism	A0A3B6JMH8	434	Alanine-glyoxylate aminotransferase(predicted) OS=Triticum aestivum OX=4565 PE=3 SV=1
osa00250 Alanine, aspartate and glutamate metabolism	D2KZ08	119	Aminotransferase OS=Triticum aestivum OX=4565 GN=TaSAG1 PE=2 SV=1
osa00250 Alanine, aspartate and glutamate metabolism	D2KZ08	401	Aminotransferase OS=Triticum aestivum OX=4565 GN=TaSAG1 PE=2 SV=1
osa00250 Alanine, aspartate and glutamate metabolism	D2KZ08	292	Aminotransferase OS=Triticum aestivum OX=4565 GN=TaSAG1 PE=2 SV=1
osa00250 Alanine, aspartate and glutamate metabolism	A0A3B6JIN4	455	Adenylosuccinate lyase OS=Triticum aestivum OX=4565 PE=4 SV=1
osa00250 Alanine, aspartate and glutamate metabolism	A0A3B6I021	242	"Adenylosuccinate synthetase, chloroplastic OS=Triticum aestivum OX=4565 GN=PURA PE=3 SV=1"
osa00770 Pantothenate and CoA biosynthesis	A0A3B5Y7Y1	84	Ketol-acid reductoisomerase OS=Triticum aestivum OX=4565 PE=3 SV=1
osa00770 Pantothenate and CoA biosynthesis	A0A3B5Y7Y1	239	Ketol-acid reductoisomerase OS=Triticum aestivum OX=4565 PE=3 SV=1
osa00770 Pantothenate and CoA biosynthesis	A0A3B5Y7Y1	113	Ketol-acid reductoisomerase OS=Triticum aestivum OX=4565 PE=3 SV=1
osa00770 Pantothenate and CoA biosynthesis	A0A3B5Y7Y1	153	Ketol-acid reductoisomerase OS=Triticum aestivum OX=4565 PE=3 SV=1
osa00770 Pantothenate and CoA biosynthesis	A0A3B6SD30	292	Dihydroxy-acid dehydratase(predicted) OS=Triticum aestivum OX=4565 PE=3 SV=1
osa00970 Aminoacyl-tRNA biosynthesis	A0A3B6MMZ4	404	"Phenylalanine--tRNA ligase, chloroplastic/mitochondrial(predicted) OS=Triticum aestivum OX=4565 PE=4 SV=1"
osa00970 Aminoacyl-tRNA biosynthesis	A0A3B6QCY2	536	tRNA-synt_1c domain-containing protein OS=Triticum aestivum OX=4565 PE=3 SV=1
osa00970 Aminoacyl-tRNA biosynthesis	A0A3B6C7L5	635	Putative valyl-tRNA synthetase(predicted) OS=Triticum aestivum OX=4565 PE=3 SV=1
osa00970 Aminoacyl-tRNA biosynthesis	A0A3B6AY32	62	"asparagine--tRNA ligase, chloroplastic/mitochondrial isoform X2(predicted) OS=Triticum aestivum OX=4565 PE=4 SV=1"
osa00970 Aminoacyl-tRNA biosynthesis	A0A077RPZ7	204	AA_TRNA_LIGASE_II domain-containing protein OS=Triticum aestivum OX=4565 GN=TRAES_3BF175400030CFD_c1 PE=3 SV=1
osa00970 Aminoacyl-tRNA biosynthesis	A0A3B5YTL5	504	"Asparaginyl-tRNA synthetase, cytoplasmic 1(predicted) OS=Triticum aestivum OX=4565 PE=3 SV=1"
osa00970 Aminoacyl-tRNA biosynthesis	A0A3B5YWR4	305	Tyrosine--tRNA ligase OS=Triticum aestivum OX=4565 PE=3 SV=1
osa00970 Aminoacyl-tRNA biosynthesis	A0A3B6LJT6	126	AA_TRNA_LIGASE_II domain-containing protein OS=Triticum aestivum OX=4565 PE=4 SV=1
osa00970 Aminoacyl-tRNA biosynthesis	A0A3B6C5L5	427	"Glutamyl-tRNA(Gln) amidotransferase subunit B, chloroplastic/mitochondrial OS=Triticum aestivum OX=4565 GN=GATB PE=3 SV=1"
osa00970 Aminoacyl-tRNA biosynthesis	A0A3B6GN54	234	AA_TRNA_LIGASE_II domain-containing protein OS=Triticum aestivum OX=4565 PE=4 SV=1
osa00970 Aminoacyl-tRNA biosynthesis	A0A3B6RIG2	509	"Glycine--tRNA ligase, mitochondrial 1-like(predicted) OS=Triticum aestivum OX=4565 PE=4 SV=1"
osa00970 Aminoacyl-tRNA biosynthesis	A0A3B6SG33	391	Alanine--tRNA ligase OS=Triticum aestivum OX=4565 PE=3 SV=1
osa00970 Aminoacyl-tRNA biosynthesis	A0A3B6SG33	588	Alanine--tRNA ligase OS=Triticum aestivum OX=4565 PE=3 SV=1
osa00970 Aminoacyl-tRNA biosynthesis	A0A3B6SG33	560	Alanine--tRNA ligase OS=Triticum aestivum OX=4565 PE=3 SV=1
osa00052 Galactose metabolism	A0A3B6BZX5	37	Hexosyltransferase OS=Triticum aestivum OX=4565 PE=3 SV=1
osa00052 Galactose metabolism	A0A3B5ZZG3	45	Phosphotransferase OS=Triticum aestivum OX=4565 PE=3 SV=1
osa00052 Galactose metabolism	A0A3B6LQR3	11	UTP--glucose-1-phosphate uridylyltransferase OS=Triticum aestivum OX=4565 PE=3 SV=1
osa00052 Galactose metabolism	A0A3B6LQR3	21	UTP--glucose-1-phosphate uridylyltransferase OS=Triticum aestivum OX=4565 PE=3 SV=1
osa00052 Galactose metabolism	A0A3B6LQR3	183	UTP--glucose-1-phosphate uridylyltransferase OS=Triticum aestivum OX=4565 PE=3 SV=1
osa00052 Galactose metabolism	A0A3B6LQR3	326	UTP--glucose-1-phosphate uridylyltransferase OS=Triticum aestivum OX=4565 PE=3 SV=1
osa00052 Galactose metabolism	A0A3B6LQR3	406	UTP--glucose-1-phosphate uridylyltransferase OS=Triticum aestivum OX=4565 PE=3 SV=1
osa00052 Galactose metabolism	A0A3B6LQR3	405	UTP--glucose-1-phosphate uridylyltransferase OS=Triticum aestivum OX=4565 PE=3 SV=1
osa00052 Galactose metabolism	A0A3B6LQR3	449	UTP--glucose-1-phosphate uridylyltransferase OS=Triticum aestivum OX=4565 PE=3 SV=1
osa00052 Galactose metabolism	A0A3B6LQR3	260	UTP--glucose-1-phosphate uridylyltransferase OS=Triticum aestivum OX=4565 PE=3 SV=1
osa04070 Phosphatidylinositol signaling system	A0A3B6FKB8	95	Putative EF-hand domain pair protein(predicted) OS=Triticum aestivum OX=4565 PE=3 SV=1
osa04070 Phosphatidylinositol signaling system	A0A3B6FKB8	78	Putative EF-hand domain pair protein(predicted) OS=Triticum aestivum OX=4565 PE=3 SV=1
osa00020 Citrate cycle (TCA cycle)	A0A3B6MKZ2	294	Citrate_bind domain-containing protein OS=Triticum aestivum OX=4565 PE=4 SV=1
osa00020 Citrate cycle (TCA cycle)	A0A3B6MKZ2	132	Citrate_bind domain-containing protein OS=Triticum aestivum OX=4565 PE=4 SV=1
osa00020 Citrate cycle (TCA cycle)	A0A3B6MKZ2	65	Citrate_bind domain-containing protein OS=Triticum aestivum OX=4565 PE=4 SV=1
osa00020 Citrate cycle (TCA cycle)	A0A3B6MKZ2	176	Citrate_bind domain-containing protein OS=Triticum aestivum OX=4565 PE=4 SV=1
osa00020 Citrate cycle (TCA cycle)	A3KLL4	112	Malate dehydrogenase OS=Triticum aestivum OX=4565 PE=2 SV=1
osa00020 Citrate cycle (TCA cycle)	A3KLL4	152	Malate dehydrogenase OS=Triticum aestivum OX=4565 PE=2 SV=1
osa00020 Citrate cycle (TCA cycle)	A3KLL4	238	Malate dehydrogenase OS=Triticum aestivum OX=4565 PE=2 SV=1
osa00020 Citrate cycle (TCA cycle)	A3KLL4	4	Malate dehydrogenase OS=Triticum aestivum OX=4565 PE=2 SV=1
osa00020 Citrate cycle (TCA cycle)	A3KLL4	209	Malate dehydrogenase OS=Triticum aestivum OX=4565 PE=2 SV=1
osa00020 Citrate cycle (TCA cycle)	A3KLL4	241	Malate dehydrogenase OS=Triticum aestivum OX=4565 PE=2 SV=1
osa00020 Citrate cycle (TCA cycle)	A3KLL4	313	Malate dehydrogenase OS=Triticum aestivum OX=4565 PE=2 SV=1
osa00020 Citrate cycle (TCA cycle)	A0A3B6N0L8	295	Dihydrolipoamide acetyltransferase component of pyruvate dehydrogenase complex OS=Triticum aestivum OX=4565 PE=3 SV=1
osa00020 Citrate cycle (TCA cycle)	A0A3B6PLE4	114	"Isocitrate dehydrogenase [NAD] subunit, mitochondrial OS=Triticum aestivum OX=4565 PE=3 SV=1"
osa00020 Citrate cycle (TCA cycle)	A0A3B5YTF6	440	Dihydrolipoyl dehydrogenase OS=Triticum aestivum OX=4565 PE=3 SV=1
osa00020 Citrate cycle (TCA cycle)	A0A3B5YTF6	64	Dihydrolipoyl dehydrogenase OS=Triticum aestivum OX=4565 PE=3 SV=1
osa00020 Citrate cycle (TCA cycle)	A0A3B5YTF6	70	Dihydrolipoyl dehydrogenase OS=Triticum aestivum OX=4565 PE=3 SV=1
osa00020 Citrate cycle (TCA cycle)	A0A3B5YTF6	273	Dihydrolipoyl dehydrogenase OS=Triticum aestivum OX=4565 PE=3 SV=1
osa00020 Citrate cycle (TCA cycle)	A0A3B5YTF6	143	Dihydrolipoyl dehydrogenase OS=Triticum aestivum OX=4565 PE=3 SV=1
osa00020 Citrate cycle (TCA cycle)	A0A3B5YTF6	174	Dihydrolipoyl dehydrogenase OS=Triticum aestivum OX=4565 PE=3 SV=1
osa00020 Citrate cycle (TCA cycle)	A0A3B5YTF6	405	Dihydrolipoyl dehydrogenase OS=Triticum aestivum OX=4565 PE=3 SV=1
osa00020 Citrate cycle (TCA cycle)	A0A3B5YTF6	148	Dihydrolipoyl dehydrogenase OS=Triticum aestivum OX=4565 PE=3 SV=1
osa00020 Citrate cycle (TCA cycle)	A0A3B5YTF6	195	Dihydrolipoyl dehydrogenase OS=Triticum aestivum OX=4565 PE=3 SV=1
osa00020 Citrate cycle (TCA cycle)	A0A3B6LSL8	137	Malate dehydrogenase OS=Triticum aestivum OX=4565 PE=3 SV=1
osa00020 Citrate cycle (TCA cycle)	A0A3B6LSL8	342	Malate dehydrogenase OS=Triticum aestivum OX=4565 PE=3 SV=1
osa00020 Citrate cycle (TCA cycle)	A0A3B6BY66	414	Lipoyl-binding domain-containing protein OS=Triticum aestivum OX=4565 PE=4 SV=1
osa00020 Citrate cycle (TCA cycle)	A0A3B6BY66	248	Lipoyl-binding domain-containing protein OS=Triticum aestivum OX=4565 PE=4 SV=1
osa00020 Citrate cycle (TCA cycle)	A0A077RTG8	166	Malate dehydrogenase OS=Triticum aestivum OX=4565 GN=TRAES_3BF087800010CFD_c1 PE=3 SV=1
osa00020 Citrate cycle (TCA cycle)	A0A077RTG8	332	Malate dehydrogenase OS=Triticum aestivum OX=4565 GN=TRAES_3BF087800010CFD_c1 PE=3 SV=1
osa00020 Citrate cycle (TCA cycle)	A0A3B6QFG6	367	"Succinate--CoA ligase [ADP-forming] subunit beta, mitochondrial OS=Triticum aestivum OX=4565 PE=3 SV=1"
osa00020 Citrate cycle (TCA cycle)	A0A3B6QFG6	191	"Succinate--CoA ligase [ADP-forming] subunit beta, mitochondrial OS=Triticum aestivum OX=4565 PE=3 SV=1"
osa00020 Citrate cycle (TCA cycle)	A0A3B6QFG6	179	"Succinate--CoA ligase [ADP-forming] subunit beta, mitochondrial OS=Triticum aestivum OX=4565 PE=3 SV=1"
osa00020 Citrate cycle (TCA cycle)	A0A3B6QFG6	162	"Succinate--CoA ligase [ADP-forming] subunit beta, mitochondrial OS=Triticum aestivum OX=4565 PE=3 SV=1"
osa00020 Citrate cycle (TCA cycle)	A0A3B6QFG6	89	"Succinate--CoA ligase [ADP-forming] subunit beta, mitochondrial OS=Triticum aestivum OX=4565 PE=3 SV=1"
osa00020 Citrate cycle (TCA cycle)	A0A3B6QFG6	351	"Succinate--CoA ligase [ADP-forming] subunit beta, mitochondrial OS=Triticum aestivum OX=4565 PE=3 SV=1"
osa00020 Citrate cycle (TCA cycle)	A0A3B6QFG6	126	"Succinate--CoA ligase [ADP-forming] subunit beta, mitochondrial OS=Triticum aestivum OX=4565 PE=3 SV=1"
osa00020 Citrate cycle (TCA cycle)	A0A3B6TQG1	77	Pyruvate dehydrogenase E1 component subunit beta OS=Triticum aestivum OX=4565 PE=4 SV=1
osa00020 Citrate cycle (TCA cycle)	A0A3B6TQG1	82	Pyruvate dehydrogenase E1 component subunit beta OS=Triticum aestivum OX=4565 PE=4 SV=1
osa00020 Citrate cycle (TCA cycle)	A0A3B6I7C3	181	Dihydrolipoamide acetyltransferase component of pyruvate dehydrogenase complex OS=Triticum aestivum OX=4565 PE=3 SV=1
osa00020 Citrate cycle (TCA cycle)	A0A3B6NUN7	333	Pyruvate dehydrogenase E1 component subunit alpha OS=Triticum aestivum OX=4565 PE=4 SV=1
osa00020 Citrate cycle (TCA cycle)	A0A3B6NUN7	63	Pyruvate dehydrogenase E1 component subunit alpha OS=Triticum aestivum OX=4565 PE=4 SV=1
osa00020 Citrate cycle (TCA cycle)	A0A3B6NUN7	245	Pyruvate dehydrogenase E1 component subunit alpha OS=Triticum aestivum OX=4565 PE=4 SV=1
osa00020 Citrate cycle (TCA cycle)	A0A3B6NUN7	129	Pyruvate dehydrogenase E1 component subunit alpha OS=Triticum aestivum OX=4565 PE=4 SV=1
osa00020 Citrate cycle (TCA cycle)	A0A3B6NUN7	220	Pyruvate dehydrogenase E1 component subunit alpha OS=Triticum aestivum OX=4565 PE=4 SV=1
osa00020 Citrate cycle (TCA cycle)	A0A3B6PT84	840	Aconitate hydratase OS=Triticum aestivum OX=4565 PE=3 SV=1
osa00020 Citrate cycle (TCA cycle)	A0A3B6PT84	775	Aconitate hydratase OS=Triticum aestivum OX=4565 PE=3 SV=1
osa00020 Citrate cycle (TCA cycle)	A0A3B6PT84	880	Aconitate hydratase OS=Triticum aestivum OX=4565 PE=3 SV=1
osa00020 Citrate cycle (TCA cycle)	A0A3B6PT84	160	Aconitate hydratase OS=Triticum aestivum OX=4565 PE=3 SV=1
osa00020 Citrate cycle (TCA cycle)	A0A3B6PT84	663	Aconitate hydratase OS=Triticum aestivum OX=4565 PE=3 SV=1
osa00020 Citrate cycle (TCA cycle)	A0A3B6MY99	342	Malate dehydrogenase OS=Triticum aestivum OX=4565 PE=3 SV=1
osa00020 Citrate cycle (TCA cycle)	W5A874	147	Dihydrolipoyl dehydrogenase OS=Triticum aestivum OX=4565 PE=3 SV=1
osa00020 Citrate cycle (TCA cycle)	W5A874	439	Dihydrolipoyl dehydrogenase OS=Triticum aestivum OX=4565 PE=3 SV=1
osa00020 Citrate cycle (TCA cycle)	W5A874	272	Dihydrolipoyl dehydrogenase OS=Triticum aestivum OX=4565 PE=3 SV=1
osa00020 Citrate cycle (TCA cycle)	W5A874	173	Dihydrolipoyl dehydrogenase OS=Triticum aestivum OX=4565 PE=3 SV=1
osa00020 Citrate cycle (TCA cycle)	W5A874	194	Dihydrolipoyl dehydrogenase OS=Triticum aestivum OX=4565 PE=3 SV=1
osa00020 Citrate cycle (TCA cycle)	A0A3B5ZSR0	209	Malate dehydrogenase OS=Triticum aestivum OX=4565 PE=3 SV=1
osa00020 Citrate cycle (TCA cycle)	A0A3B6EHG7	345	Isocitrate dehydrogenase [NADP] OS=Triticum aestivum OX=4565 PE=3 SV=1
osa00020 Citrate cycle (TCA cycle)	A0A3B6EHG7	149	Isocitrate dehydrogenase [NADP] OS=Triticum aestivum OX=4565 PE=3 SV=1
osa00020 Citrate cycle (TCA cycle)	A0A3B6EHG7	128	Isocitrate dehydrogenase [NADP] OS=Triticum aestivum OX=4565 PE=3 SV=1
osa00020 Citrate cycle (TCA cycle)	A0A3B6EHG7	238	Isocitrate dehydrogenase [NADP] OS=Triticum aestivum OX=4565 PE=3 SV=1
osa00020 Citrate cycle (TCA cycle)	A0A3B6EHG7	374	Isocitrate dehydrogenase [NADP] OS=Triticum aestivum OX=4565 PE=3 SV=1
osa00020 Citrate cycle (TCA cycle)	A0A3B6EHG7	117	Isocitrate dehydrogenase [NADP] OS=Triticum aestivum OX=4565 PE=3 SV=1
osa00020 Citrate cycle (TCA cycle)	A0A3B6EHG7	86	Isocitrate dehydrogenase [NADP] OS=Triticum aestivum OX=4565 PE=3 SV=1
osa00020 Citrate cycle (TCA cycle)	A0A3B6EHG7	29	Isocitrate dehydrogenase [NADP] OS=Triticum aestivum OX=4565 PE=3 SV=1
osa00020 Citrate cycle (TCA cycle)	A0A3B5Y6M5	118	Malate dehydrogenase OS=Triticum aestivum OX=4565 PE=3 SV=1
osa00020 Citrate cycle (TCA cycle)	A0A3B5Y6M5	83	Malate dehydrogenase OS=Triticum aestivum OX=4565 PE=3 SV=1
osa00020 Citrate cycle (TCA cycle)	A0A3B5Y6M5	291	Malate dehydrogenase OS=Triticum aestivum OX=4565 PE=3 SV=1
osa00020 Citrate cycle (TCA cycle)	A0A3B5Y6M5	139	Malate dehydrogenase OS=Triticum aestivum OX=4565 PE=3 SV=1
osa00020 Citrate cycle (TCA cycle)	A0A3B5Y6M5	126	Malate dehydrogenase OS=Triticum aestivum OX=4565 PE=3 SV=1
osa00020 Citrate cycle (TCA cycle)	A0A3B6RJT2	232	"Malate dehydrogenase, chloroplastic(predicted) OS=Triticum aestivum OX=4565 PE=3 SV=1"
osa00020 Citrate cycle (TCA cycle)	A0A3B6LU07	468	"Succinate dehydrogenase [ubiquinone] flavoprotein subunit, mitochondrial OS=Triticum aestivum OX=4565 PE=3 SV=1"
osa00020 Citrate cycle (TCA cycle)	A0A3B6C6P4	536	Transket_pyr domain-containing protein OS=Triticum aestivum OX=4565 PE=4 SV=1
osa00020 Citrate cycle (TCA cycle)	A0A3B6C6P4	865	Transket_pyr domain-containing protein OS=Triticum aestivum OX=4565 PE=4 SV=1
osa00020 Citrate cycle (TCA cycle)	A0A3B6C6P4	839	Transket_pyr domain-containing protein OS=Triticum aestivum OX=4565 PE=4 SV=1
osa00020 Citrate cycle (TCA cycle)	A0A3B6C6P4	590	Transket_pyr domain-containing protein OS=Triticum aestivum OX=4565 PE=4 SV=1
osa00020 Citrate cycle (TCA cycle)	A0A3B6C6P4	977	Transket_pyr domain-containing protein OS=Triticum aestivum OX=4565 PE=4 SV=1
osa00020 Citrate cycle (TCA cycle)	W5C3E3	344	Pyruvate dehydrogenase E1 component subunit alpha OS=Triticum aestivum OX=4565 GN=CAMPLR22A2D_LOCUS100 PE=4 SV=1
osa00020 Citrate cycle (TCA cycle)	W5C3E3	139	Pyruvate dehydrogenase E1 component subunit alpha OS=Triticum aestivum OX=4565 GN=CAMPLR22A2D_LOCUS100 PE=4 SV=1
osa00020 Citrate cycle (TCA cycle)	A0A3B6KT79	804	Aconitate hydratase OS=Triticum aestivum OX=4565 PE=3 SV=1
osa00020 Citrate cycle (TCA cycle)	A0A3B6KT79	579	Aconitate hydratase OS=Triticum aestivum OX=4565 PE=3 SV=1
osa00020 Citrate cycle (TCA cycle)	A0A3B6KT79	835	Aconitate hydratase OS=Triticum aestivum OX=4565 PE=3 SV=1
osa00020 Citrate cycle (TCA cycle)	A0A3B6KT79	421	Aconitate hydratase OS=Triticum aestivum OX=4565 PE=3 SV=1
osa00020 Citrate cycle (TCA cycle)	A0A3B6KT79	894	Aconitate hydratase OS=Triticum aestivum OX=4565 PE=3 SV=1
osa00020 Citrate cycle (TCA cycle)	A0A3B6KT79	179	Aconitate hydratase OS=Triticum aestivum OX=4565 PE=3 SV=1
osa00020 Citrate cycle (TCA cycle)	A0A3B6KT79	899	Aconitate hydratase OS=Triticum aestivum OX=4565 PE=3 SV=1
osa00020 Citrate cycle (TCA cycle)	A0A3B6KT79	832	Aconitate hydratase OS=Triticum aestivum OX=4565 PE=3 SV=1
osa00020 Citrate cycle (TCA cycle)	A0A3B6KT79	500	Aconitate hydratase OS=Triticum aestivum OX=4565 PE=3 SV=1
osa00020 Citrate cycle (TCA cycle)	A0A3B6KT79	584	Aconitate hydratase OS=Triticum aestivum OX=4565 PE=3 SV=1
osa00620 Pyruvate metabolism	A0A3B6MR18	557	Phosphoenolpyruvate carboxylase 2(predicted) OS=Triticum aestivum OX=4565 PE=3 SV=1
osa00620 Pyruvate metabolism	A3KLL4	112	Malate dehydrogenase OS=Triticum aestivum OX=4565 PE=2 SV=1
osa00620 Pyruvate metabolism	A3KLL4	152	Malate dehydrogenase OS=Triticum aestivum OX=4565 PE=2 SV=1
osa00620 Pyruvate metabolism	A3KLL4	238	Malate dehydrogenase OS=Triticum aestivum OX=4565 PE=2 SV=1
osa00620 Pyruvate metabolism	A3KLL4	4	Malate dehydrogenase OS=Triticum aestivum OX=4565 PE=2 SV=1
osa00620 Pyruvate metabolism	A3KLL4	209	Malate dehydrogenase OS=Triticum aestivum OX=4565 PE=2 SV=1
osa00620 Pyruvate metabolism	A3KLL4	241	Malate dehydrogenase OS=Triticum aestivum OX=4565 PE=2 SV=1
osa00620 Pyruvate metabolism	A3KLL4	313	Malate dehydrogenase OS=Triticum aestivum OX=4565 PE=2 SV=1
osa00620 Pyruvate metabolism	A0A3B6N0L8	295	Dihydrolipoamide acetyltransferase component of pyruvate dehydrogenase complex OS=Triticum aestivum OX=4565 PE=3 SV=1
osa00620 Pyruvate metabolism	A0A3B6LVU2	102	Putative lactoylglutathione lyase(predicted) OS=Triticum aestivum OX=4565 PE=4 SV=1
osa00620 Pyruvate metabolism	A0A3B5YTF6	440	Dihydrolipoyl dehydrogenase OS=Triticum aestivum OX=4565 PE=3 SV=1
osa00620 Pyruvate metabolism	A0A3B5YTF6	64	Dihydrolipoyl dehydrogenase OS=Triticum aestivum OX=4565 PE=3 SV=1
osa00620 Pyruvate metabolism	A0A3B5YTF6	70	Dihydrolipoyl dehydrogenase OS=Triticum aestivum OX=4565 PE=3 SV=1
osa00620 Pyruvate metabolism	A0A3B5YTF6	273	Dihydrolipoyl dehydrogenase OS=Triticum aestivum OX=4565 PE=3 SV=1
osa00620 Pyruvate metabolism	A0A3B5YTF6	143	Dihydrolipoyl dehydrogenase OS=Triticum aestivum OX=4565 PE=3 SV=1
osa00620 Pyruvate metabolism	A0A3B5YTF6	174	Dihydrolipoyl dehydrogenase OS=Triticum aestivum OX=4565 PE=3 SV=1
osa00620 Pyruvate metabolism	A0A3B5YTF6	405	Dihydrolipoyl dehydrogenase OS=Triticum aestivum OX=4565 PE=3 SV=1
osa00620 Pyruvate metabolism	A0A3B5YTF6	148	Dihydrolipoyl dehydrogenase OS=Triticum aestivum OX=4565 PE=3 SV=1
osa00620 Pyruvate metabolism	A0A3B5YTF6	195	Dihydrolipoyl dehydrogenase OS=Triticum aestivum OX=4565 PE=3 SV=1
osa00620 Pyruvate metabolism	A0A3B6LSL8	137	Malate dehydrogenase OS=Triticum aestivum OX=4565 PE=3 SV=1
osa00620 Pyruvate metabolism	A0A3B6LSL8	342	Malate dehydrogenase OS=Triticum aestivum OX=4565 PE=3 SV=1
osa00620 Pyruvate metabolism	A0A3B6SGJ8	334	Aldedh domain-containing protein OS=Triticum aestivum OX=4565 PE=3 SV=1
osa00620 Pyruvate metabolism	A0A3B6SGJ8	276	Aldedh domain-containing protein OS=Triticum aestivum OX=4565 PE=3 SV=1
osa00620 Pyruvate metabolism	A0A3B6TRB9	367	Malate dehydrogenase(predicted) OS=Triticum aestivum OX=4565 PE=4 SV=1
osa00620 Pyruvate metabolism	A0A3B6TRB9	261	Malate dehydrogenase(predicted) OS=Triticum aestivum OX=4565 PE=4 SV=1
osa00620 Pyruvate metabolism	A0A3B6TRB9	344	Malate dehydrogenase(predicted) OS=Triticum aestivum OX=4565 PE=4 SV=1
osa00620 Pyruvate metabolism	A0A3B6TRB9	376	Malate dehydrogenase(predicted) OS=Triticum aestivum OX=4565 PE=4 SV=1
osa00620 Pyruvate metabolism	A0A3B6TRB9	219	Malate dehydrogenase(predicted) OS=Triticum aestivum OX=4565 PE=4 SV=1
osa00620 Pyruvate metabolism	A0A077RTG8	166	Malate dehydrogenase OS=Triticum aestivum OX=4565 GN=TRAES_3BF087800010CFD_c1 PE=3 SV=1
osa00620 Pyruvate metabolism	A0A077RTG8	332	Malate dehydrogenase OS=Triticum aestivum OX=4565 GN=TRAES_3BF087800010CFD_c1 PE=3 SV=1
osa00620 Pyruvate metabolism	A0A3B6TQG1	77	Pyruvate dehydrogenase E1 component subunit beta OS=Triticum aestivum OX=4565 PE=4 SV=1
osa00620 Pyruvate metabolism	A0A3B6TQG1	82	Pyruvate dehydrogenase E1 component subunit beta OS=Triticum aestivum OX=4565 PE=4 SV=1
osa00620 Pyruvate metabolism	A0A3B6I7C3	181	Dihydrolipoamide acetyltransferase component of pyruvate dehydrogenase complex OS=Triticum aestivum OX=4565 PE=3 SV=1
osa00620 Pyruvate metabolism	A0A3B5YVF3	231	Malic enzyme OS=Triticum aestivum OX=4565 PE=3 SV=1
osa00620 Pyruvate metabolism	A0A3B5YVF3	421	Malic enzyme OS=Triticum aestivum OX=4565 PE=3 SV=1
osa00620 Pyruvate metabolism	A0A3B5YVF3	32	Malic enzyme OS=Triticum aestivum OX=4565 PE=3 SV=1
osa00620 Pyruvate metabolism	A0A3B6NUN7	333	Pyruvate dehydrogenase E1 component subunit alpha OS=Triticum aestivum OX=4565 PE=4 SV=1
osa00620 Pyruvate metabolism	A0A3B6NUN7	63	Pyruvate dehydrogenase E1 component subunit alpha OS=Triticum aestivum OX=4565 PE=4 SV=1
osa00620 Pyruvate metabolism	A0A3B6NUN7	245	Pyruvate dehydrogenase E1 component subunit alpha OS=Triticum aestivum OX=4565 PE=4 SV=1
osa00620 Pyruvate metabolism	A0A3B6NUN7	129	Pyruvate dehydrogenase E1 component subunit alpha OS=Triticum aestivum OX=4565 PE=4 SV=1
osa00620 Pyruvate metabolism	A0A3B6NUN7	220	Pyruvate dehydrogenase E1 component subunit alpha OS=Triticum aestivum OX=4565 PE=4 SV=1
osa00620 Pyruvate metabolism	A0A3B6MY99	342	Malate dehydrogenase OS=Triticum aestivum OX=4565 PE=3 SV=1
osa00620 Pyruvate metabolism	W5A874	147	Dihydrolipoyl dehydrogenase OS=Triticum aestivum OX=4565 PE=3 SV=1
osa00620 Pyruvate metabolism	W5A874	439	Dihydrolipoyl dehydrogenase OS=Triticum aestivum OX=4565 PE=3 SV=1
osa00620 Pyruvate metabolism	W5A874	272	Dihydrolipoyl dehydrogenase OS=Triticum aestivum OX=4565 PE=3 SV=1
osa00620 Pyruvate metabolism	W5A874	173	Dihydrolipoyl dehydrogenase OS=Triticum aestivum OX=4565 PE=3 SV=1
osa00620 Pyruvate metabolism	W5A874	194	Dihydrolipoyl dehydrogenase OS=Triticum aestivum OX=4565 PE=3 SV=1
osa00620 Pyruvate metabolism	A0A3B5ZSR0	209	Malate dehydrogenase OS=Triticum aestivum OX=4565 PE=3 SV=1
osa00620 Pyruvate metabolism	A0A3B6N0J3	99	Putative lactoylglutathione lyase(predicted) OS=Triticum aestivum OX=4565 PE=4 SV=1
osa00620 Pyruvate metabolism	A0A3B6N0J3	241	Putative lactoylglutathione lyase(predicted) OS=Triticum aestivum OX=4565 PE=4 SV=1
osa00620 Pyruvate metabolism	A0A3B6N0J3	309	Putative lactoylglutathione lyase(predicted) OS=Triticum aestivum OX=4565 PE=4 SV=1
osa00620 Pyruvate metabolism	A0A3B6N0J3	102	Putative lactoylglutathione lyase(predicted) OS=Triticum aestivum OX=4565 PE=4 SV=1
osa00620 Pyruvate metabolism	A0A3B6N0J3	236	Putative lactoylglutathione lyase(predicted) OS=Triticum aestivum OX=4565 PE=4 SV=1
osa00620 Pyruvate metabolism	A0A3B6RLI7	682	Phosphoenolpyruvate carboxylase 1(predicted) OS=Triticum aestivum OX=4565 PE=3 SV=1
osa00620 Pyruvate metabolism	A0A3B6RLI7	817	Phosphoenolpyruvate carboxylase 1(predicted) OS=Triticum aestivum OX=4565 PE=3 SV=1
osa00620 Pyruvate metabolism	A0A3B6RLI7	577	Phosphoenolpyruvate carboxylase 1(predicted) OS=Triticum aestivum OX=4565 PE=3 SV=1
osa00620 Pyruvate metabolism	A0A3B6RLI7	207	Phosphoenolpyruvate carboxylase 1(predicted) OS=Triticum aestivum OX=4565 PE=3 SV=1
osa00620 Pyruvate metabolism	A0A3B6RLI7	816	Phosphoenolpyruvate carboxylase 1(predicted) OS=Triticum aestivum OX=4565 PE=3 SV=1
osa00620 Pyruvate metabolism	A0A3B6RLI7	752	Phosphoenolpyruvate carboxylase 1(predicted) OS=Triticum aestivum OX=4565 PE=3 SV=1
osa00620 Pyruvate metabolism	A0A3B6RLI7	329	Phosphoenolpyruvate carboxylase 1(predicted) OS=Triticum aestivum OX=4565 PE=3 SV=1
osa00620 Pyruvate metabolism	A0A3B6RLI7	574	Phosphoenolpyruvate carboxylase 1(predicted) OS=Triticum aestivum OX=4565 PE=3 SV=1
osa00620 Pyruvate metabolism	A0A3B5ZRK2	60	"Putative lactoylglutathione lyase, chloroplast(predicted) OS=Triticum aestivum OX=4565 PE=4 SV=1"
osa00620 Pyruvate metabolism	A0A3B5ZRK2	57	"Putative lactoylglutathione lyase, chloroplast(predicted) OS=Triticum aestivum OX=4565 PE=4 SV=1"
osa00620 Pyruvate metabolism	A0A3B5ZRK2	132	"Putative lactoylglutathione lyase, chloroplast(predicted) OS=Triticum aestivum OX=4565 PE=4 SV=1"
osa00620 Pyruvate metabolism	A0A3B6RMH1	180	Lactoylglutathione lyase(predicted) OS=Triticum aestivum OX=4565 PE=4 SV=1
osa00620 Pyruvate metabolism	A0A3B6RMH1	118	Lactoylglutathione lyase(predicted) OS=Triticum aestivum OX=4565 PE=4 SV=1
osa00620 Pyruvate metabolism	A0A3B6RMH1	175	Lactoylglutathione lyase(predicted) OS=Triticum aestivum OX=4565 PE=4 SV=1
osa00620 Pyruvate metabolism	A0A3B6RMH1	288	Lactoylglutathione lyase(predicted) OS=Triticum aestivum OX=4565 PE=4 SV=1
osa00620 Pyruvate metabolism	A0A3B6RMH1	247	Lactoylglutathione lyase(predicted) OS=Triticum aestivum OX=4565 PE=4 SV=1
osa00620 Pyruvate metabolism	A0A3B6UBB9	365	Malate dehydrogenase OS=Triticum aestivum OX=4565 PE=3 SV=1
osa00620 Pyruvate metabolism	A0A3B6UBB9	374	Malate dehydrogenase OS=Triticum aestivum OX=4565 PE=3 SV=1
osa00620 Pyruvate metabolism	A0A3B5Y6M5	118	Malate dehydrogenase OS=Triticum aestivum OX=4565 PE=3 SV=1
osa00620 Pyruvate metabolism	A0A3B5Y6M5	83	Malate dehydrogenase OS=Triticum aestivum OX=4565 PE=3 SV=1
osa00620 Pyruvate metabolism	A0A3B5Y6M5	291	Malate dehydrogenase OS=Triticum aestivum OX=4565 PE=3 SV=1
osa00620 Pyruvate metabolism	A0A3B5Y6M5	139	Malate dehydrogenase OS=Triticum aestivum OX=4565 PE=3 SV=1
osa00620 Pyruvate metabolism	A0A3B5Y6M5	126	Malate dehydrogenase OS=Triticum aestivum OX=4565 PE=3 SV=1
osa00620 Pyruvate metabolism	A0A3B6RJT2	232	"Malate dehydrogenase, chloroplastic(predicted) OS=Triticum aestivum OX=4565 PE=3 SV=1"
osa00620 Pyruvate metabolism	A0A3B5Y1S3	27	"Pyruvate, phosphate dikinase OS=Triticum aestivum OX=4565 PE=4 SV=1"
osa00620 Pyruvate metabolism	A0A3B6DML6	299	Intracellular protease 1(predicted) OS=Triticum aestivum OX=4565 PE=4 SV=1
osa00620 Pyruvate metabolism	A0A077RRA0	415	Phosphoenolpyruvate carboxylase 1(predicted) OS=Triticum aestivum OX=4565 GN=TRAES_3BF117100180CFD_c1 PE=3 SV=1
osa00620 Pyruvate metabolism	A0A077RRA0	223	Phosphoenolpyruvate carboxylase 1(predicted) OS=Triticum aestivum OX=4565 GN=TRAES_3BF117100180CFD_c1 PE=3 SV=1
osa00620 Pyruvate metabolism	W5C3E3	344	Pyruvate dehydrogenase E1 component subunit alpha OS=Triticum aestivum OX=4565 GN=CAMPLR22A2D_LOCUS100 PE=4 SV=1
osa00620 Pyruvate metabolism	W5C3E3	139	Pyruvate dehydrogenase E1 component subunit alpha OS=Triticum aestivum OX=4565 GN=CAMPLR22A2D_LOCUS100 PE=4 SV=1
osa04120 Ubiquitin mediated proteolysis	A0A3B6D710	801	UBA_e1_C domain-containing protein OS=Triticum aestivum OX=4565 PE=3 SV=1
osa04120 Ubiquitin mediated proteolysis	W5FSR5	96	UBIQUITIN_CONJUGAT_2 domain-containing protein OS=Triticum aestivum OX=4565 PE=3 SV=1
osa04120 Ubiquitin mediated proteolysis	A0A3B6T7J7	137	SKP1-like protein 1B(predicted) OS=Triticum aestivum OX=4565 PE=3 SV=1
osa03060 Protein export	A0A3B6FKQ2	356	Protein translocase subunit SecA OS=Triticum aestivum OX=4565 PE=3 SV=1
osa03060 Protein export	A0A3B6FKQ2	646	Protein translocase subunit SecA OS=Triticum aestivum OX=4565 PE=3 SV=1
osa03060 Protein export	A0A3B6FKQ2	587	Protein translocase subunit SecA OS=Triticum aestivum OX=4565 PE=3 SV=1
osa03060 Protein export	A0A3B6G1D0	174	SRP54 domain-containing protein OS=Triticum aestivum OX=4565 PE=4 SV=1
osa03060 Protein export	A0A3B6G1D0	232	SRP54 domain-containing protein OS=Triticum aestivum OX=4565 PE=4 SV=1
osa03060 Protein export	R9W6A6	559	ER molecular chaperone OS=Triticum aestivum OX=4565 GN=BiP3 PE=2 SV=1
osa03060 Protein export	R9W6A6	217	ER molecular chaperone OS=Triticum aestivum OX=4565 GN=BiP3 PE=2 SV=1
osa03060 Protein export	R9W6A6	452	ER molecular chaperone OS=Triticum aestivum OX=4565 GN=BiP3 PE=2 SV=1
osa03060 Protein export	R9W6A6	374	ER molecular chaperone OS=Triticum aestivum OX=4565 GN=BiP3 PE=2 SV=1
osa03060 Protein export	R9W6A6	386	ER molecular chaperone OS=Triticum aestivum OX=4565 GN=BiP3 PE=2 SV=1
osa03060 Protein export	R9W6A6	168	ER molecular chaperone OS=Triticum aestivum OX=4565 GN=BiP3 PE=2 SV=1
osa03060 Protein export	R9W6A6	167	ER molecular chaperone OS=Triticum aestivum OX=4565 GN=BiP3 PE=2 SV=1
osa03060 Protein export	R9W6A6	348	ER molecular chaperone OS=Triticum aestivum OX=4565 GN=BiP3 PE=2 SV=1
osa03060 Protein export	R9W6A6	158	ER molecular chaperone OS=Triticum aestivum OX=4565 GN=BiP3 PE=2 SV=1
osa03060 Protein export	R9W6A6	591	ER molecular chaperone OS=Triticum aestivum OX=4565 GN=BiP3 PE=2 SV=1
osa03060 Protein export	R9W6A6	536	ER molecular chaperone OS=Triticum aestivum OX=4565 GN=BiP3 PE=2 SV=1
osa03060 Protein export	R9W6A6	529	ER molecular chaperone OS=Triticum aestivum OX=4565 GN=BiP3 PE=2 SV=1
osa03060 Protein export	R9W6A6	284	ER molecular chaperone OS=Triticum aestivum OX=4565 GN=BiP3 PE=2 SV=1
osa03060 Protein export	A0A3B6MQ23	408	"Preprotein translocase subunit SECY, chloroplastic(predicted) OS=Triticum aestivum OX=4565 PE=3 SV=1"
osa03060 Protein export	A0A3B6JI96	533	SRP54 domain-containing protein OS=Triticum aestivum OX=4565 PE=3 SV=1
osa03060 Protein export	A0A3B6JI96	225	SRP54 domain-containing protein OS=Triticum aestivum OX=4565 PE=3 SV=1
osa03060 Protein export	A0A3B6JI96	97	SRP54 domain-containing protein OS=Triticum aestivum OX=4565 PE=3 SV=1
osa03060 Protein export	A0A3B6JI96	226	SRP54 domain-containing protein OS=Triticum aestivum OX=4565 PE=3 SV=1
osa00450 Selenocompound metabolism	A0A3B6AR76	133	ATP sulfurylase(predicted) OS=Triticum aestivum OX=4565 PE=4 SV=1
osa00450 Selenocompound metabolism	A0A3B6LDV5	149	5-methyltetrahydropteroyltriglutamate--homocysteine methyltransferase(predicted) OS=Triticum aestivum OX=4565 PE=3 SV=1
osa00450 Selenocompound metabolism	A0A3B6LDV5	685	5-methyltetrahydropteroyltriglutamate--homocysteine methyltransferase(predicted) OS=Triticum aestivum OX=4565 PE=3 SV=1
osa00450 Selenocompound metabolism	A0A3B6LDV5	373	5-methyltetrahydropteroyltriglutamate--homocysteine methyltransferase(predicted) OS=Triticum aestivum OX=4565 PE=3 SV=1
osa00450 Selenocompound metabolism	A0A3B6LDV5	286	5-methyltetrahydropteroyltriglutamate--homocysteine methyltransferase(predicted) OS=Triticum aestivum OX=4565 PE=3 SV=1
osa00450 Selenocompound metabolism	A0A3B6LDV5	280	5-methyltetrahydropteroyltriglutamate--homocysteine methyltransferase(predicted) OS=Triticum aestivum OX=4565 PE=3 SV=1
osa00450 Selenocompound metabolism	A0A3B6LDV5	746	5-methyltetrahydropteroyltriglutamate--homocysteine methyltransferase(predicted) OS=Triticum aestivum OX=4565 PE=3 SV=1
osa00450 Selenocompound metabolism	A0A3B6LDV5	751	5-methyltetrahydropteroyltriglutamate--homocysteine methyltransferase(predicted) OS=Triticum aestivum OX=4565 PE=3 SV=1
osa00450 Selenocompound metabolism	A0A3B6LDV5	475	5-methyltetrahydropteroyltriglutamate--homocysteine methyltransferase(predicted) OS=Triticum aestivum OX=4565 PE=3 SV=1
osa00450 Selenocompound metabolism	A0A3B6LDV5	407	5-methyltetrahydropteroyltriglutamate--homocysteine methyltransferase(predicted) OS=Triticum aestivum OX=4565 PE=3 SV=1
osa00450 Selenocompound metabolism	A0A3B6LDV5	464	5-methyltetrahydropteroyltriglutamate--homocysteine methyltransferase(predicted) OS=Triticum aestivum OX=4565 PE=3 SV=1
osa00450 Selenocompound metabolism	A0A3B6LDV5	715	5-methyltetrahydropteroyltriglutamate--homocysteine methyltransferase(predicted) OS=Triticum aestivum OX=4565 PE=3 SV=1
osa00450 Selenocompound metabolism	A0A3B6LDV5	413	5-methyltetrahydropteroyltriglutamate--homocysteine methyltransferase(predicted) OS=Triticum aestivum OX=4565 PE=3 SV=1
osa00450 Selenocompound metabolism	A0A3B6LDV5	432	5-methyltetrahydropteroyltriglutamate--homocysteine methyltransferase(predicted) OS=Triticum aestivum OX=4565 PE=3 SV=1
osa00450 Selenocompound metabolism	A0A3B6LDV5	43	5-methyltetrahydropteroyltriglutamate--homocysteine methyltransferase(predicted) OS=Triticum aestivum OX=4565 PE=3 SV=1
osa00450 Selenocompound metabolism	A0A3B6LDV5	54	5-methyltetrahydropteroyltriglutamate--homocysteine methyltransferase(predicted) OS=Triticum aestivum OX=4565 PE=3 SV=1
osa00450 Selenocompound metabolism	A0A3B5YRG2	905	Methionine S-methyltransferase OS=Triticum aestivum OX=4565 PE=3 SV=1
osa00450 Selenocompound metabolism	A0A3B6C3T9	190	Thioredoxin reductase OS=Triticum aestivum OX=4565 PE=3 SV=1
osa00450 Selenocompound metabolism	A0A3B6C3T9	304	Thioredoxin reductase OS=Triticum aestivum OX=4565 PE=3 SV=1
osa00450 Selenocompound metabolism	A0A3B6C3T9	418	Thioredoxin reductase OS=Triticum aestivum OX=4565 PE=3 SV=1
osa00450 Selenocompound metabolism	A0A3B6C3T9	507	Thioredoxin reductase OS=Triticum aestivum OX=4565 PE=3 SV=1
osa00450 Selenocompound metabolism	A0A3B6C3T9	420	Thioredoxin reductase OS=Triticum aestivum OX=4565 PE=3 SV=1
osa00450 Selenocompound metabolism	A0A3B6JDD4	142	5-methyltetrahydropteroyltriglutamate--homocysteine methyltransferase(predicted) OS=Triticum aestivum OX=4565 PE=3 SV=1
osa00450 Selenocompound metabolism	A0A3B6C0B5	356	ATP sulfurylase(predicted) OS=Triticum aestivum OX=4565 PE=4 SV=1
osa00450 Selenocompound metabolism	A0A3B6MJZ2	377	5-methyltetrahydropteroyltriglutamate--homocysteine methyltransferase(predicted) OS=Triticum aestivum OX=4565 PE=3 SV=1
osa00520 Amino sugar and nucleotide sugar metabolism	A0A3B5YSL1	127	Glucose-6-phosphate isomerase OS=Triticum aestivum OX=4565 PE=3 SV=1
osa00520 Amino sugar and nucleotide sugar metabolism	A0A3B5YSL1	86	Glucose-6-phosphate isomerase OS=Triticum aestivum OX=4565 PE=3 SV=1
osa00520 Amino sugar and nucleotide sugar metabolism	A0A3B5ZZG3	45	Phosphotransferase OS=Triticum aestivum OX=4565 PE=3 SV=1
osa00520 Amino sugar and nucleotide sugar metabolism	A0A3B6SE12	286	PfkB domain-containing protein OS=Triticum aestivum OX=4565 PE=4 SV=1
osa00520 Amino sugar and nucleotide sugar metabolism	W5DZS4	314	NAD(P)-bd_dom domain-containing protein OS=Triticum aestivum OX=4565 PE=4 SV=1
osa00520 Amino sugar and nucleotide sugar metabolism	A0A3B6MTB1	538	Glucose-6-phosphate isomerase OS=Triticum aestivum OX=4565 PE=3 SV=1
osa00520 Amino sugar and nucleotide sugar metabolism	A0A0C4BIT2	317	Epimerase domain-containing protein OS=Triticum aestivum OX=4565 PE=4 SV=1
osa00520 Amino sugar and nucleotide sugar metabolism	P30523	426	"Glucose-1-phosphate adenylyltransferase small subunit, chloroplastic/amyloplastic OS=Triticum aestivum OX=4565 GN=AGP-S PE=2 SV=1"
osa00520 Amino sugar and nucleotide sugar metabolism	P30523	406	"Glucose-1-phosphate adenylyltransferase small subunit, chloroplastic/amyloplastic OS=Triticum aestivum OX=4565 GN=AGP-S PE=2 SV=1"
osa00520 Amino sugar and nucleotide sugar metabolism	A0A3B6IU00	296	Putative rhamnose biosynthetic enzyme 1(predicted) OS=Triticum aestivum OX=4565 PE=4 SV=1
osa00520 Amino sugar and nucleotide sugar metabolism	A0A3B6MZI6	118	UDP-glucose 6-dehydrogenase OS=Triticum aestivum OX=4565 PE=3 SV=1
osa00520 Amino sugar and nucleotide sugar metabolism	A0A3B6MZI6	307	UDP-glucose 6-dehydrogenase OS=Triticum aestivum OX=4565 PE=3 SV=1
osa00520 Amino sugar and nucleotide sugar metabolism	A0A3B6MZI6	454	UDP-glucose 6-dehydrogenase OS=Triticum aestivum OX=4565 PE=3 SV=1
osa00520 Amino sugar and nucleotide sugar metabolism	A0A3B6CF64	63	Fn3_like domain-containing protein OS=Triticum aestivum OX=4565 PE=4 SV=1
osa00520 Amino sugar and nucleotide sugar metabolism	A0A3B6KSU0	254	Glucose-1-phosphate adenylyltransferase OS=Triticum aestivum OX=4565 PE=3 SV=1
osa00520 Amino sugar and nucleotide sugar metabolism	A0A3B6JFE5	301	Alpha-L-AF_C domain-containing protein OS=Triticum aestivum OX=4565 PE=4 SV=1
osa00520 Amino sugar and nucleotide sugar metabolism	A0A3B6LQR3	11	UTP--glucose-1-phosphate uridylyltransferase OS=Triticum aestivum OX=4565 PE=3 SV=1
osa00520 Amino sugar and nucleotide sugar metabolism	A0A3B6LQR3	21	UTP--glucose-1-phosphate uridylyltransferase OS=Triticum aestivum OX=4565 PE=3 SV=1
osa00520 Amino sugar and nucleotide sugar metabolism	A0A3B6LQR3	183	UTP--glucose-1-phosphate uridylyltransferase OS=Triticum aestivum OX=4565 PE=3 SV=1
osa00520 Amino sugar and nucleotide sugar metabolism	A0A3B6LQR3	326	UTP--glucose-1-phosphate uridylyltransferase OS=Triticum aestivum OX=4565 PE=3 SV=1
osa00520 Amino sugar and nucleotide sugar metabolism	A0A3B6LQR3	406	UTP--glucose-1-phosphate uridylyltransferase OS=Triticum aestivum OX=4565 PE=3 SV=1
osa00520 Amino sugar and nucleotide sugar metabolism	A0A3B6LQR3	405	UTP--glucose-1-phosphate uridylyltransferase OS=Triticum aestivum OX=4565 PE=3 SV=1
osa00520 Amino sugar and nucleotide sugar metabolism	A0A3B6LQR3	449	UTP--glucose-1-phosphate uridylyltransferase OS=Triticum aestivum OX=4565 PE=3 SV=1
osa00520 Amino sugar and nucleotide sugar metabolism	A0A3B6LQR3	260	UTP--glucose-1-phosphate uridylyltransferase OS=Triticum aestivum OX=4565 PE=3 SV=1
osa00520 Amino sugar and nucleotide sugar metabolism	A0A3B5ZX46	389	Epimerase domain-containing protein OS=Triticum aestivum OX=4565 PE=4 SV=1
osa00520 Amino sugar and nucleotide sugar metabolism	A0A3B6JJ96	89	"Alpha-1,4-glucan-protein synthase (UDP-forming)(predicted) OS=Triticum aestivum OX=4565 PE=4 SV=1"
osa00520 Amino sugar and nucleotide sugar metabolism	A0A3B6JJ96	284	"Alpha-1,4-glucan-protein synthase (UDP-forming)(predicted) OS=Triticum aestivum OX=4565 PE=4 SV=1"
osa00520 Amino sugar and nucleotide sugar metabolism	A0A3B6JJ96	329	"Alpha-1,4-glucan-protein synthase (UDP-forming)(predicted) OS=Triticum aestivum OX=4565 PE=4 SV=1"
osa00710 Carbon fixation in photosynthetic organisms	P12783	78	"Phosphoglycerate kinase, cytosolic OS=Triticum aestivum OX=4565 PE=2 SV=1"
osa00710 Carbon fixation in photosynthetic organisms	P11383	21	Ribulose bisphosphate carboxylase large chain OS=Triticum aestivum OX=4565 GN=rbcL PE=1 SV=2
osa00710 Carbon fixation in photosynthetic organisms	P11383	227	Ribulose bisphosphate carboxylase large chain OS=Triticum aestivum OX=4565 GN=rbcL PE=1 SV=2
osa00710 Carbon fixation in photosynthetic organisms	P11383	18	Ribulose bisphosphate carboxylase large chain OS=Triticum aestivum OX=4565 GN=rbcL PE=1 SV=2
osa00710 Carbon fixation in photosynthetic organisms	P11383	252	Ribulose bisphosphate carboxylase large chain OS=Triticum aestivum OX=4565 GN=rbcL PE=1 SV=2
osa00710 Carbon fixation in photosynthetic organisms	P11383	334	Ribulose bisphosphate carboxylase large chain OS=Triticum aestivum OX=4565 GN=rbcL PE=1 SV=2
osa00710 Carbon fixation in photosynthetic organisms	P11383	466	Ribulose bisphosphate carboxylase large chain OS=Triticum aestivum OX=4565 GN=rbcL PE=1 SV=2
osa00710 Carbon fixation in photosynthetic organisms	P11383	183	Ribulose bisphosphate carboxylase large chain OS=Triticum aestivum OX=4565 GN=rbcL PE=1 SV=2
osa00710 Carbon fixation in photosynthetic organisms	P11383	146	Ribulose bisphosphate carboxylase large chain OS=Triticum aestivum OX=4565 GN=rbcL PE=1 SV=2
osa00710 Carbon fixation in photosynthetic organisms	P11383	236	Ribulose bisphosphate carboxylase large chain OS=Triticum aestivum OX=4565 GN=rbcL PE=1 SV=2
osa00710 Carbon fixation in photosynthetic organisms	P11383	305	Ribulose bisphosphate carboxylase large chain OS=Triticum aestivum OX=4565 GN=rbcL PE=1 SV=2
osa00710 Carbon fixation in photosynthetic organisms	P11383	316	Ribulose bisphosphate carboxylase large chain OS=Triticum aestivum OX=4565 GN=rbcL PE=1 SV=2
osa00710 Carbon fixation in photosynthetic organisms	P11383	14	Ribulose bisphosphate carboxylase large chain OS=Triticum aestivum OX=4565 GN=rbcL PE=1 SV=2
osa00710 Carbon fixation in photosynthetic organisms	P11383	8	Ribulose bisphosphate carboxylase large chain OS=Triticum aestivum OX=4565 GN=rbcL PE=1 SV=2
osa00710 Carbon fixation in photosynthetic organisms	P11383	356	Ribulose bisphosphate carboxylase large chain OS=Triticum aestivum OX=4565 GN=rbcL PE=1 SV=2
osa00710 Carbon fixation in photosynthetic organisms	P11383	201	Ribulose bisphosphate carboxylase large chain OS=Triticum aestivum OX=4565 GN=rbcL PE=1 SV=2
osa00710 Carbon fixation in photosynthetic organisms	P11383	450	Ribulose bisphosphate carboxylase large chain OS=Triticum aestivum OX=4565 GN=rbcL PE=1 SV=2
osa00710 Carbon fixation in photosynthetic organisms	P11383	164	Ribulose bisphosphate carboxylase large chain OS=Triticum aestivum OX=4565 GN=rbcL PE=1 SV=2
osa00710 Carbon fixation in photosynthetic organisms	P11383	177	Ribulose bisphosphate carboxylase large chain OS=Triticum aestivum OX=4565 GN=rbcL PE=1 SV=2
osa00710 Carbon fixation in photosynthetic organisms	P11383	175	Ribulose bisphosphate carboxylase large chain OS=Triticum aestivum OX=4565 GN=rbcL PE=1 SV=2
osa00710 Carbon fixation in photosynthetic organisms	W5EDL3	367	Fructose-bisphosphate aldolase OS=Triticum aestivum OX=4565 GN=FBA5 PE=3 SV=1
osa00710 Carbon fixation in photosynthetic organisms	W5EDL3	50	Fructose-bisphosphate aldolase OS=Triticum aestivum OX=4565 GN=FBA5 PE=3 SV=1
osa00710 Carbon fixation in photosynthetic organisms	W5EDL3	378	Fructose-bisphosphate aldolase OS=Triticum aestivum OX=4565 GN=FBA5 PE=3 SV=1
osa00710 Carbon fixation in photosynthetic organisms	W5EDL3	47	Fructose-bisphosphate aldolase OS=Triticum aestivum OX=4565 GN=FBA5 PE=3 SV=1
osa00710 Carbon fixation in photosynthetic organisms	A3KLL4	112	Malate dehydrogenase OS=Triticum aestivum OX=4565 PE=2 SV=1
osa00710 Carbon fixation in photosynthetic organisms	A3KLL4	152	Malate dehydrogenase OS=Triticum aestivum OX=4565 PE=2 SV=1
osa00710 Carbon fixation in photosynthetic organisms	A3KLL4	238	Malate dehydrogenase OS=Triticum aestivum OX=4565 PE=2 SV=1
osa00710 Carbon fixation in photosynthetic organisms	A3KLL4	4	Malate dehydrogenase OS=Triticum aestivum OX=4565 PE=2 SV=1
osa00710 Carbon fixation in photosynthetic organisms	A3KLL4	209	Malate dehydrogenase OS=Triticum aestivum OX=4565 PE=2 SV=1
osa00710 Carbon fixation in photosynthetic organisms	A3KLL4	241	Malate dehydrogenase OS=Triticum aestivum OX=4565 PE=2 SV=1
osa00710 Carbon fixation in photosynthetic organisms	A3KLL4	313	Malate dehydrogenase OS=Triticum aestivum OX=4565 PE=2 SV=1
osa00710 Carbon fixation in photosynthetic organisms	A0A3B6RJK8	161	Fructose-bisphosphate aldolase OS=Triticum aestivum OX=4565 PE=3 SV=1
osa00710 Carbon fixation in photosynthetic organisms	A0A3B6RJK8	217	Fructose-bisphosphate aldolase OS=Triticum aestivum OX=4565 PE=3 SV=1
osa00710 Carbon fixation in photosynthetic organisms	A0A3B6RJK8	307	Fructose-bisphosphate aldolase OS=Triticum aestivum OX=4565 PE=3 SV=1
osa00710 Carbon fixation in photosynthetic organisms	A0A3B6RJK8	17	Fructose-bisphosphate aldolase OS=Triticum aestivum OX=4565 PE=3 SV=1
osa00710 Carbon fixation in photosynthetic organisms	A0A3B6RJK8	313	Fructose-bisphosphate aldolase OS=Triticum aestivum OX=4565 PE=3 SV=1
osa00710 Carbon fixation in photosynthetic organisms	A0A3B6RJK8	211	Fructose-bisphosphate aldolase OS=Triticum aestivum OX=4565 PE=3 SV=1
osa00710 Carbon fixation in photosynthetic organisms	A0A3B6RJK8	14	Fructose-bisphosphate aldolase OS=Triticum aestivum OX=4565 PE=3 SV=1
osa00710 Carbon fixation in photosynthetic organisms	A0A3B6RJK8	38	Fructose-bisphosphate aldolase OS=Triticum aestivum OX=4565 PE=3 SV=1
osa00710 Carbon fixation in photosynthetic organisms	A0A3B6RJK8	103	Fructose-bisphosphate aldolase OS=Triticum aestivum OX=4565 PE=3 SV=1
osa00710 Carbon fixation in photosynthetic organisms	A0A3B6RJK8	24	Fructose-bisphosphate aldolase OS=Triticum aestivum OX=4565 PE=3 SV=1
osa00710 Carbon fixation in photosynthetic organisms	A0A3B6RJK8	148	Fructose-bisphosphate aldolase OS=Triticum aestivum OX=4565 PE=3 SV=1
osa00710 Carbon fixation in photosynthetic organisms	A0A3B6RKE1	261	Glyceraldehyde-3-phosphate dehydrogenase OS=Triticum aestivum OX=4565 PE=3 SV=1
osa00710 Carbon fixation in photosynthetic organisms	A0A3B6RKE1	257	Glyceraldehyde-3-phosphate dehydrogenase OS=Triticum aestivum OX=4565 PE=3 SV=1
osa00710 Carbon fixation in photosynthetic organisms	A0A3B6RKE1	249	Glyceraldehyde-3-phosphate dehydrogenase OS=Triticum aestivum OX=4565 PE=3 SV=1
osa00710 Carbon fixation in photosynthetic organisms	W5G4A2	334	Fructose-bisphosphate aldolase OS=Triticum aestivum OX=4565 GN=FBA9 PE=3 SV=1
osa00710 Carbon fixation in photosynthetic organisms	W5G4A2	68	Fructose-bisphosphate aldolase OS=Triticum aestivum OX=4565 GN=FBA9 PE=3 SV=1
osa00710 Carbon fixation in photosynthetic organisms	W5G4A2	381	Fructose-bisphosphate aldolase OS=Triticum aestivum OX=4565 GN=FBA9 PE=3 SV=1
osa00710 Carbon fixation in photosynthetic organisms	W5G4A2	279	Fructose-bisphosphate aldolase OS=Triticum aestivum OX=4565 GN=FBA9 PE=3 SV=1
osa00710 Carbon fixation in photosynthetic organisms	W5G4A2	47	Fructose-bisphosphate aldolase OS=Triticum aestivum OX=4565 GN=FBA9 PE=3 SV=1
osa00710 Carbon fixation in photosynthetic organisms	W5G4A2	265	Fructose-bisphosphate aldolase OS=Triticum aestivum OX=4565 GN=FBA9 PE=3 SV=1
osa00710 Carbon fixation in photosynthetic organisms	W5G4A2	375	Fructose-bisphosphate aldolase OS=Triticum aestivum OX=4565 GN=FBA9 PE=3 SV=1
osa00710 Carbon fixation in photosynthetic organisms	W5G4A2	344	Fructose-bisphosphate aldolase OS=Triticum aestivum OX=4565 GN=FBA9 PE=3 SV=1
osa00710 Carbon fixation in photosynthetic organisms	W5G4A2	44	Fructose-bisphosphate aldolase OS=Triticum aestivum OX=4565 GN=FBA9 PE=3 SV=1
osa00710 Carbon fixation in photosynthetic organisms	W5G4A2	355	Fructose-bisphosphate aldolase OS=Triticum aestivum OX=4565 GN=FBA9 PE=3 SV=1
osa00710 Carbon fixation in photosynthetic organisms	A0A077RTG8	166	Malate dehydrogenase OS=Triticum aestivum OX=4565 GN=TRAES_3BF087800010CFD_c1 PE=3 SV=1
osa00710 Carbon fixation in photosynthetic organisms	A0A077RTG8	332	Malate dehydrogenase OS=Triticum aestivum OX=4565 GN=TRAES_3BF087800010CFD_c1 PE=3 SV=1
osa00710 Carbon fixation in photosynthetic organisms	P09195	401	"Fructose-1,6-bisphosphatase, chloroplastic OS=Triticum aestivum OX=4565 GN=FBP PE=2 SV=1"
osa00710 Carbon fixation in photosynthetic organisms	P09195	306	"Fructose-1,6-bisphosphatase, chloroplastic OS=Triticum aestivum OX=4565 GN=FBP PE=2 SV=1"
osa00710 Carbon fixation in photosynthetic organisms	P09195	344	"Fructose-1,6-bisphosphatase, chloroplastic OS=Triticum aestivum OX=4565 GN=FBP PE=2 SV=1"
osa00710 Carbon fixation in photosynthetic organisms	P09195	279	"Fructose-1,6-bisphosphatase, chloroplastic OS=Triticum aestivum OX=4565 GN=FBP PE=2 SV=1"
osa00710 Carbon fixation in photosynthetic organisms	P09195	404	"Fructose-1,6-bisphosphatase, chloroplastic OS=Triticum aestivum OX=4565 GN=FBP PE=2 SV=1"
osa00710 Carbon fixation in photosynthetic organisms	P09195	135	"Fructose-1,6-bisphosphatase, chloroplastic OS=Triticum aestivum OX=4565 GN=FBP PE=2 SV=1"
osa00710 Carbon fixation in photosynthetic organisms	P09195	313	"Fructose-1,6-bisphosphatase, chloroplastic OS=Triticum aestivum OX=4565 GN=FBP PE=2 SV=1"
osa00710 Carbon fixation in photosynthetic organisms	A0A3B5YVF3	231	Malic enzyme OS=Triticum aestivum OX=4565 PE=3 SV=1
osa00710 Carbon fixation in photosynthetic organisms	A0A3B5YVF3	421	Malic enzyme OS=Triticum aestivum OX=4565 PE=3 SV=1
osa00710 Carbon fixation in photosynthetic organisms	A0A3B5YVF3	32	Malic enzyme OS=Triticum aestivum OX=4565 PE=3 SV=1
osa00710 Carbon fixation in photosynthetic organisms	A0A3B6MY99	342	Malate dehydrogenase OS=Triticum aestivum OX=4565 PE=3 SV=1
osa00710 Carbon fixation in photosynthetic organisms	A0A3B6SMQ1	221	Gp_dh_N domain-containing protein OS=Triticum aestivum OX=4565 PE=3 SV=1
osa00710 Carbon fixation in photosynthetic organisms	A0A3B6SMQ1	265	Gp_dh_N domain-containing protein OS=Triticum aestivum OX=4565 PE=3 SV=1
osa00710 Carbon fixation in photosynthetic organisms	A0A3B6SMQ1	217	Gp_dh_N domain-containing protein OS=Triticum aestivum OX=4565 PE=3 SV=1
osa00710 Carbon fixation in photosynthetic organisms	A0A3B5ZZM6	74	Phosphoglycerate kinase OS=Triticum aestivum OX=4565 PE=3 SV=1
osa00710 Carbon fixation in photosynthetic organisms	A0A3B5ZZM6	271	Phosphoglycerate kinase OS=Triticum aestivum OX=4565 PE=3 SV=1
osa00710 Carbon fixation in photosynthetic organisms	A0A3B5ZZM6	127	Phosphoglycerate kinase OS=Triticum aestivum OX=4565 PE=3 SV=1
osa00710 Carbon fixation in photosynthetic organisms	A0A3B5ZZM6	418	Phosphoglycerate kinase OS=Triticum aestivum OX=4565 PE=3 SV=1
osa00710 Carbon fixation in photosynthetic organisms	A0A3B5ZZM6	194	Phosphoglycerate kinase OS=Triticum aestivum OX=4565 PE=3 SV=1
osa00710 Carbon fixation in photosynthetic organisms	A0A3B5ZZM6	138	Phosphoglycerate kinase OS=Triticum aestivum OX=4565 PE=3 SV=1
osa00710 Carbon fixation in photosynthetic organisms	A0A3B5ZZM6	198	Phosphoglycerate kinase OS=Triticum aestivum OX=4565 PE=3 SV=1
osa00710 Carbon fixation in photosynthetic organisms	A0A3B5ZZM6	163	Phosphoglycerate kinase OS=Triticum aestivum OX=4565 PE=3 SV=1
osa00710 Carbon fixation in photosynthetic organisms	A0A3B5ZZM6	205	Phosphoglycerate kinase OS=Triticum aestivum OX=4565 PE=3 SV=1
osa00710 Carbon fixation in photosynthetic organisms	A0A3B5ZZM6	87	Phosphoglycerate kinase OS=Triticum aestivum OX=4565 PE=3 SV=1
osa00710 Carbon fixation in photosynthetic organisms	A0A3B5ZZM6	162	Phosphoglycerate kinase OS=Triticum aestivum OX=4565 PE=3 SV=1
osa00710 Carbon fixation in photosynthetic organisms	A0A3B5ZZM6	260	Phosphoglycerate kinase OS=Triticum aestivum OX=4565 PE=3 SV=1
osa00710 Carbon fixation in photosynthetic organisms	A0A3B5ZZM6	410	Phosphoglycerate kinase OS=Triticum aestivum OX=4565 PE=3 SV=1
osa00710 Carbon fixation in photosynthetic organisms	A0A3B6RLI7	682	Phosphoenolpyruvate carboxylase 1(predicted) OS=Triticum aestivum OX=4565 PE=3 SV=1
osa00710 Carbon fixation in photosynthetic organisms	A0A3B6RLI7	817	Phosphoenolpyruvate carboxylase 1(predicted) OS=Triticum aestivum OX=4565 PE=3 SV=1
osa00710 Carbon fixation in photosynthetic organisms	A0A3B6RLI7	577	Phosphoenolpyruvate carboxylase 1(predicted) OS=Triticum aestivum OX=4565 PE=3 SV=1
osa00710 Carbon fixation in photosynthetic organisms	A0A3B6RLI7	207	Phosphoenolpyruvate carboxylase 1(predicted) OS=Triticum aestivum OX=4565 PE=3 SV=1
osa00710 Carbon fixation in photosynthetic organisms	A0A3B6RLI7	816	Phosphoenolpyruvate carboxylase 1(predicted) OS=Triticum aestivum OX=4565 PE=3 SV=1
osa00710 Carbon fixation in photosynthetic organisms	A0A3B6RLI7	752	Phosphoenolpyruvate carboxylase 1(predicted) OS=Triticum aestivum OX=4565 PE=3 SV=1
osa00710 Carbon fixation in photosynthetic organisms	A0A3B6RLI7	329	Phosphoenolpyruvate carboxylase 1(predicted) OS=Triticum aestivum OX=4565 PE=3 SV=1
osa00710 Carbon fixation in photosynthetic organisms	A0A3B6RLI7	574	Phosphoenolpyruvate carboxylase 1(predicted) OS=Triticum aestivum OX=4565 PE=3 SV=1
osa00710 Carbon fixation in photosynthetic organisms	A0A3B6U4U3	59	Transket_pyr domain-containing protein OS=Triticum aestivum OX=4565 PE=4 SV=1
osa00710 Carbon fixation in photosynthetic organisms	P26302	123	"Phosphoribulokinase, chloroplastic OS=Triticum aestivum OX=4565 PE=2 SV=1"
osa00710 Carbon fixation in photosynthetic organisms	P26302	274	"Phosphoribulokinase, chloroplastic OS=Triticum aestivum OX=4565 PE=2 SV=1"
osa00710 Carbon fixation in photosynthetic organisms	P26302	209	"Phosphoribulokinase, chloroplastic OS=Triticum aestivum OX=4565 PE=2 SV=1"
osa00710 Carbon fixation in photosynthetic organisms	P26302	225	"Phosphoribulokinase, chloroplastic OS=Triticum aestivum OX=4565 PE=2 SV=1"
osa00710 Carbon fixation in photosynthetic organisms	P26302	232	"Phosphoribulokinase, chloroplastic OS=Triticum aestivum OX=4565 PE=2 SV=1"
osa00710 Carbon fixation in photosynthetic organisms	P26302	300	"Phosphoribulokinase, chloroplastic OS=Triticum aestivum OX=4565 PE=2 SV=1"
osa00710 Carbon fixation in photosynthetic organisms	P26302	143	"Phosphoribulokinase, chloroplastic OS=Triticum aestivum OX=4565 PE=2 SV=1"
osa00710 Carbon fixation in photosynthetic organisms	A0A3B6THT8	141	Aspartate aminotransferase OS=Triticum aestivum OX=4565 PE=4 SV=1
osa00710 Carbon fixation in photosynthetic organisms	W5F0E6	84	Ribulose bisphosphate carboxylase small chain OS=Triticum aestivum OX=4565 GN=rbcS PE=1 SV=1
osa00710 Carbon fixation in photosynthetic organisms	W5F0E6	174	Ribulose bisphosphate carboxylase small chain OS=Triticum aestivum OX=4565 GN=rbcS PE=1 SV=1
osa00710 Carbon fixation in photosynthetic organisms	W5F0E6	165	Ribulose bisphosphate carboxylase small chain OS=Triticum aestivum OX=4565 GN=rbcS PE=1 SV=1
osa00710 Carbon fixation in photosynthetic organisms	W5F0E6	138	Ribulose bisphosphate carboxylase small chain OS=Triticum aestivum OX=4565 GN=rbcS PE=1 SV=1
osa00710 Carbon fixation in photosynthetic organisms	A0A3B5Y1S3	27	"Pyruvate, phosphate dikinase OS=Triticum aestivum OX=4565 PE=4 SV=1"
osa00710 Carbon fixation in photosynthetic organisms	A0A077RRA0	415	Phosphoenolpyruvate carboxylase 1(predicted) OS=Triticum aestivum OX=4565 GN=TRAES_3BF117100180CFD_c1 PE=3 SV=1
osa00710 Carbon fixation in photosynthetic organisms	A0A077RRA0	223	Phosphoenolpyruvate carboxylase 1(predicted) OS=Triticum aestivum OX=4565 GN=TRAES_3BF117100180CFD_c1 PE=3 SV=1
osa00710 Carbon fixation in photosynthetic organisms	A0A3B5Z298	253	Phosphoglycerate kinase OS=Triticum aestivum OX=4565 PE=3 SV=1
osa00710 Carbon fixation in photosynthetic organisms	A0A3B6QCR5	49	Putative ribose-5-phosphate isomerase(predicted) OS=Triticum aestivum OX=4565 PE=3 SV=1
osa00710 Carbon fixation in photosynthetic organisms	A0A3B6QCR5	100	Putative ribose-5-phosphate isomerase(predicted) OS=Triticum aestivum OX=4565 PE=3 SV=1
osa00710 Carbon fixation in photosynthetic organisms	A0A3B6QCR5	235	Putative ribose-5-phosphate isomerase(predicted) OS=Triticum aestivum OX=4565 PE=3 SV=1
osa00710 Carbon fixation in photosynthetic organisms	A0A3B6QCR5	150	Putative ribose-5-phosphate isomerase(predicted) OS=Triticum aestivum OX=4565 PE=3 SV=1
osa00710 Carbon fixation in photosynthetic organisms	A0A1D5VE13	237	Fructose-bisphosphate aldolase OS=Triticum aestivum OX=4565 GN=FBA10 PE=3 SV=1
osa00710 Carbon fixation in photosynthetic organisms	A0A1D5VE13	306	Fructose-bisphosphate aldolase OS=Triticum aestivum OX=4565 GN=FBA10 PE=3 SV=1
osa00710 Carbon fixation in photosynthetic organisms	A0A1D5VE13	94	Fructose-bisphosphate aldolase OS=Triticum aestivum OX=4565 GN=FBA10 PE=3 SV=1
osa00710 Carbon fixation in photosynthetic organisms	A0A1D5VE13	7	Fructose-bisphosphate aldolase OS=Triticum aestivum OX=4565 GN=FBA10 PE=3 SV=1
osa00710 Carbon fixation in photosynthetic organisms	A0A1D5VE13	9	Fructose-bisphosphate aldolase OS=Triticum aestivum OX=4565 GN=FBA10 PE=3 SV=1
osa00710 Carbon fixation in photosynthetic organisms	A0A1D5VE13	14	Fructose-bisphosphate aldolase OS=Triticum aestivum OX=4565 GN=FBA10 PE=3 SV=1
osa00710 Carbon fixation in photosynthetic organisms	A0A1D5VE13	38	Fructose-bisphosphate aldolase OS=Triticum aestivum OX=4565 GN=FBA10 PE=3 SV=1
osa00710 Carbon fixation in photosynthetic organisms	A0A1D5VE13	103	Fructose-bisphosphate aldolase OS=Triticum aestivum OX=4565 GN=FBA10 PE=3 SV=1
osa00710 Carbon fixation in photosynthetic organisms	A0A1D5VE13	24	Fructose-bisphosphate aldolase OS=Triticum aestivum OX=4565 GN=FBA10 PE=3 SV=1
osa00710 Carbon fixation in photosynthetic organisms	A0A1D5VE13	132	Fructose-bisphosphate aldolase OS=Triticum aestivum OX=4565 GN=FBA10 PE=3 SV=1
osa00710 Carbon fixation in photosynthetic organisms	A0A1D5VE13	311	Fructose-bisphosphate aldolase OS=Triticum aestivum OX=4565 GN=FBA10 PE=3 SV=1
osa00710 Carbon fixation in photosynthetic organisms	A0A3B6GQZ6	149	Triosephosphat-isomerase(predicted) OS=Triticum aestivum OX=4565 PE=3 SV=1
osa00710 Carbon fixation in photosynthetic organisms	A0A3B6MR18	557	Phosphoenolpyruvate carboxylase 2(predicted) OS=Triticum aestivum OX=4565 PE=3 SV=1
osa00710 Carbon fixation in photosynthetic organisms	A0A3B6MXH4	21	Ribulose bisphosphate carboxylase large chain(predicted) OS=Triticum aestivum OX=4565 PE=3 SV=1
osa00710 Carbon fixation in photosynthetic organisms	A0A3B6MXH4	227	Ribulose bisphosphate carboxylase large chain(predicted) OS=Triticum aestivum OX=4565 PE=3 SV=1
osa00710 Carbon fixation in photosynthetic organisms	A0A3B6MXH4	236	Ribulose bisphosphate carboxylase large chain(predicted) OS=Triticum aestivum OX=4565 PE=3 SV=1
osa00710 Carbon fixation in photosynthetic organisms	W5C9Y4	138	Ribulose bisphosphate carboxylase small chain OS=Triticum aestivum OX=4565 GN=rbcS PE=3 SV=1
osa00710 Carbon fixation in photosynthetic organisms	A0A3B5YT90	414	Aminotran_1_2 domain-containing protein OS=Triticum aestivum OX=4565 PE=4 SV=1
osa00710 Carbon fixation in photosynthetic organisms	A0A3B6LSL8	137	Malate dehydrogenase OS=Triticum aestivum OX=4565 PE=3 SV=1
osa00710 Carbon fixation in photosynthetic organisms	A0A3B6LSL8	342	Malate dehydrogenase OS=Triticum aestivum OX=4565 PE=3 SV=1
osa00710 Carbon fixation in photosynthetic organisms	A0A3B6R8Q3	204	Transket_pyr domain-containing protein OS=Triticum aestivum OX=4565 PE=4 SV=1
osa00710 Carbon fixation in photosynthetic organisms	A0A3B6R8Q3	468	Transket_pyr domain-containing protein OS=Triticum aestivum OX=4565 PE=4 SV=1
osa00710 Carbon fixation in photosynthetic organisms	A0A3B6R8Q3	198	Transket_pyr domain-containing protein OS=Triticum aestivum OX=4565 PE=4 SV=1
osa00710 Carbon fixation in photosynthetic organisms	A0A3B6R8Q3	614	Transket_pyr domain-containing protein OS=Triticum aestivum OX=4565 PE=4 SV=1
osa00710 Carbon fixation in photosynthetic organisms	A0A3B6R8Q3	475	Transket_pyr domain-containing protein OS=Triticum aestivum OX=4565 PE=4 SV=1
osa00710 Carbon fixation in photosynthetic organisms	A0A3B6R8Q3	20	Transket_pyr domain-containing protein OS=Triticum aestivum OX=4565 PE=4 SV=1
osa00710 Carbon fixation in photosynthetic organisms	A0A3B6R8Q3	59	Transket_pyr domain-containing protein OS=Triticum aestivum OX=4565 PE=4 SV=1
osa00710 Carbon fixation in photosynthetic organisms	A0A3B6R8Q3	367	Transket_pyr domain-containing protein OS=Triticum aestivum OX=4565 PE=4 SV=1
osa00710 Carbon fixation in photosynthetic organisms	A0A3B6R8Q3	482	Transket_pyr domain-containing protein OS=Triticum aestivum OX=4565 PE=4 SV=1
osa00710 Carbon fixation in photosynthetic organisms	A0A3B6R8Q3	209	Transket_pyr domain-containing protein OS=Triticum aestivum OX=4565 PE=4 SV=1
osa00710 Carbon fixation in photosynthetic organisms	A0A3B6R8Q3	544	Transket_pyr domain-containing protein OS=Triticum aestivum OX=4565 PE=4 SV=1
osa00710 Carbon fixation in photosynthetic organisms	A0A3B6R8Q3	493	Transket_pyr domain-containing protein OS=Triticum aestivum OX=4565 PE=4 SV=1
osa00710 Carbon fixation in photosynthetic organisms	A0A3B6R8Q3	599	Transket_pyr domain-containing protein OS=Triticum aestivum OX=4565 PE=4 SV=1
osa00710 Carbon fixation in photosynthetic organisms	A0A3B6R8Q3	290	Transket_pyr domain-containing protein OS=Triticum aestivum OX=4565 PE=4 SV=1
osa00710 Carbon fixation in photosynthetic organisms	A0A3B6C5N4	385	Aminotran_1_2 domain-containing protein OS=Triticum aestivum OX=4565 PE=4 SV=1
osa00710 Carbon fixation in photosynthetic organisms	A0A3B6C5N4	36	Aminotran_1_2 domain-containing protein OS=Triticum aestivum OX=4565 PE=4 SV=1
osa00710 Carbon fixation in photosynthetic organisms	A0A3B6C5N4	208	Aminotran_1_2 domain-containing protein OS=Triticum aestivum OX=4565 PE=4 SV=1
osa00710 Carbon fixation in photosynthetic organisms	A0A3B6C5N4	91	Aminotran_1_2 domain-containing protein OS=Triticum aestivum OX=4565 PE=4 SV=1
osa00710 Carbon fixation in photosynthetic organisms	A0A3B6C5N4	442	Aminotran_1_2 domain-containing protein OS=Triticum aestivum OX=4565 PE=4 SV=1
osa00710 Carbon fixation in photosynthetic organisms	A0A3B6C5N4	336	Aminotran_1_2 domain-containing protein OS=Triticum aestivum OX=4565 PE=4 SV=1
osa00710 Carbon fixation in photosynthetic organisms	A0A3B6C5N4	269	Aminotran_1_2 domain-containing protein OS=Triticum aestivum OX=4565 PE=4 SV=1
osa00710 Carbon fixation in photosynthetic organisms	A0A3B6C5N4	55	Aminotran_1_2 domain-containing protein OS=Triticum aestivum OX=4565 PE=4 SV=1
osa00710 Carbon fixation in photosynthetic organisms	A0A3B6JMT4	123	Glyceraldehyde-3-phosphate dehydrogenase OS=Triticum aestivum OX=4565 PE=3 SV=1
osa00710 Carbon fixation in photosynthetic organisms	A0A3B6JMT4	251	Glyceraldehyde-3-phosphate dehydrogenase OS=Triticum aestivum OX=4565 PE=3 SV=1
osa00710 Carbon fixation in photosynthetic organisms	A0A3B6JMT4	303	Glyceraldehyde-3-phosphate dehydrogenase OS=Triticum aestivum OX=4565 PE=3 SV=1
osa00710 Carbon fixation in photosynthetic organisms	A0A3B6JMT4	305	Glyceraldehyde-3-phosphate dehydrogenase OS=Triticum aestivum OX=4565 PE=3 SV=1
osa00710 Carbon fixation in photosynthetic organisms	A0A3B6JMT4	79	Glyceraldehyde-3-phosphate dehydrogenase OS=Triticum aestivum OX=4565 PE=3 SV=1
osa00710 Carbon fixation in photosynthetic organisms	A0A3B6JMT4	77	Glyceraldehyde-3-phosphate dehydrogenase OS=Triticum aestivum OX=4565 PE=3 SV=1
osa00710 Carbon fixation in photosynthetic organisms	A0A3B6JMT4	132	Glyceraldehyde-3-phosphate dehydrogenase OS=Triticum aestivum OX=4565 PE=3 SV=1
osa00710 Carbon fixation in photosynthetic organisms	A0A3B6JMT4	343	Glyceraldehyde-3-phosphate dehydrogenase OS=Triticum aestivum OX=4565 PE=3 SV=1
osa00710 Carbon fixation in photosynthetic organisms	A0A3B6TRB9	367	Malate dehydrogenase(predicted) OS=Triticum aestivum OX=4565 PE=4 SV=1
osa00710 Carbon fixation in photosynthetic organisms	A0A3B6TRB9	261	Malate dehydrogenase(predicted) OS=Triticum aestivum OX=4565 PE=4 SV=1
osa00710 Carbon fixation in photosynthetic organisms	A0A3B6TRB9	344	Malate dehydrogenase(predicted) OS=Triticum aestivum OX=4565 PE=4 SV=1
osa00710 Carbon fixation in photosynthetic organisms	A0A3B6TRB9	376	Malate dehydrogenase(predicted) OS=Triticum aestivum OX=4565 PE=4 SV=1
osa00710 Carbon fixation in photosynthetic organisms	A0A3B6TRB9	219	Malate dehydrogenase(predicted) OS=Triticum aestivum OX=4565 PE=4 SV=1
osa00710 Carbon fixation in photosynthetic organisms	A0A3B6PGE1	148	Putative ribose-5-phosphate isomerase(predicted) OS=Triticum aestivum OX=4565 PE=3 SV=1
osa00710 Carbon fixation in photosynthetic organisms	P46285	258	"Sedoheptulose-1,7-bisphosphatase, chloroplastic OS=Triticum aestivum OX=4565 PE=2 SV=1"
osa00710 Carbon fixation in photosynthetic organisms	W5E5Z3	154	Ribulose-phosphate 3-epimerase OS=Triticum aestivum OX=4565 PE=3 SV=1
osa00710 Carbon fixation in photosynthetic organisms	W5E5Z3	260	Ribulose-phosphate 3-epimerase OS=Triticum aestivum OX=4565 PE=3 SV=1
osa00710 Carbon fixation in photosynthetic organisms	A0A3B6B1C5	238	Glyceraldehyde-3-phosphate dehydrogenase OS=Triticum aestivum OX=4565 PE=3 SV=1
osa00710 Carbon fixation in photosynthetic organisms	A0A3B6B1C5	67	Glyceraldehyde-3-phosphate dehydrogenase OS=Triticum aestivum OX=4565 PE=3 SV=1
osa00710 Carbon fixation in photosynthetic organisms	A0A3B6B1C5	233	Glyceraldehyde-3-phosphate dehydrogenase OS=Triticum aestivum OX=4565 PE=3 SV=1
osa00710 Carbon fixation in photosynthetic organisms	A0A3B6B1C5	317	Glyceraldehyde-3-phosphate dehydrogenase OS=Triticum aestivum OX=4565 PE=3 SV=1
osa00710 Carbon fixation in photosynthetic organisms	A0A3B6B1C5	182	Glyceraldehyde-3-phosphate dehydrogenase OS=Triticum aestivum OX=4565 PE=3 SV=1
osa00710 Carbon fixation in photosynthetic organisms	A0A3B6B1C5	292	Glyceraldehyde-3-phosphate dehydrogenase OS=Triticum aestivum OX=4565 PE=3 SV=1
osa00710 Carbon fixation in photosynthetic organisms	A0A3B6B1C5	183	Glyceraldehyde-3-phosphate dehydrogenase OS=Triticum aestivum OX=4565 PE=3 SV=1
osa00710 Carbon fixation in photosynthetic organisms	A0A3B6B1C5	175	Glyceraldehyde-3-phosphate dehydrogenase OS=Triticum aestivum OX=4565 PE=3 SV=1
osa00710 Carbon fixation in photosynthetic organisms	A0A3B6B1C5	140	Glyceraldehyde-3-phosphate dehydrogenase OS=Triticum aestivum OX=4565 PE=3 SV=1
osa00710 Carbon fixation in photosynthetic organisms	A0A077RSI3	70	Triosephosphat-isomerase(predicted) OS=Triticum aestivum OX=4565 GN=TRAES_3BF079100070CFD_c1 PE=3 SV=1
osa00710 Carbon fixation in photosynthetic organisms	A0A077RSI3	194	Triosephosphat-isomerase(predicted) OS=Triticum aestivum OX=4565 GN=TRAES_3BF079100070CFD_c1 PE=3 SV=1
osa00710 Carbon fixation in photosynthetic organisms	A0A3B6AYM5	442	Aminotran_1_2 domain-containing protein OS=Triticum aestivum OX=4565 PE=4 SV=1
osa00710 Carbon fixation in photosynthetic organisms	A0A3B6PLP7	95	Glyceraldehyde-3-phosphate dehydrogenase OS=Triticum aestivum OX=4565 PE=3 SV=1
osa00710 Carbon fixation in photosynthetic organisms	A0A3B6PLP7	75	Glyceraldehyde-3-phosphate dehydrogenase OS=Triticum aestivum OX=4565 PE=3 SV=1
osa00710 Carbon fixation in photosynthetic organisms	A0A3B6PLP7	83	Glyceraldehyde-3-phosphate dehydrogenase OS=Triticum aestivum OX=4565 PE=3 SV=1
osa00710 Carbon fixation in photosynthetic organisms	A0A3B6PLP7	3	Glyceraldehyde-3-phosphate dehydrogenase OS=Triticum aestivum OX=4565 PE=3 SV=1
osa00710 Carbon fixation in photosynthetic organisms	A0A3B6PLP7	208	Glyceraldehyde-3-phosphate dehydrogenase OS=Triticum aestivum OX=4565 PE=3 SV=1
osa00710 Carbon fixation in photosynthetic organisms	A0A3B6PLP7	220	Glyceraldehyde-3-phosphate dehydrogenase OS=Triticum aestivum OX=4565 PE=3 SV=1
osa00710 Carbon fixation in photosynthetic organisms	A0A3B6PLP7	12	Glyceraldehyde-3-phosphate dehydrogenase OS=Triticum aestivum OX=4565 PE=3 SV=1
osa00710 Carbon fixation in photosynthetic organisms	A0A3B6PLP7	176	Glyceraldehyde-3-phosphate dehydrogenase OS=Triticum aestivum OX=4565 PE=3 SV=1
osa00710 Carbon fixation in photosynthetic organisms	A0A3B6PLP7	22	Glyceraldehyde-3-phosphate dehydrogenase OS=Triticum aestivum OX=4565 PE=3 SV=1
osa00710 Carbon fixation in photosynthetic organisms	A0A3B6PLP7	172	Glyceraldehyde-3-phosphate dehydrogenase OS=Triticum aestivum OX=4565 PE=3 SV=1
osa00710 Carbon fixation in photosynthetic organisms	A0A3B6PLP7	216	Glyceraldehyde-3-phosphate dehydrogenase OS=Triticum aestivum OX=4565 PE=3 SV=1
osa00710 Carbon fixation in photosynthetic organisms	A0A3B6PLP7	151	Glyceraldehyde-3-phosphate dehydrogenase OS=Triticum aestivum OX=4565 PE=3 SV=1
osa00710 Carbon fixation in photosynthetic organisms	A0A3B6TMY1	17	Fructose-bisphosphate aldolase OS=Triticum aestivum OX=4565 PE=3 SV=1
osa00710 Carbon fixation in photosynthetic organisms	A0A3B6TMY1	14	Fructose-bisphosphate aldolase OS=Triticum aestivum OX=4565 PE=3 SV=1
osa00710 Carbon fixation in photosynthetic organisms	A0A3B6EEA7	149	Triosephosphat-isomerase(predicted) OS=Triticum aestivum OX=4565 PE=3 SV=1
osa00710 Carbon fixation in photosynthetic organisms	A0A3B6EEA7	4	Triosephosphat-isomerase(predicted) OS=Triticum aestivum OX=4565 PE=3 SV=1
osa00710 Carbon fixation in photosynthetic organisms	A0A3B6EEA7	194	Triosephosphat-isomerase(predicted) OS=Triticum aestivum OX=4565 PE=3 SV=1
osa00710 Carbon fixation in photosynthetic organisms	A0A3B6EEA7	70	Triosephosphat-isomerase(predicted) OS=Triticum aestivum OX=4565 PE=3 SV=1
osa00710 Carbon fixation in photosynthetic organisms	A0A3B6EEA7	55	Triosephosphat-isomerase(predicted) OS=Triticum aestivum OX=4565 PE=3 SV=1
osa00710 Carbon fixation in photosynthetic organisms	A0A3B6GYS8	254	FBPase domain-containing protein OS=Triticum aestivum OX=4565 PE=3 SV=1
osa00710 Carbon fixation in photosynthetic organisms	A0A3B6GYS8	229	FBPase domain-containing protein OS=Triticum aestivum OX=4565 PE=3 SV=1
osa00710 Carbon fixation in photosynthetic organisms	A0A3B6GYS8	275	FBPase domain-containing protein OS=Triticum aestivum OX=4565 PE=3 SV=1
osa00710 Carbon fixation in photosynthetic organisms	A0A3B6GYS8	80	FBPase domain-containing protein OS=Triticum aestivum OX=4565 PE=3 SV=1
osa00710 Carbon fixation in photosynthetic organisms	A0A3B6GYS8	220	FBPase domain-containing protein OS=Triticum aestivum OX=4565 PE=3 SV=1
osa00710 Carbon fixation in photosynthetic organisms	A0A3B6GYS8	316	FBPase domain-containing protein OS=Triticum aestivum OX=4565 PE=3 SV=1
osa00710 Carbon fixation in photosynthetic organisms	A0A3B5ZSR0	209	Malate dehydrogenase OS=Triticum aestivum OX=4565 PE=3 SV=1
osa00710 Carbon fixation in photosynthetic organisms	W5D0E3	306	Fructose-bisphosphate aldolase OS=Triticum aestivum OX=4565 GN=FBA13 PE=3 SV=1
osa00710 Carbon fixation in photosynthetic organisms	A0A3B6UBB9	365	Malate dehydrogenase OS=Triticum aestivum OX=4565 PE=3 SV=1
osa00710 Carbon fixation in photosynthetic organisms	A0A3B6UBB9	374	Malate dehydrogenase OS=Triticum aestivum OX=4565 PE=3 SV=1
osa00710 Carbon fixation in photosynthetic organisms	A0A3B5Y6M5	118	Malate dehydrogenase OS=Triticum aestivum OX=4565 PE=3 SV=1
osa00710 Carbon fixation in photosynthetic organisms	A0A3B5Y6M5	83	Malate dehydrogenase OS=Triticum aestivum OX=4565 PE=3 SV=1
osa00710 Carbon fixation in photosynthetic organisms	A0A3B5Y6M5	291	Malate dehydrogenase OS=Triticum aestivum OX=4565 PE=3 SV=1
osa00710 Carbon fixation in photosynthetic organisms	A0A3B5Y6M5	139	Malate dehydrogenase OS=Triticum aestivum OX=4565 PE=3 SV=1
osa00710 Carbon fixation in photosynthetic organisms	A0A3B5Y6M5	126	Malate dehydrogenase OS=Triticum aestivum OX=4565 PE=3 SV=1
osa00710 Carbon fixation in photosynthetic organisms	A0A3B6RJT2	232	"Malate dehydrogenase, chloroplastic(predicted) OS=Triticum aestivum OX=4565 PE=3 SV=1"
osa00710 Carbon fixation in photosynthetic organisms	A0A3B6LR33	294	"Triosephosphate isomerase, chloroplastic(predicted) OS=Triticum aestivum OX=4565 PE=3 SV=1"
osa00710 Carbon fixation in photosynthetic organisms	A0A3B6LR33	191	"Triosephosphate isomerase, chloroplastic(predicted) OS=Triticum aestivum OX=4565 PE=3 SV=1"
osa00710 Carbon fixation in photosynthetic organisms	A0A3B6LR33	154	"Triosephosphate isomerase, chloroplastic(predicted) OS=Triticum aestivum OX=4565 PE=3 SV=1"
osa00710 Carbon fixation in photosynthetic organisms	A0A3B6LR33	265	"Triosephosphate isomerase, chloroplastic(predicted) OS=Triticum aestivum OX=4565 PE=3 SV=1"
osa00710 Carbon fixation in photosynthetic organisms	A0A3B6LR33	181	"Triosephosphate isomerase, chloroplastic(predicted) OS=Triticum aestivum OX=4565 PE=3 SV=1"
osa00710 Carbon fixation in photosynthetic organisms	A0A3B6LR33	188	"Triosephosphate isomerase, chloroplastic(predicted) OS=Triticum aestivum OX=4565 PE=3 SV=1"
osa00710 Carbon fixation in photosynthetic organisms	A0A3B6NQQ5	67	Glyceraldehyde-3-phosphate dehydrogenase OS=Triticum aestivum OX=4565 PE=3 SV=1
osa00710 Carbon fixation in photosynthetic organisms	A0A3B6NQQ5	57	Glyceraldehyde-3-phosphate dehydrogenase OS=Triticum aestivum OX=4565 PE=3 SV=1
osa00710 Carbon fixation in photosynthetic organisms	D8L9K9	74	"Fructose-1,6-bisphosphatase, cytosolic,putative,expressed OS=Triticum aestivum OX=4565 GN=TAA_ctg0464b.00040.1 PE=3 SV=1"
osa00710 Carbon fixation in photosynthetic organisms	D8L9K9	339	"Fructose-1,6-bisphosphatase, cytosolic,putative,expressed OS=Triticum aestivum OX=4565 GN=TAA_ctg0464b.00040.1 PE=3 SV=1"
osa00710 Carbon fixation in photosynthetic organisms	D8L9K9	53	"Fructose-1,6-bisphosphatase, cytosolic,putative,expressed OS=Triticum aestivum OX=4565 GN=TAA_ctg0464b.00040.1 PE=3 SV=1"
osa00710 Carbon fixation in photosynthetic organisms	D8L9K9	210	"Fructose-1,6-bisphosphatase, cytosolic,putative,expressed OS=Triticum aestivum OX=4565 GN=TAA_ctg0464b.00040.1 PE=3 SV=1"
osa00710 Carbon fixation in photosynthetic organisms	D8L9K9	228	"Fructose-1,6-bisphosphatase, cytosolic,putative,expressed OS=Triticum aestivum OX=4565 GN=TAA_ctg0464b.00040.1 PE=3 SV=1"
osa00710 Carbon fixation in photosynthetic organisms	D8L9K9	111	"Fructose-1,6-bisphosphatase, cytosolic,putative,expressed OS=Triticum aestivum OX=4565 GN=TAA_ctg0464b.00040.1 PE=3 SV=1"
osa00710 Carbon fixation in photosynthetic organisms	D8L9K9	220	"Fructose-1,6-bisphosphatase, cytosolic,putative,expressed OS=Triticum aestivum OX=4565 GN=TAA_ctg0464b.00040.1 PE=3 SV=1"
osa00710 Carbon fixation in photosynthetic organisms	A0A3B6KN33	157	Triosephosphate isomerase(predicted) OS=Triticum aestivum OX=4565 PE=3 SV=1
osa00710 Carbon fixation in photosynthetic organisms	A0A3B6QEZ5	35	Phosphoglycerate kinase OS=Triticum aestivum OX=4565 PE=3 SV=1
osa00710 Carbon fixation in photosynthetic organisms	A0A3B6QEZ5	192	Phosphoglycerate kinase OS=Triticum aestivum OX=4565 PE=3 SV=1
osa00710 Carbon fixation in photosynthetic organisms	A0A3B6QEZ5	16	Phosphoglycerate kinase OS=Triticum aestivum OX=4565 PE=3 SV=1
osa00710 Carbon fixation in photosynthetic organisms	A0A3B6QEZ5	78	Phosphoglycerate kinase OS=Triticum aestivum OX=4565 PE=3 SV=1
osa00710 Carbon fixation in photosynthetic organisms	A0A3B6QEZ5	58	Phosphoglycerate kinase OS=Triticum aestivum OX=4565 PE=3 SV=1
osa00310 Lysine degradation	A0A3B6SGJ8	334	Aldedh domain-containing protein OS=Triticum aestivum OX=4565 PE=3 SV=1
osa00310 Lysine degradation	A0A3B6SGJ8	276	Aldedh domain-containing protein OS=Triticum aestivum OX=4565 PE=3 SV=1
osa00310 Lysine degradation	A0A3B6BY66	414	Lipoyl-binding domain-containing protein OS=Triticum aestivum OX=4565 PE=4 SV=1
osa00310 Lysine degradation	A0A3B6BY66	248	Lipoyl-binding domain-containing protein OS=Triticum aestivum OX=4565 PE=4 SV=1
osa00310 Lysine degradation	W5A874	147	Dihydrolipoyl dehydrogenase OS=Triticum aestivum OX=4565 PE=3 SV=1
osa00310 Lysine degradation	W5A874	439	Dihydrolipoyl dehydrogenase OS=Triticum aestivum OX=4565 PE=3 SV=1
osa00310 Lysine degradation	W5A874	272	Dihydrolipoyl dehydrogenase OS=Triticum aestivum OX=4565 PE=3 SV=1
osa00310 Lysine degradation	W5A874	173	Dihydrolipoyl dehydrogenase OS=Triticum aestivum OX=4565 PE=3 SV=1
osa00310 Lysine degradation	W5A874	194	Dihydrolipoyl dehydrogenase OS=Triticum aestivum OX=4565 PE=3 SV=1
osa00310 Lysine degradation	A0A3B5YTF6	440	Dihydrolipoyl dehydrogenase OS=Triticum aestivum OX=4565 PE=3 SV=1
osa00310 Lysine degradation	A0A3B5YTF6	64	Dihydrolipoyl dehydrogenase OS=Triticum aestivum OX=4565 PE=3 SV=1
osa00310 Lysine degradation	A0A3B5YTF6	70	Dihydrolipoyl dehydrogenase OS=Triticum aestivum OX=4565 PE=3 SV=1
osa00310 Lysine degradation	A0A3B5YTF6	273	Dihydrolipoyl dehydrogenase OS=Triticum aestivum OX=4565 PE=3 SV=1
osa00310 Lysine degradation	A0A3B5YTF6	143	Dihydrolipoyl dehydrogenase OS=Triticum aestivum OX=4565 PE=3 SV=1
osa00310 Lysine degradation	A0A3B5YTF6	174	Dihydrolipoyl dehydrogenase OS=Triticum aestivum OX=4565 PE=3 SV=1
osa00310 Lysine degradation	A0A3B5YTF6	405	Dihydrolipoyl dehydrogenase OS=Triticum aestivum OX=4565 PE=3 SV=1
osa00310 Lysine degradation	A0A3B5YTF6	148	Dihydrolipoyl dehydrogenase OS=Triticum aestivum OX=4565 PE=3 SV=1
osa00310 Lysine degradation	A0A3B5YTF6	195	Dihydrolipoyl dehydrogenase OS=Triticum aestivum OX=4565 PE=3 SV=1
osa00073 Cutin, suberine and wax biosynthesis	E7D433	139	EF-hand calcium-binding protein OS=Triticum aestivum OX=4565 GN=Clo3 PE=2 SV=1
osa00430 Taurine and hypotaurine metabolism	D8L9S2	231	Glutamate decarboxylase OS=Triticum aestivum OX=4565 GN=gad1 PE=3 SV=1
osa00430 Taurine and hypotaurine metabolism	D8L9S2	269	Glutamate decarboxylase OS=Triticum aestivum OX=4565 GN=gad1 PE=3 SV=1
osa00430 Taurine and hypotaurine metabolism	D8L9S2	348	Glutamate decarboxylase OS=Triticum aestivum OX=4565 GN=gad1 PE=3 SV=1
osa00430 Taurine and hypotaurine metabolism	D8L9S2	439	Glutamate decarboxylase OS=Triticum aestivum OX=4565 GN=gad1 PE=3 SV=1
osa00430 Taurine and hypotaurine metabolism	D8L9S2	453	Glutamate decarboxylase OS=Triticum aestivum OX=4565 GN=gad1 PE=3 SV=1
osa00430 Taurine and hypotaurine metabolism	D8L9S2	193	Glutamate decarboxylase OS=Triticum aestivum OX=4565 GN=gad1 PE=3 SV=1
osa00430 Taurine and hypotaurine metabolism	D8L9S2	355	Glutamate decarboxylase OS=Triticum aestivum OX=4565 GN=gad1 PE=3 SV=1
osa00564 Glycerophospholipid metabolism	Q8VYX1	192	Phosphoethanolamine methyltransferase OS=Triticum aestivum OX=4565 PE=2 SV=1
osa00564 Glycerophospholipid metabolism	Q8VYX1	381	Phosphoethanolamine methyltransferase OS=Triticum aestivum OX=4565 PE=2 SV=1
osa00564 Glycerophospholipid metabolism	Q8VYX1	420	Phosphoethanolamine methyltransferase OS=Triticum aestivum OX=4565 PE=2 SV=1
osa00564 Glycerophospholipid metabolism	Q8VYX1	20	Phosphoethanolamine methyltransferase OS=Triticum aestivum OX=4565 PE=2 SV=1
osa00564 Glycerophospholipid metabolism	Q8VYX1	176	Phosphoethanolamine methyltransferase OS=Triticum aestivum OX=4565 PE=2 SV=1
osa00564 Glycerophospholipid metabolism	Q8VYX1	456	Phosphoethanolamine methyltransferase OS=Triticum aestivum OX=4565 PE=2 SV=1
osa00564 Glycerophospholipid metabolism	Q8VYX1	178	Phosphoethanolamine methyltransferase OS=Triticum aestivum OX=4565 PE=2 SV=1
osa00564 Glycerophospholipid metabolism	Q8VYX1	285	Phosphoethanolamine methyltransferase OS=Triticum aestivum OX=4565 PE=2 SV=1
osa00564 Glycerophospholipid metabolism	Q8VYX1	96	Phosphoethanolamine methyltransferase OS=Triticum aestivum OX=4565 PE=2 SV=1
osa00564 Glycerophospholipid metabolism	A0A3B6GQ38	203	Abhydrolase_2 domain-containing protein OS=Triticum aestivum OX=4565 PE=4 SV=1
osa00564 Glycerophospholipid metabolism	A0A3B6GQ38	173	Abhydrolase_2 domain-containing protein OS=Triticum aestivum OX=4565 PE=4 SV=1
osa00564 Glycerophospholipid metabolism	W5D4Q6	286	Phospholipase D OS=Triticum aestivum OX=4565 GN=TRAES_3BF048200040CFD_c1 PE=3 SV=1
osa00564 Glycerophospholipid metabolism	W5D4Q6	207	Phospholipase D OS=Triticum aestivum OX=4565 GN=TRAES_3BF048200040CFD_c1 PE=3 SV=1
osa03050 Proteasome	Q5XUV6	122	Proteasome subunit beta OS=Triticum aestivum OX=4565 PE=2 SV=1
osa03050 Proteasome	A0A3B6SDN7	240	Proteasome subunit alpha type OS=Triticum aestivum OX=4565 PE=3 SV=1
osa03050 Proteasome	A0A3B6JJG0	130	VWFA domain-containing protein OS=Triticum aestivum OX=4565 PE=4 SV=1
osa03050 Proteasome	A0A3B6FTT8	169	Proteasome subunit alpha type OS=Triticum aestivum OX=4565 PE=3 SV=1
osa03050 Proteasome	A0A3B6JNC2	33	Proteasome subunit alpha type OS=Triticum aestivum OX=4565 PE=3 SV=1
osa03050 Proteasome	A0A3B6H3K6	50	AAA domain-containing protein OS=Triticum aestivum OX=4565 PE=3 SV=1
osa03050 Proteasome	A0A3B6DIW5	713	26S proteasome non-ATPase regulatory subunit 1 homolog OS=Triticum aestivum OX=4565 PE=3 SV=1
osa03050 Proteasome	A0A3B6DIW5	117	26S proteasome non-ATPase regulatory subunit 1 homolog OS=Triticum aestivum OX=4565 PE=3 SV=1
osa03050 Proteasome	W5G0E6	205	Proteasome subunit alpha type OS=Triticum aestivum OX=4565 PE=3 SV=1
osa03050 Proteasome	W5G0E6	93	Proteasome subunit alpha type OS=Triticum aestivum OX=4565 PE=3 SV=1
osa03050 Proteasome	W5G0E6	57	Proteasome subunit alpha type OS=Triticum aestivum OX=4565 PE=3 SV=1
osa03050 Proteasome	A0A2X0S6V5	371	PCI domain-containing protein OS=Triticum aestivum OX=4565 GN=CAMPLR22A2D_LOCUS3122 PE=4 SV=1
osa03050 Proteasome	A0A2X0S6V5	295	PCI domain-containing protein OS=Triticum aestivum OX=4565 GN=CAMPLR22A2D_LOCUS3122 PE=4 SV=1
osa03050 Proteasome	A0A3B6HY46	176	Proteasome subunit beta OS=Triticum aestivum OX=4565 PE=3 SV=1
osa03050 Proteasome	A0A341R0L4	204	MPN domain-containing protein OS=Triticum aestivum OX=4565 PE=4 SV=1
osa03050 Proteasome	A0A0C4BKA8	207	AAA domain-containing protein OS=Triticum aestivum OX=4565 PE=3 SV=1
osa03050 Proteasome	A0A3B6QAP5	169	Proteasome subunit alpha type OS=Triticum aestivum OX=4565 PE=3 SV=1
osa03050 Proteasome	A0A3B6QAP5	115	Proteasome subunit alpha type OS=Triticum aestivum OX=4565 PE=3 SV=1
osa00220 Arginine biosynthesis	A0A3B6CED5	103	Glutamine synthetase OS=Triticum aestivum OX=4565 PE=3 SV=1
osa00220 Arginine biosynthesis	A0A3B6CED5	265	Glutamine synthetase OS=Triticum aestivum OX=4565 PE=3 SV=1
osa00220 Arginine biosynthesis	A0A3B6CED5	264	Glutamine synthetase OS=Triticum aestivum OX=4565 PE=3 SV=1
osa00220 Arginine biosynthesis	A0A3B6CED5	323	Glutamine synthetase OS=Triticum aestivum OX=4565 PE=3 SV=1
osa00220 Arginine biosynthesis	A0A3B6AYM5	442	Aminotran_1_2 domain-containing protein OS=Triticum aestivum OX=4565 PE=4 SV=1
osa00220 Arginine biosynthesis	A0A3B5YT90	414	Aminotran_1_2 domain-containing protein OS=Triticum aestivum OX=4565 PE=4 SV=1
osa00220 Arginine biosynthesis	A0A3B6PRN3	241	Glutamine synthetase OS=Triticum aestivum OX=4565 PE=3 SV=1
osa00220 Arginine biosynthesis	A0A3B6PRN3	19	Glutamine synthetase OS=Triticum aestivum OX=4565 PE=3 SV=1
osa00220 Arginine biosynthesis	A0A3B6PRN3	247	Glutamine synthetase OS=Triticum aestivum OX=4565 PE=3 SV=1
osa00220 Arginine biosynthesis	A0A3B6C5N4	385	Aminotran_1_2 domain-containing protein OS=Triticum aestivum OX=4565 PE=4 SV=1
osa00220 Arginine biosynthesis	A0A3B6C5N4	36	Aminotran_1_2 domain-containing protein OS=Triticum aestivum OX=4565 PE=4 SV=1
osa00220 Arginine biosynthesis	A0A3B6C5N4	208	Aminotran_1_2 domain-containing protein OS=Triticum aestivum OX=4565 PE=4 SV=1
osa00220 Arginine biosynthesis	A0A3B6C5N4	91	Aminotran_1_2 domain-containing protein OS=Triticum aestivum OX=4565 PE=4 SV=1
osa00220 Arginine biosynthesis	A0A3B6C5N4	442	Aminotran_1_2 domain-containing protein OS=Triticum aestivum OX=4565 PE=4 SV=1
osa00220 Arginine biosynthesis	A0A3B6C5N4	336	Aminotran_1_2 domain-containing protein OS=Triticum aestivum OX=4565 PE=4 SV=1
osa00220 Arginine biosynthesis	A0A3B6C5N4	269	Aminotran_1_2 domain-containing protein OS=Triticum aestivum OX=4565 PE=4 SV=1
osa00220 Arginine biosynthesis	A0A3B6C5N4	55	Aminotran_1_2 domain-containing protein OS=Triticum aestivum OX=4565 PE=4 SV=1
osa00220 Arginine biosynthesis	A0A3B6PR35	112	Aspartate aminotransferase OS=Triticum aestivum OX=4565 PE=4 SV=1
osa00220 Arginine biosynthesis	A0A3B6PR35	426	Aspartate aminotransferase OS=Triticum aestivum OX=4565 PE=4 SV=1
osa00220 Arginine biosynthesis	A0A3B6PR35	144	Aspartate aminotransferase OS=Triticum aestivum OX=4565 PE=4 SV=1
osa00220 Arginine biosynthesis	A0A3B6PR35	257	Aspartate aminotransferase OS=Triticum aestivum OX=4565 PE=4 SV=1
osa00220 Arginine biosynthesis	A0A3B6THT8	141	Aspartate aminotransferase OS=Triticum aestivum OX=4565 PE=4 SV=1
osa00220 Arginine biosynthesis	A0A3B5ZVJ0	156	"Argininosuccinate synthase, chloroplastic(predicted) OS=Triticum aestivum OX=4565 PE=3 SV=1"
osa00220 Arginine biosynthesis	A0A3B5ZVJ0	196	"Argininosuccinate synthase, chloroplastic(predicted) OS=Triticum aestivum OX=4565 PE=3 SV=1"
osa00220 Arginine biosynthesis	A0A3B5ZVJ0	381	"Argininosuccinate synthase, chloroplastic(predicted) OS=Triticum aestivum OX=4565 PE=3 SV=1"
osa00562 Inositol phosphate metabolism	A0A3B6GQZ6	149	Triosephosphat-isomerase(predicted) OS=Triticum aestivum OX=4565 PE=3 SV=1
osa00562 Inositol phosphate metabolism	A0A3B6LR33	294	"Triosephosphate isomerase, chloroplastic(predicted) OS=Triticum aestivum OX=4565 PE=3 SV=1"
osa00562 Inositol phosphate metabolism	A0A3B6LR33	191	"Triosephosphate isomerase, chloroplastic(predicted) OS=Triticum aestivum OX=4565 PE=3 SV=1"
osa00562 Inositol phosphate metabolism	A0A3B6LR33	154	"Triosephosphate isomerase, chloroplastic(predicted) OS=Triticum aestivum OX=4565 PE=3 SV=1"
osa00562 Inositol phosphate metabolism	A0A3B6LR33	265	"Triosephosphate isomerase, chloroplastic(predicted) OS=Triticum aestivum OX=4565 PE=3 SV=1"
osa00562 Inositol phosphate metabolism	A0A3B6LR33	181	"Triosephosphate isomerase, chloroplastic(predicted) OS=Triticum aestivum OX=4565 PE=3 SV=1"
osa00562 Inositol phosphate metabolism	A0A3B6LR33	188	"Triosephosphate isomerase, chloroplastic(predicted) OS=Triticum aestivum OX=4565 PE=3 SV=1"
osa00562 Inositol phosphate metabolism	A0A077RSI3	70	Triosephosphat-isomerase(predicted) OS=Triticum aestivum OX=4565 GN=TRAES_3BF079100070CFD_c1 PE=3 SV=1
osa00562 Inositol phosphate metabolism	A0A077RSI3	194	Triosephosphat-isomerase(predicted) OS=Triticum aestivum OX=4565 GN=TRAES_3BF079100070CFD_c1 PE=3 SV=1
osa00562 Inositol phosphate metabolism	A0A3B6KN33	157	Triosephosphate isomerase(predicted) OS=Triticum aestivum OX=4565 PE=3 SV=1
osa00562 Inositol phosphate metabolism	A0A3B6EEA7	149	Triosephosphat-isomerase(predicted) OS=Triticum aestivum OX=4565 PE=3 SV=1
osa00562 Inositol phosphate metabolism	A0A3B6EEA7	4	Triosephosphat-isomerase(predicted) OS=Triticum aestivum OX=4565 PE=3 SV=1
osa00562 Inositol phosphate metabolism	A0A3B6EEA7	194	Triosephosphat-isomerase(predicted) OS=Triticum aestivum OX=4565 PE=3 SV=1
osa00562 Inositol phosphate metabolism	A0A3B6EEA7	70	Triosephosphat-isomerase(predicted) OS=Triticum aestivum OX=4565 PE=3 SV=1
osa00562 Inositol phosphate metabolism	A0A3B6EEA7	55	Triosephosphat-isomerase(predicted) OS=Triticum aestivum OX=4565 PE=3 SV=1
osa04016 MAPK signaling pathway - plant	A0A3B5YXK3	87	Nucleoside diphosphate kinase OS=Triticum aestivum OX=4565 PE=3 SV=1
osa04016 MAPK signaling pathway - plant	A0A3B5YXK3	34	Nucleoside diphosphate kinase OS=Triticum aestivum OX=4565 PE=3 SV=1
osa04016 MAPK signaling pathway - plant	A0A3B5YXK3	37	Nucleoside diphosphate kinase OS=Triticum aestivum OX=4565 PE=3 SV=1
osa04016 MAPK signaling pathway - plant	A0A3B6RP85	227	Catalase domain-containing protein OS=Triticum aestivum OX=4565 PE=4 SV=1
osa04016 MAPK signaling pathway - plant	A0A3B6RP85	62	Catalase domain-containing protein OS=Triticum aestivum OX=4565 PE=4 SV=1
osa04016 MAPK signaling pathway - plant	A0A3B6JMX0	401	Catalase OS=Triticum aestivum OX=4565 PE=3 SV=1
osa04016 MAPK signaling pathway - plant	A0A3B6JMX0	163	Catalase OS=Triticum aestivum OX=4565 PE=3 SV=1
osa04016 MAPK signaling pathway - plant	A0A3B6JMX0	481	Catalase OS=Triticum aestivum OX=4565 PE=3 SV=1
osa04016 MAPK signaling pathway - plant	A0A3B6JMX0	424	Catalase OS=Triticum aestivum OX=4565 PE=3 SV=1
osa04016 MAPK signaling pathway - plant	A0A3B6JMX0	227	Catalase OS=Triticum aestivum OX=4565 PE=3 SV=1
osa04016 MAPK signaling pathway - plant	A0A3B6JMX0	429	Catalase OS=Triticum aestivum OX=4565 PE=3 SV=1
osa04016 MAPK signaling pathway - plant	A0A3B6JMX0	150	Catalase OS=Triticum aestivum OX=4565 PE=3 SV=1
osa04016 MAPK signaling pathway - plant	A0A3B6A3S4	53	Nucleoside diphosphate kinase OS=Triticum aestivum OX=4565 PE=3 SV=1
osa04016 MAPK signaling pathway - plant	A0A3B6A3S4	20	Nucleoside diphosphate kinase OS=Triticum aestivum OX=4565 PE=3 SV=1
osa04016 MAPK signaling pathway - plant	A0A2X0SLI3	131	40S ribosomal protein S6 OS=Triticum aestivum OX=4565 GN=CAMPLR22A2D_LOCUS1521 PE=3 SV=1
osa04016 MAPK signaling pathway - plant	A0A2X0SLI3	58	40S ribosomal protein S6 OS=Triticum aestivum OX=4565 GN=CAMPLR22A2D_LOCUS1521 PE=3 SV=1
osa04016 MAPK signaling pathway - plant	A0A3B6FKB8	95	Putative EF-hand domain pair protein(predicted) OS=Triticum aestivum OX=4565 PE=3 SV=1
osa04016 MAPK signaling pathway - plant	A0A3B6FKB8	78	Putative EF-hand domain pair protein(predicted) OS=Triticum aestivum OX=4565 PE=3 SV=1
osa00670 One carbon pool by folate	A0A3B6DJ31	369	Aminomethyltransferase OS=Triticum aestivum OX=4565 PE=3 SV=1
osa00670 One carbon pool by folate	A0A3B6DJ31	259	Aminomethyltransferase OS=Triticum aestivum OX=4565 PE=3 SV=1
osa00670 One carbon pool by folate	A0A3B6DJ31	368	Aminomethyltransferase OS=Triticum aestivum OX=4565 PE=3 SV=1
osa00670 One carbon pool by folate	A0A3B6DJ31	160	Aminomethyltransferase OS=Triticum aestivum OX=4565 PE=3 SV=1
osa00670 One carbon pool by folate	A0A3B6DJ31	394	Aminomethyltransferase OS=Triticum aestivum OX=4565 PE=3 SV=1
osa00670 One carbon pool by folate	A0A3B6DJ31	377	Aminomethyltransferase OS=Triticum aestivum OX=4565 PE=3 SV=1
osa00670 One carbon pool by folate	A0A3B6DJ31	211	Aminomethyltransferase OS=Triticum aestivum OX=4565 PE=3 SV=1
osa00670 One carbon pool by folate	A0A3B6DJ31	402	Aminomethyltransferase OS=Triticum aestivum OX=4565 PE=3 SV=1
osa00670 One carbon pool by folate	A0A3B6DJ31	180	Aminomethyltransferase OS=Triticum aestivum OX=4565 PE=3 SV=1
osa00670 One carbon pool by folate	A0A3B6DJ31	174	Aminomethyltransferase OS=Triticum aestivum OX=4565 PE=3 SV=1
osa00670 One carbon pool by folate	A0A3B6DJ31	321	Aminomethyltransferase OS=Triticum aestivum OX=4565 PE=3 SV=1
osa00670 One carbon pool by folate	A0A3B6DJ31	44	Aminomethyltransferase OS=Triticum aestivum OX=4565 PE=3 SV=1
osa00670 One carbon pool by folate	A0A3B6DJ31	388	Aminomethyltransferase OS=Triticum aestivum OX=4565 PE=3 SV=1
osa00670 One carbon pool by folate	A0A0C4BJE5	464	Serine hydroxymethyltransferase OS=Triticum aestivum OX=4565 PE=3 SV=1
osa00670 One carbon pool by folate	A0A0C4BJE5	180	Serine hydroxymethyltransferase OS=Triticum aestivum OX=4565 PE=3 SV=1
osa00670 One carbon pool by folate	A0A0C4BJE5	306	Serine hydroxymethyltransferase OS=Triticum aestivum OX=4565 PE=3 SV=1
osa00670 One carbon pool by folate	A0A0C4BJE5	296	Serine hydroxymethyltransferase OS=Triticum aestivum OX=4565 PE=3 SV=1
osa00670 One carbon pool by folate	A0A0C4BJE5	385	Serine hydroxymethyltransferase OS=Triticum aestivum OX=4565 PE=3 SV=1
osa00670 One carbon pool by folate	A0A0C4BJE5	494	Serine hydroxymethyltransferase OS=Triticum aestivum OX=4565 PE=3 SV=1
osa00670 One carbon pool by folate	A0A0C4BJE5	218	Serine hydroxymethyltransferase OS=Triticum aestivum OX=4565 PE=3 SV=1
osa00670 One carbon pool by folate	A0A0C4BJE5	396	Serine hydroxymethyltransferase OS=Triticum aestivum OX=4565 PE=3 SV=1
osa00670 One carbon pool by folate	W5FX66	180	Methylenetetrahydrofolate reductase OS=Triticum aestivum OX=4565 PE=3 SV=1
osa00670 One carbon pool by folate	W5FX66	405	Methylenetetrahydrofolate reductase OS=Triticum aestivum OX=4565 PE=3 SV=1
osa00670 One carbon pool by folate	A0A3B6CE87	327	Serine hydroxymethyltransferase OS=Triticum aestivum OX=4565 PE=3 SV=1
osa00670 One carbon pool by folate	A0A3B6CE87	319	Serine hydroxymethyltransferase OS=Triticum aestivum OX=4565 PE=3 SV=1
osa00670 One carbon pool by folate	A0A3B6CE87	145	Serine hydroxymethyltransferase OS=Triticum aestivum OX=4565 PE=3 SV=1
osa00670 One carbon pool by folate	A0A3B6CE87	332	Serine hydroxymethyltransferase OS=Triticum aestivum OX=4565 PE=3 SV=1
osa00670 One carbon pool by folate	A0A3B6CE87	441	Serine hydroxymethyltransferase OS=Triticum aestivum OX=4565 PE=3 SV=1
osa00670 One carbon pool by folate	A0A3B6CE87	435	Serine hydroxymethyltransferase OS=Triticum aestivum OX=4565 PE=3 SV=1
osa04626 Plant-pathogen interaction	A0A3B6KJX5	460	HATPase_c domain-containing protein OS=Triticum aestivum OX=4565 PE=3 SV=1
osa04626 Plant-pathogen interaction	A0A3B6TYS2	572	HATPase_c domain-containing protein OS=Triticum aestivum OX=4565 PE=3 SV=1
osa04626 Plant-pathogen interaction	A0A3B6TYS2	197	HATPase_c domain-containing protein OS=Triticum aestivum OX=4565 PE=3 SV=1
osa04626 Plant-pathogen interaction	A0A3B6TYS2	643	HATPase_c domain-containing protein OS=Triticum aestivum OX=4565 PE=3 SV=1
osa04626 Plant-pathogen interaction	A0A3B6TYS2	675	HATPase_c domain-containing protein OS=Triticum aestivum OX=4565 PE=3 SV=1
osa04626 Plant-pathogen interaction	A0A3B6TYS2	549	HATPase_c domain-containing protein OS=Triticum aestivum OX=4565 PE=3 SV=1
osa04626 Plant-pathogen interaction	A0A3B6TYS2	192	HATPase_c domain-containing protein OS=Triticum aestivum OX=4565 PE=3 SV=1
osa04626 Plant-pathogen interaction	A0A3B6TYS2	749	HATPase_c domain-containing protein OS=Triticum aestivum OX=4565 PE=3 SV=1
osa04626 Plant-pathogen interaction	A0A3B6TYS2	295	HATPase_c domain-containing protein OS=Triticum aestivum OX=4565 PE=3 SV=1
osa04626 Plant-pathogen interaction	A0A3B6TYS2	288	HATPase_c domain-containing protein OS=Triticum aestivum OX=4565 PE=3 SV=1
osa04626 Plant-pathogen interaction	A0A3B6TYS2	649	HATPase_c domain-containing protein OS=Triticum aestivum OX=4565 PE=3 SV=1
osa04626 Plant-pathogen interaction	A0A3B6TYS2	744	HATPase_c domain-containing protein OS=Triticum aestivum OX=4565 PE=3 SV=1
osa04626 Plant-pathogen interaction	A0A3B6TYS2	664	HATPase_c domain-containing protein OS=Triticum aestivum OX=4565 PE=3 SV=1
osa04626 Plant-pathogen interaction	A0A3B6TYS2	687	HATPase_c domain-containing protein OS=Triticum aestivum OX=4565 PE=3 SV=1
osa04626 Plant-pathogen interaction	A0A3B6TYS2	179	HATPase_c domain-containing protein OS=Triticum aestivum OX=4565 PE=3 SV=1
osa04626 Plant-pathogen interaction	A0A3B6TYS2	148	HATPase_c domain-containing protein OS=Triticum aestivum OX=4565 PE=3 SV=1
osa04626 Plant-pathogen interaction	A0A3B6TYS2	380	HATPase_c domain-containing protein OS=Triticum aestivum OX=4565 PE=3 SV=1
osa04626 Plant-pathogen interaction	A0A3B6MT71	625	HATPase_c domain-containing protein OS=Triticum aestivum OX=4565 PE=3 SV=1
osa04626 Plant-pathogen interaction	A0A3B6MT71	479	HATPase_c domain-containing protein OS=Triticum aestivum OX=4565 PE=3 SV=1
osa04626 Plant-pathogen interaction	A0A3B6MT71	161	HATPase_c domain-containing protein OS=Triticum aestivum OX=4565 PE=3 SV=1
osa04626 Plant-pathogen interaction	A0A3B6MT71	700	HATPase_c domain-containing protein OS=Triticum aestivum OX=4565 PE=3 SV=1
osa04626 Plant-pathogen interaction	A0A3B6MT71	622	HATPase_c domain-containing protein OS=Triticum aestivum OX=4565 PE=3 SV=1
osa04626 Plant-pathogen interaction	A0A3B6MT71	115	HATPase_c domain-containing protein OS=Triticum aestivum OX=4565 PE=3 SV=1
osa04626 Plant-pathogen interaction	A0A3B6MT71	460	HATPase_c domain-containing protein OS=Triticum aestivum OX=4565 PE=3 SV=1
osa04626 Plant-pathogen interaction	A0A3B6MT71	353	HATPase_c domain-containing protein OS=Triticum aestivum OX=4565 PE=3 SV=1
osa04626 Plant-pathogen interaction	A0A3B6MT71	174	HATPase_c domain-containing protein OS=Triticum aestivum OX=4565 PE=3 SV=1
osa04626 Plant-pathogen interaction	A0A3B6MT71	500	HATPase_c domain-containing protein OS=Triticum aestivum OX=4565 PE=3 SV=1
osa04626 Plant-pathogen interaction	F4Y594	549	Heat shock protein 90 OS=Triticum aestivum OX=4565 GN=Hsp90.2-D1 PE=2 SV=1
osa04626 Plant-pathogen interaction	F4Y594	267	Heat shock protein 90 OS=Triticum aestivum OX=4565 GN=Hsp90.2-D1 PE=2 SV=1
osa04626 Plant-pathogen interaction	F4Y594	558	Heat shock protein 90 OS=Triticum aestivum OX=4565 GN=Hsp90.2-D1 PE=2 SV=1
osa04626 Plant-pathogen interaction	F4Y594	473	Heat shock protein 90 OS=Triticum aestivum OX=4565 GN=Hsp90.2-D1 PE=2 SV=1
osa04626 Plant-pathogen interaction	A0A3B6RS92	351	HATPase_c domain-containing protein OS=Triticum aestivum OX=4565 PE=3 SV=1
osa04626 Plant-pathogen interaction	A0A3B6FKB8	95	Putative EF-hand domain pair protein(predicted) OS=Triticum aestivum OX=4565 PE=3 SV=1
osa04626 Plant-pathogen interaction	A0A3B6FKB8	78	Putative EF-hand domain pair protein(predicted) OS=Triticum aestivum OX=4565 PE=3 SV=1
osa04141 Protein processing in endoplasmic reticulum	A0A3B6KJX5	460	HATPase_c domain-containing protein OS=Triticum aestivum OX=4565 PE=3 SV=1
osa04141 Protein processing in endoplasmic reticulum	A0A3B6TYS2	572	HATPase_c domain-containing protein OS=Triticum aestivum OX=4565 PE=3 SV=1
osa04141 Protein processing in endoplasmic reticulum	A0A3B6TYS2	197	HATPase_c domain-containing protein OS=Triticum aestivum OX=4565 PE=3 SV=1
osa04141 Protein processing in endoplasmic reticulum	A0A3B6TYS2	643	HATPase_c domain-containing protein OS=Triticum aestivum OX=4565 PE=3 SV=1
osa04141 Protein processing in endoplasmic reticulum	A0A3B6TYS2	675	HATPase_c domain-containing protein OS=Triticum aestivum OX=4565 PE=3 SV=1
osa04141 Protein processing in endoplasmic reticulum	A0A3B6TYS2	549	HATPase_c domain-containing protein OS=Triticum aestivum OX=4565 PE=3 SV=1
osa04141 Protein processing in endoplasmic reticulum	A0A3B6TYS2	192	HATPase_c domain-containing protein OS=Triticum aestivum OX=4565 PE=3 SV=1
osa04141 Protein processing in endoplasmic reticulum	A0A3B6TYS2	749	HATPase_c domain-containing protein OS=Triticum aestivum OX=4565 PE=3 SV=1
osa04141 Protein processing in endoplasmic reticulum	A0A3B6TYS2	295	HATPase_c domain-containing protein OS=Triticum aestivum OX=4565 PE=3 SV=1
osa04141 Protein processing in endoplasmic reticulum	A0A3B6TYS2	288	HATPase_c domain-containing protein OS=Triticum aestivum OX=4565 PE=3 SV=1
osa04141 Protein processing in endoplasmic reticulum	A0A3B6TYS2	649	HATPase_c domain-containing protein OS=Triticum aestivum OX=4565 PE=3 SV=1
osa04141 Protein processing in endoplasmic reticulum	A0A3B6TYS2	744	HATPase_c domain-containing protein OS=Triticum aestivum OX=4565 PE=3 SV=1
osa04141 Protein processing in endoplasmic reticulum	A0A3B6TYS2	664	HATPase_c domain-containing protein OS=Triticum aestivum OX=4565 PE=3 SV=1
osa04141 Protein processing in endoplasmic reticulum	A0A3B6TYS2	687	HATPase_c domain-containing protein OS=Triticum aestivum OX=4565 PE=3 SV=1
osa04141 Protein processing in endoplasmic reticulum	A0A3B6TYS2	179	HATPase_c domain-containing protein OS=Triticum aestivum OX=4565 PE=3 SV=1
osa04141 Protein processing in endoplasmic reticulum	A0A3B6TYS2	148	HATPase_c domain-containing protein OS=Triticum aestivum OX=4565 PE=3 SV=1
osa04141 Protein processing in endoplasmic reticulum	A0A3B6TYS2	380	HATPase_c domain-containing protein OS=Triticum aestivum OX=4565 PE=3 SV=1
osa04141 Protein processing in endoplasmic reticulum	A0A3B6HYX1	240	Protein disulfide-isomerase OS=Triticum aestivum OX=4565 PE=3 SV=1
osa04141 Protein processing in endoplasmic reticulum	A0A3B6HYX1	324	Protein disulfide-isomerase OS=Triticum aestivum OX=4565 PE=3 SV=1
osa04141 Protein processing in endoplasmic reticulum	A0A3B6HYX1	379	Protein disulfide-isomerase OS=Triticum aestivum OX=4565 PE=3 SV=1
osa04141 Protein processing in endoplasmic reticulum	A0A3B6HYX1	234	Protein disulfide-isomerase OS=Triticum aestivum OX=4565 PE=3 SV=1
osa04141 Protein processing in endoplasmic reticulum	A0A3B6HYX1	68	Protein disulfide-isomerase OS=Triticum aestivum OX=4565 PE=3 SV=1
osa04141 Protein processing in endoplasmic reticulum	A0A3B6HYX1	114	Protein disulfide-isomerase OS=Triticum aestivum OX=4565 PE=3 SV=1
osa04141 Protein processing in endoplasmic reticulum	A0A3B6HYX1	135	Protein disulfide-isomerase OS=Triticum aestivum OX=4565 PE=3 SV=1
osa04141 Protein processing in endoplasmic reticulum	A0A3B6QDR2	403	Calnexin-like protein(predicted) OS=Triticum aestivum OX=4565 PE=3 SV=1
osa04141 Protein processing in endoplasmic reticulum	A0A3B6QDR2	398	Calnexin-like protein(predicted) OS=Triticum aestivum OX=4565 PE=3 SV=1
osa04141 Protein processing in endoplasmic reticulum	A0A3B6QDR2	450	Calnexin-like protein(predicted) OS=Triticum aestivum OX=4565 PE=3 SV=1
osa04141 Protein processing in endoplasmic reticulum	A0A3B6QDR2	58	Calnexin-like protein(predicted) OS=Triticum aestivum OX=4565 PE=3 SV=1
osa04141 Protein processing in endoplasmic reticulum	A0A3B6QDR2	430	Calnexin-like protein(predicted) OS=Triticum aestivum OX=4565 PE=3 SV=1
osa04141 Protein processing in endoplasmic reticulum	A0A3B6MQ23	408	"Preprotein translocase subunit SECY, chloroplastic(predicted) OS=Triticum aestivum OX=4565 PE=3 SV=1"
osa04141 Protein processing in endoplasmic reticulum	A0A3B6GQS5	118	Translocon-associated protein subunit beta(predicted) OS=Triticum aestivum OX=4565 PE=4 SV=1
osa04141 Protein processing in endoplasmic reticulum	A0A3B6KEP5	313	70 kDa heat shock protein(predicted) OS=Triticum aestivum OX=4565 PE=3 SV=1
osa04141 Protein processing in endoplasmic reticulum	A0A3B6LV71	564	Heat shock cognate 70 kDa protein 1(predicted) OS=Triticum aestivum OX=4565 PE=3 SV=1
osa04141 Protein processing in endoplasmic reticulum	A0A3B6LV71	519	Heat shock cognate 70 kDa protein 1(predicted) OS=Triticum aestivum OX=4565 PE=3 SV=1
osa04141 Protein processing in endoplasmic reticulum	A0A3B6LV71	524	Heat shock cognate 70 kDa protein 1(predicted) OS=Triticum aestivum OX=4565 PE=3 SV=1
osa04141 Protein processing in endoplasmic reticulum	A0A3B6LV71	75	Heat shock cognate 70 kDa protein 1(predicted) OS=Triticum aestivum OX=4565 PE=3 SV=1
osa04141 Protein processing in endoplasmic reticulum	A0A3B6LV71	253	Heat shock cognate 70 kDa protein 1(predicted) OS=Triticum aestivum OX=4565 PE=3 SV=1
osa04141 Protein processing in endoplasmic reticulum	A0A3B6LV71	192	Heat shock cognate 70 kDa protein 1(predicted) OS=Triticum aestivum OX=4565 PE=3 SV=1
osa04141 Protein processing in endoplasmic reticulum	A0A3B6LV71	531	Heat shock cognate 70 kDa protein 1(predicted) OS=Triticum aestivum OX=4565 PE=3 SV=1
osa04141 Protein processing in endoplasmic reticulum	A0A3B6LV71	604	Heat shock cognate 70 kDa protein 1(predicted) OS=Triticum aestivum OX=4565 PE=3 SV=1
osa04141 Protein processing in endoplasmic reticulum	A0A3B6LV71	258	Heat shock cognate 70 kDa protein 1(predicted) OS=Triticum aestivum OX=4565 PE=3 SV=1
osa04141 Protein processing in endoplasmic reticulum	A0A3B6LV71	568	Heat shock cognate 70 kDa protein 1(predicted) OS=Triticum aestivum OX=4565 PE=3 SV=1
osa04141 Protein processing in endoplasmic reticulum	A0A3B6LV71	319	Heat shock cognate 70 kDa protein 1(predicted) OS=Triticum aestivum OX=4565 PE=3 SV=1
osa04141 Protein processing in endoplasmic reticulum	A0A3B6LV71	514	Heat shock cognate 70 kDa protein 1(predicted) OS=Triticum aestivum OX=4565 PE=3 SV=1
osa04141 Protein processing in endoplasmic reticulum	A0A3B6LV71	335	Heat shock cognate 70 kDa protein 1(predicted) OS=Triticum aestivum OX=4565 PE=3 SV=1
osa04141 Protein processing in endoplasmic reticulum	A0A3B6LV71	507	Heat shock cognate 70 kDa protein 1(predicted) OS=Triticum aestivum OX=4565 PE=3 SV=1
osa04141 Protein processing in endoplasmic reticulum	A0A3B6LV71	105	Heat shock cognate 70 kDa protein 1(predicted) OS=Triticum aestivum OX=4565 PE=3 SV=1
osa04141 Protein processing in endoplasmic reticulum	A0A3B6LV71	113	Heat shock cognate 70 kDa protein 1(predicted) OS=Triticum aestivum OX=4565 PE=3 SV=1
osa04141 Protein processing in endoplasmic reticulum	A0A3B6MT71	625	HATPase_c domain-containing protein OS=Triticum aestivum OX=4565 PE=3 SV=1
osa04141 Protein processing in endoplasmic reticulum	A0A3B6MT71	479	HATPase_c domain-containing protein OS=Triticum aestivum OX=4565 PE=3 SV=1
osa04141 Protein processing in endoplasmic reticulum	A0A3B6MT71	161	HATPase_c domain-containing protein OS=Triticum aestivum OX=4565 PE=3 SV=1
osa04141 Protein processing in endoplasmic reticulum	A0A3B6MT71	700	HATPase_c domain-containing protein OS=Triticum aestivum OX=4565 PE=3 SV=1
osa04141 Protein processing in endoplasmic reticulum	A0A3B6MT71	622	HATPase_c domain-containing protein OS=Triticum aestivum OX=4565 PE=3 SV=1
osa04141 Protein processing in endoplasmic reticulum	A0A3B6MT71	115	HATPase_c domain-containing protein OS=Triticum aestivum OX=4565 PE=3 SV=1
osa04141 Protein processing in endoplasmic reticulum	A0A3B6MT71	460	HATPase_c domain-containing protein OS=Triticum aestivum OX=4565 PE=3 SV=1
osa04141 Protein processing in endoplasmic reticulum	A0A3B6MT71	353	HATPase_c domain-containing protein OS=Triticum aestivum OX=4565 PE=3 SV=1
osa04141 Protein processing in endoplasmic reticulum	A0A3B6MT71	174	HATPase_c domain-containing protein OS=Triticum aestivum OX=4565 PE=3 SV=1
osa04141 Protein processing in endoplasmic reticulum	A0A3B6MT71	500	HATPase_c domain-containing protein OS=Triticum aestivum OX=4565 PE=3 SV=1
osa04141 Protein processing in endoplasmic reticulum	A0A3B6RS92	351	HATPase_c domain-containing protein OS=Triticum aestivum OX=4565 PE=3 SV=1
osa04141 Protein processing in endoplasmic reticulum	D8L9B3	327	Protein disulfide isomerase family protein 4-1 OS=Triticum aestivum OX=4565 GN=pdil4-1 PE=2 SV=1
osa04141 Protein processing in endoplasmic reticulum	D8L9B3	81	Protein disulfide isomerase family protein 4-1 OS=Triticum aestivum OX=4565 GN=pdil4-1 PE=2 SV=1
osa04141 Protein processing in endoplasmic reticulum	D8L9B3	345	Protein disulfide isomerase family protein 4-1 OS=Triticum aestivum OX=4565 GN=pdil4-1 PE=2 SV=1
osa04141 Protein processing in endoplasmic reticulum	D8L9B3	256	Protein disulfide isomerase family protein 4-1 OS=Triticum aestivum OX=4565 GN=pdil4-1 PE=2 SV=1
osa04141 Protein processing in endoplasmic reticulum	D8L9B3	235	Protein disulfide isomerase family protein 4-1 OS=Triticum aestivum OX=4565 GN=pdil4-1 PE=2 SV=1
osa04141 Protein processing in endoplasmic reticulum	D8L9B3	358	Protein disulfide isomerase family protein 4-1 OS=Triticum aestivum OX=4565 GN=pdil4-1 PE=2 SV=1
osa04141 Protein processing in endoplasmic reticulum	A0A3B6C285	88	S1 motif domain-containing protein OS=Triticum aestivum OX=4565 PE=4 SV=1
osa04141 Protein processing in endoplasmic reticulum	A0A3B6C285	305	S1 motif domain-containing protein OS=Triticum aestivum OX=4565 PE=4 SV=1
osa04141 Protein processing in endoplasmic reticulum	A0A3B6C285	285	S1 motif domain-containing protein OS=Triticum aestivum OX=4565 PE=4 SV=1
osa04141 Protein processing in endoplasmic reticulum	A0A3B6PGD2	54	Calnexin-like protein(predicted) OS=Triticum aestivum OX=4565 PE=3 SV=1
osa04141 Protein processing in endoplasmic reticulum	A0A3B6HNH2	447	"Transitional endoplasmic reticulum ATPase, putative(predicted) OS=Triticum aestivum OX=4565 PE=4 SV=1"
osa04141 Protein processing in endoplasmic reticulum	A0A3B6HNH2	600	"Transitional endoplasmic reticulum ATPase, putative(predicted) OS=Triticum aestivum OX=4565 PE=4 SV=1"
osa04141 Protein processing in endoplasmic reticulum	A0A3B6HNH2	638	"Transitional endoplasmic reticulum ATPase, putative(predicted) OS=Triticum aestivum OX=4565 PE=4 SV=1"
osa04141 Protein processing in endoplasmic reticulum	A0A3B6T7J7	137	SKP1-like protein 1B(predicted) OS=Triticum aestivum OX=4565 PE=3 SV=1
osa04141 Protein processing in endoplasmic reticulum	A0A3B6JIR3	457	Heat shock cognate 70 kDa protein(predicted) OS=Triticum aestivum OX=4565 PE=3 SV=1
osa04141 Protein processing in endoplasmic reticulum	A0A3B6LIR6	613	70 kDa heat shock protein(predicted) OS=Triticum aestivum OX=4565 PE=3 SV=1
osa04141 Protein processing in endoplasmic reticulum	A0A3B6LIR6	370	70 kDa heat shock protein(predicted) OS=Triticum aestivum OX=4565 PE=3 SV=1
osa04141 Protein processing in endoplasmic reticulum	A0A3B6LIR6	554	70 kDa heat shock protein(predicted) OS=Triticum aestivum OX=4565 PE=3 SV=1
osa04141 Protein processing in endoplasmic reticulum	A0A3B6LIR6	593	70 kDa heat shock protein(predicted) OS=Triticum aestivum OX=4565 PE=3 SV=1
osa04141 Protein processing in endoplasmic reticulum	A0A3B6LIR6	607	70 kDa heat shock protein(predicted) OS=Triticum aestivum OX=4565 PE=3 SV=1
osa04141 Protein processing in endoplasmic reticulum	A0A3B6LIR6	349	70 kDa heat shock protein(predicted) OS=Triticum aestivum OX=4565 PE=3 SV=1
osa04141 Protein processing in endoplasmic reticulum	A0A3B6LIR6	179	70 kDa heat shock protein(predicted) OS=Triticum aestivum OX=4565 PE=3 SV=1
osa04141 Protein processing in endoplasmic reticulum	A0A3B6LIR6	105	70 kDa heat shock protein(predicted) OS=Triticum aestivum OX=4565 PE=3 SV=1
osa04141 Protein processing in endoplasmic reticulum	A0A3B6LIR6	126	70 kDa heat shock protein(predicted) OS=Triticum aestivum OX=4565 PE=3 SV=1
osa04141 Protein processing in endoplasmic reticulum	A0A3B6LIR6	301	70 kDa heat shock protein(predicted) OS=Triticum aestivum OX=4565 PE=3 SV=1
osa04141 Protein processing in endoplasmic reticulum	A0A3B6LIR6	572	70 kDa heat shock protein(predicted) OS=Triticum aestivum OX=4565 PE=3 SV=1
osa04141 Protein processing in endoplasmic reticulum	A0A3B6LIR6	233	70 kDa heat shock protein(predicted) OS=Triticum aestivum OX=4565 PE=3 SV=1
osa04141 Protein processing in endoplasmic reticulum	A0A3B6LIR6	120	70 kDa heat shock protein(predicted) OS=Triticum aestivum OX=4565 PE=3 SV=1
osa04141 Protein processing in endoplasmic reticulum	A0A3B6LIR6	497	70 kDa heat shock protein(predicted) OS=Triticum aestivum OX=4565 PE=3 SV=1
osa04141 Protein processing in endoplasmic reticulum	A0A3B6LIR6	299	70 kDa heat shock protein(predicted) OS=Triticum aestivum OX=4565 PE=3 SV=1
osa04141 Protein processing in endoplasmic reticulum	A0A3B6LIR6	601	70 kDa heat shock protein(predicted) OS=Triticum aestivum OX=4565 PE=3 SV=1
osa04141 Protein processing in endoplasmic reticulum	A0A3B6LIR6	581	70 kDa heat shock protein(predicted) OS=Triticum aestivum OX=4565 PE=3 SV=1
osa04141 Protein processing in endoplasmic reticulum	A0A3B6LIR6	184	70 kDa heat shock protein(predicted) OS=Triticum aestivum OX=4565 PE=3 SV=1
osa04141 Protein processing in endoplasmic reticulum	A0A3B6LIR6	313	70 kDa heat shock protein(predicted) OS=Triticum aestivum OX=4565 PE=3 SV=1
osa04141 Protein processing in endoplasmic reticulum	A0A3B6LIR6	135	70 kDa heat shock protein(predicted) OS=Triticum aestivum OX=4565 PE=3 SV=1
osa04141 Protein processing in endoplasmic reticulum	A0A3B6LIR6	362	70 kDa heat shock protein(predicted) OS=Triticum aestivum OX=4565 PE=3 SV=1
osa04141 Protein processing in endoplasmic reticulum	A0A3B6LIR6	574	70 kDa heat shock protein(predicted) OS=Triticum aestivum OX=4565 PE=3 SV=1
osa04141 Protein processing in endoplasmic reticulum	A0A3B6IQT3	374	Protein disulfide-isomerase OS=Triticum aestivum OX=4565 PE=3 SV=1
osa04141 Protein processing in endoplasmic reticulum	A0A3B6IQT3	235	Protein disulfide-isomerase OS=Triticum aestivum OX=4565 PE=3 SV=1
osa04141 Protein processing in endoplasmic reticulum	A0A3B5ZSZ8	182	"Stromal 70 kDa heat shock-related protein, chloroplastic(predicted) OS=Triticum aestivum OX=4565 PE=3 SV=1"
osa04141 Protein processing in endoplasmic reticulum	A0A3B5ZSZ8	368	"Stromal 70 kDa heat shock-related protein, chloroplastic(predicted) OS=Triticum aestivum OX=4565 PE=3 SV=1"
osa04141 Protein processing in endoplasmic reticulum	A0A3B5ZSZ8	569	"Stromal 70 kDa heat shock-related protein, chloroplastic(predicted) OS=Triticum aestivum OX=4565 PE=3 SV=1"
osa04141 Protein processing in endoplasmic reticulum	A0A3B5ZSZ8	394	"Stromal 70 kDa heat shock-related protein, chloroplastic(predicted) OS=Triticum aestivum OX=4565 PE=3 SV=1"
osa04141 Protein processing in endoplasmic reticulum	A0A3B5ZSZ8	121	"Stromal 70 kDa heat shock-related protein, chloroplastic(predicted) OS=Triticum aestivum OX=4565 PE=3 SV=1"
osa04141 Protein processing in endoplasmic reticulum	A0A3B5ZSZ8	567	"Stromal 70 kDa heat shock-related protein, chloroplastic(predicted) OS=Triticum aestivum OX=4565 PE=3 SV=1"
osa04141 Protein processing in endoplasmic reticulum	A0A3B5ZSZ8	602	"Stromal 70 kDa heat shock-related protein, chloroplastic(predicted) OS=Triticum aestivum OX=4565 PE=3 SV=1"
osa04141 Protein processing in endoplasmic reticulum	A0A3B5ZSZ8	610	"Stromal 70 kDa heat shock-related protein, chloroplastic(predicted) OS=Triticum aestivum OX=4565 PE=3 SV=1"
osa04141 Protein processing in endoplasmic reticulum	A0A3B5ZSZ8	179	"Stromal 70 kDa heat shock-related protein, chloroplastic(predicted) OS=Triticum aestivum OX=4565 PE=3 SV=1"
osa04141 Protein processing in endoplasmic reticulum	A0A3B5ZSZ8	89	"Stromal 70 kDa heat shock-related protein, chloroplastic(predicted) OS=Triticum aestivum OX=4565 PE=3 SV=1"
osa04141 Protein processing in endoplasmic reticulum	F4Y594	549	Heat shock protein 90 OS=Triticum aestivum OX=4565 GN=Hsp90.2-D1 PE=2 SV=1
osa04141 Protein processing in endoplasmic reticulum	F4Y594	267	Heat shock protein 90 OS=Triticum aestivum OX=4565 GN=Hsp90.2-D1 PE=2 SV=1
osa04141 Protein processing in endoplasmic reticulum	F4Y594	558	Heat shock protein 90 OS=Triticum aestivum OX=4565 GN=Hsp90.2-D1 PE=2 SV=1
osa04141 Protein processing in endoplasmic reticulum	F4Y594	473	Heat shock protein 90 OS=Triticum aestivum OX=4565 GN=Hsp90.2-D1 PE=2 SV=1
osa04141 Protein processing in endoplasmic reticulum	A0A3B6PI06	403	Calnexin-like protein(predicted) OS=Triticum aestivum OX=4565 PE=3 SV=1
osa04141 Protein processing in endoplasmic reticulum	A0A3B6PI06	201	Calnexin-like protein(predicted) OS=Triticum aestivum OX=4565 PE=3 SV=1
osa04141 Protein processing in endoplasmic reticulum	R9W6A6	559	ER molecular chaperone OS=Triticum aestivum OX=4565 GN=BiP3 PE=2 SV=1
osa04141 Protein processing in endoplasmic reticulum	R9W6A6	217	ER molecular chaperone OS=Triticum aestivum OX=4565 GN=BiP3 PE=2 SV=1
osa04141 Protein processing in endoplasmic reticulum	R9W6A6	452	ER molecular chaperone OS=Triticum aestivum OX=4565 GN=BiP3 PE=2 SV=1
osa04141 Protein processing in endoplasmic reticulum	R9W6A6	374	ER molecular chaperone OS=Triticum aestivum OX=4565 GN=BiP3 PE=2 SV=1
osa04141 Protein processing in endoplasmic reticulum	R9W6A6	386	ER molecular chaperone OS=Triticum aestivum OX=4565 GN=BiP3 PE=2 SV=1
osa04141 Protein processing in endoplasmic reticulum	R9W6A6	168	ER molecular chaperone OS=Triticum aestivum OX=4565 GN=BiP3 PE=2 SV=1
osa04141 Protein processing in endoplasmic reticulum	R9W6A6	167	ER molecular chaperone OS=Triticum aestivum OX=4565 GN=BiP3 PE=2 SV=1
osa04141 Protein processing in endoplasmic reticulum	R9W6A6	348	ER molecular chaperone OS=Triticum aestivum OX=4565 GN=BiP3 PE=2 SV=1
osa04141 Protein processing in endoplasmic reticulum	R9W6A6	158	ER molecular chaperone OS=Triticum aestivum OX=4565 GN=BiP3 PE=2 SV=1
osa04141 Protein processing in endoplasmic reticulum	R9W6A6	591	ER molecular chaperone OS=Triticum aestivum OX=4565 GN=BiP3 PE=2 SV=1
osa04141 Protein processing in endoplasmic reticulum	R9W6A6	536	ER molecular chaperone OS=Triticum aestivum OX=4565 GN=BiP3 PE=2 SV=1
osa04141 Protein processing in endoplasmic reticulum	R9W6A6	529	ER molecular chaperone OS=Triticum aestivum OX=4565 GN=BiP3 PE=2 SV=1
osa04141 Protein processing in endoplasmic reticulum	R9W6A6	284	ER molecular chaperone OS=Triticum aestivum OX=4565 GN=BiP3 PE=2 SV=1
osa04141 Protein processing in endoplasmic reticulum	W5GLX4	112	Heat shock cognate 70 kDa protein 1(predicted) OS=Triticum aestivum OX=4565 PE=3 SV=1
osa04141 Protein processing in endoplasmic reticulum	W5GLX4	567	Heat shock cognate 70 kDa protein 1(predicted) OS=Triticum aestivum OX=4565 PE=3 SV=1
osa04141 Protein processing in endoplasmic reticulum	W5GLX4	334	Heat shock cognate 70 kDa protein 1(predicted) OS=Triticum aestivum OX=4565 PE=3 SV=1
osa04141 Protein processing in endoplasmic reticulum	W5GLX4	530	Heat shock cognate 70 kDa protein 1(predicted) OS=Triticum aestivum OX=4565 PE=3 SV=1
osa04141 Protein processing in endoplasmic reticulum	W5GLX4	518	Heat shock cognate 70 kDa protein 1(predicted) OS=Triticum aestivum OX=4565 PE=3 SV=1
osa00591 Linoleic acid metabolism	A0A3B6B6L2	842	Lipoxygenase OS=Triticum aestivum OX=4565 PE=3 SV=1
osa00591 Linoleic acid metabolism	A0A3B6B6L2	404	Lipoxygenase OS=Triticum aestivum OX=4565 PE=3 SV=1
osa00591 Linoleic acid metabolism	A0A3B6B6L2	407	Lipoxygenase OS=Triticum aestivum OX=4565 PE=3 SV=1
osa00591 Linoleic acid metabolism	A0A3B6MID4	306	Lipoxygenase OS=Triticum aestivum OX=4565 PE=3 SV=1
osa00591 Linoleic acid metabolism	A0A3B6MID4	376	Lipoxygenase OS=Triticum aestivum OX=4565 PE=3 SV=1
osa00591 Linoleic acid metabolism	A0A3B6MID4	321	Lipoxygenase OS=Triticum aestivum OX=4565 PE=3 SV=1
osa00591 Linoleic acid metabolism	A0A3B6MID4	507	Lipoxygenase OS=Triticum aestivum OX=4565 PE=3 SV=1
osa00591 Linoleic acid metabolism	A0A3B6MID4	347	Lipoxygenase OS=Triticum aestivum OX=4565 PE=3 SV=1
osa00280 Valine, leucine and isoleucine degradation	A0A3B6PSZ6	246	3-ketoacyl-CoA thiolase-like protein(predicted) OS=Triticum aestivum OX=4565 PE=3 SV=1
osa00280 Valine, leucine and isoleucine degradation	A0A3B6JMH8	434	Alanine-glyoxylate aminotransferase(predicted) OS=Triticum aestivum OX=4565 PE=3 SV=1
osa00280 Valine, leucine and isoleucine degradation	A0A3B6SGJ8	334	Aldedh domain-containing protein OS=Triticum aestivum OX=4565 PE=3 SV=1
osa00280 Valine, leucine and isoleucine degradation	A0A3B6SGJ8	276	Aldedh domain-containing protein OS=Triticum aestivum OX=4565 PE=3 SV=1
osa00280 Valine, leucine and isoleucine degradation	W5A874	147	Dihydrolipoyl dehydrogenase OS=Triticum aestivum OX=4565 PE=3 SV=1
osa00280 Valine, leucine and isoleucine degradation	W5A874	439	Dihydrolipoyl dehydrogenase OS=Triticum aestivum OX=4565 PE=3 SV=1
osa00280 Valine, leucine and isoleucine degradation	W5A874	272	Dihydrolipoyl dehydrogenase OS=Triticum aestivum OX=4565 PE=3 SV=1
osa00280 Valine, leucine and isoleucine degradation	W5A874	173	Dihydrolipoyl dehydrogenase OS=Triticum aestivum OX=4565 PE=3 SV=1
osa00280 Valine, leucine and isoleucine degradation	W5A874	194	Dihydrolipoyl dehydrogenase OS=Triticum aestivum OX=4565 PE=3 SV=1
osa00280 Valine, leucine and isoleucine degradation	A0A3B5YTF6	440	Dihydrolipoyl dehydrogenase OS=Triticum aestivum OX=4565 PE=3 SV=1
osa00280 Valine, leucine and isoleucine degradation	A0A3B5YTF6	64	Dihydrolipoyl dehydrogenase OS=Triticum aestivum OX=4565 PE=3 SV=1
osa00280 Valine, leucine and isoleucine degradation	A0A3B5YTF6	70	Dihydrolipoyl dehydrogenase OS=Triticum aestivum OX=4565 PE=3 SV=1
osa00280 Valine, leucine and isoleucine degradation	A0A3B5YTF6	273	Dihydrolipoyl dehydrogenase OS=Triticum aestivum OX=4565 PE=3 SV=1
osa00280 Valine, leucine and isoleucine degradation	A0A3B5YTF6	143	Dihydrolipoyl dehydrogenase OS=Triticum aestivum OX=4565 PE=3 SV=1
osa00280 Valine, leucine and isoleucine degradation	A0A3B5YTF6	174	Dihydrolipoyl dehydrogenase OS=Triticum aestivum OX=4565 PE=3 SV=1
osa00280 Valine, leucine and isoleucine degradation	A0A3B5YTF6	405	Dihydrolipoyl dehydrogenase OS=Triticum aestivum OX=4565 PE=3 SV=1
osa00280 Valine, leucine and isoleucine degradation	A0A3B5YTF6	148	Dihydrolipoyl dehydrogenase OS=Triticum aestivum OX=4565 PE=3 SV=1
osa00280 Valine, leucine and isoleucine degradation	A0A3B5YTF6	195	Dihydrolipoyl dehydrogenase OS=Triticum aestivum OX=4565 PE=3 SV=1
osa00910 Nitrogen metabolism	A0A3B6CED5	103	Glutamine synthetase OS=Triticum aestivum OX=4565 PE=3 SV=1
osa00910 Nitrogen metabolism	A0A3B6CED5	265	Glutamine synthetase OS=Triticum aestivum OX=4565 PE=3 SV=1
osa00910 Nitrogen metabolism	A0A3B6CED5	264	Glutamine synthetase OS=Triticum aestivum OX=4565 PE=3 SV=1
osa00910 Nitrogen metabolism	A0A3B6CED5	323	Glutamine synthetase OS=Triticum aestivum OX=4565 PE=3 SV=1
osa00910 Nitrogen metabolism	A0A3B6AU09	805	Glutamine amidotransferase type-2 domain-containing protein OS=Triticum aestivum OX=4565 PE=4 SV=1
osa00910 Nitrogen metabolism	A0A3B6AU09	905	Glutamine amidotransferase type-2 domain-containing protein OS=Triticum aestivum OX=4565 PE=4 SV=1
osa00910 Nitrogen metabolism	A0A3B6AU09	519	Glutamine amidotransferase type-2 domain-containing protein OS=Triticum aestivum OX=4565 PE=4 SV=1
osa00910 Nitrogen metabolism	A0A3B6AU09	1530	Glutamine amidotransferase type-2 domain-containing protein OS=Triticum aestivum OX=4565 PE=4 SV=1
osa00910 Nitrogen metabolism	A0A3B6AU09	1286	Glutamine amidotransferase type-2 domain-containing protein OS=Triticum aestivum OX=4565 PE=4 SV=1
osa00910 Nitrogen metabolism	A0A3B6AU09	268	Glutamine amidotransferase type-2 domain-containing protein OS=Triticum aestivum OX=4565 PE=4 SV=1
osa00910 Nitrogen metabolism	A0A3B6AU09	773	Glutamine amidotransferase type-2 domain-containing protein OS=Triticum aestivum OX=4565 PE=4 SV=1
osa00910 Nitrogen metabolism	A0A3B6AU09	1553	Glutamine amidotransferase type-2 domain-containing protein OS=Triticum aestivum OX=4565 PE=4 SV=1
osa00910 Nitrogen metabolism	A0A3B6AU09	900	Glutamine amidotransferase type-2 domain-containing protein OS=Triticum aestivum OX=4565 PE=4 SV=1
osa00910 Nitrogen metabolism	A0A3B6AU09	932	Glutamine amidotransferase type-2 domain-containing protein OS=Triticum aestivum OX=4565 PE=4 SV=1
osa00910 Nitrogen metabolism	A0A3B6AU09	871	Glutamine amidotransferase type-2 domain-containing protein OS=Triticum aestivum OX=4565 PE=4 SV=1
osa00910 Nitrogen metabolism	A0A3B6AU09	1372	Glutamine amidotransferase type-2 domain-containing protein OS=Triticum aestivum OX=4565 PE=4 SV=1
osa00910 Nitrogen metabolism	A0A3B6AU09	224	Glutamine amidotransferase type-2 domain-containing protein OS=Triticum aestivum OX=4565 PE=4 SV=1
osa00910 Nitrogen metabolism	A0A3B6AU09	1064	Glutamine amidotransferase type-2 domain-containing protein OS=Triticum aestivum OX=4565 PE=4 SV=1
osa00910 Nitrogen metabolism	A0A3B6PQS3	169	Ferredoxin-nitrite reductase(predicted) OS=Triticum aestivum OX=4565 PE=4 SV=1
osa00910 Nitrogen metabolism	A0A3B6QJ10	84	Nitrite reductase(predicted) OS=Triticum aestivum OX=4565 PE=4 SV=1
osa00910 Nitrogen metabolism	A0A3B6QJ10	169	Nitrite reductase(predicted) OS=Triticum aestivum OX=4565 PE=4 SV=1
osa00910 Nitrogen metabolism	A0A3B6QJ10	565	Nitrite reductase(predicted) OS=Triticum aestivum OX=4565 PE=4 SV=1
osa00910 Nitrogen metabolism	A0A3B6QJ10	381	Nitrite reductase(predicted) OS=Triticum aestivum OX=4565 PE=4 SV=1
osa00910 Nitrogen metabolism	A0A3B6QJ10	115	Nitrite reductase(predicted) OS=Triticum aestivum OX=4565 PE=4 SV=1
osa00910 Nitrogen metabolism	A0A3B6FNB9	74	Carbonic anhydrase OS=Triticum aestivum OX=4565 PE=3 SV=1
osa00910 Nitrogen metabolism	A0A3B6FNB9	128	Carbonic anhydrase OS=Triticum aestivum OX=4565 PE=3 SV=1
osa00910 Nitrogen metabolism	A0A3B6FNB9	75	Carbonic anhydrase OS=Triticum aestivum OX=4565 PE=3 SV=1
osa00910 Nitrogen metabolism	A0A3B6FNB9	83	Carbonic anhydrase OS=Triticum aestivum OX=4565 PE=3 SV=1
osa00910 Nitrogen metabolism	A0A3B6FNB9	236	Carbonic anhydrase OS=Triticum aestivum OX=4565 PE=3 SV=1
osa00910 Nitrogen metabolism	A0A3B6FNB9	68	Carbonic anhydrase OS=Triticum aestivum OX=4565 PE=3 SV=1
osa00910 Nitrogen metabolism	A0A3B6FNB9	191	Carbonic anhydrase OS=Triticum aestivum OX=4565 PE=3 SV=1
osa00910 Nitrogen metabolism	A0A3B6FNB9	162	Carbonic anhydrase OS=Triticum aestivum OX=4565 PE=3 SV=1
osa00910 Nitrogen metabolism	A0A3B6FNB9	66	Carbonic anhydrase OS=Triticum aestivum OX=4565 PE=3 SV=1
osa00910 Nitrogen metabolism	A0A3B6PRN3	241	Glutamine synthetase OS=Triticum aestivum OX=4565 PE=3 SV=1
osa00910 Nitrogen metabolism	A0A3B6PRN3	19	Glutamine synthetase OS=Triticum aestivum OX=4565 PE=3 SV=1
osa00910 Nitrogen metabolism	A0A3B6PRN3	247	Glutamine synthetase OS=Triticum aestivum OX=4565 PE=3 SV=1
osa00910 Nitrogen metabolism	A0A3B5XY56	19	Cyanate hydratase OS=Triticum aestivum OX=4565 PE=4 SV=1
osa03010 Ribosome	W5FVL1	71	60S ribosomal protein L32-1(predicted) OS=Triticum aestivum OX=4565 PE=4 SV=1
osa03010 Ribosome	W5FVL1	105	60S ribosomal protein L32-1(predicted) OS=Triticum aestivum OX=4565 PE=4 SV=1
osa03010 Ribosome	W5GVR2	38	60S ribosomal protein L6(predicted) OS=Triticum aestivum OX=4565 PE=4 SV=1
osa03010 Ribosome	W5GVR2	6	60S ribosomal protein L6(predicted) OS=Triticum aestivum OX=4565 PE=4 SV=1
osa03010 Ribosome	W5GVR2	145	60S ribosomal protein L6(predicted) OS=Triticum aestivum OX=4565 PE=4 SV=1
osa03010 Ribosome	W5GVR2	182	60S ribosomal protein L6(predicted) OS=Triticum aestivum OX=4565 PE=4 SV=1
osa03010 Ribosome	W5GVR2	49	60S ribosomal protein L6(predicted) OS=Triticum aestivum OX=4565 PE=4 SV=1
osa03010 Ribosome	W5GVR2	213	60S ribosomal protein L6(predicted) OS=Triticum aestivum OX=4565 PE=4 SV=1
osa03010 Ribosome	W5GVR2	97	60S ribosomal protein L6(predicted) OS=Triticum aestivum OX=4565 PE=4 SV=1
osa03010 Ribosome	W5GVR2	157	60S ribosomal protein L6(predicted) OS=Triticum aestivum OX=4565 PE=4 SV=1
osa03010 Ribosome	W5GVR2	12	60S ribosomal protein L6(predicted) OS=Triticum aestivum OX=4565 PE=4 SV=1
osa03010 Ribosome	W5D739	51	KOW domain-containing protein OS=Triticum aestivum OX=4565 GN=TRAES_3BF073700020CFD_c1 PE=3 SV=1
osa03010 Ribosome	A0A3B6IVC6	81	Ribosomal_L18e/L15P domain-containing protein OS=Triticum aestivum OX=4565 PE=3 SV=1
osa03010 Ribosome	A0A3B6IVC6	205	Ribosomal_L18e/L15P domain-containing protein OS=Triticum aestivum OX=4565 PE=3 SV=1
osa03010 Ribosome	A0A3B6IVC6	174	Ribosomal_L18e/L15P domain-containing protein OS=Triticum aestivum OX=4565 PE=3 SV=1
osa03010 Ribosome	A0A3B6IVC6	229	Ribosomal_L18e/L15P domain-containing protein OS=Triticum aestivum OX=4565 PE=3 SV=1
osa03010 Ribosome	A0A3B6IVC6	214	Ribosomal_L18e/L15P domain-containing protein OS=Triticum aestivum OX=4565 PE=3 SV=1
osa03010 Ribosome	A0A3B6IVC6	187	Ribosomal_L18e/L15P domain-containing protein OS=Triticum aestivum OX=4565 PE=3 SV=1
osa03010 Ribosome	A0A3B5YUE8	77	60S ribosomal protein L11(predicted) OS=Triticum aestivum OX=4565 PE=3 SV=1
osa03010 Ribosome	A0A3B5YUE8	75	60S ribosomal protein L11(predicted) OS=Triticum aestivum OX=4565 PE=3 SV=1
osa03010 Ribosome	A0A3B5YUE8	164	60S ribosomal protein L11(predicted) OS=Triticum aestivum OX=4565 PE=3 SV=1
osa03010 Ribosome	A0A1D5ZKM9	33	"Ribosomal protein S14p/S29e containing protein, expressed(predicted) OS=Triticum aestivum OX=4565 PE=4 SV=1"
osa03010 Ribosome	A0A1D5ZKM9	54	"Ribosomal protein S14p/S29e containing protein, expressed(predicted) OS=Triticum aestivum OX=4565 PE=4 SV=1"
osa03010 Ribosome	A0A1D5ZKM9	48	"Ribosomal protein S14p/S29e containing protein, expressed(predicted) OS=Triticum aestivum OX=4565 PE=4 SV=1"
osa03010 Ribosome	W5ADS2	6	Ubiquitin-like domain-containing protein OS=Triticum aestivum OX=4565 PE=4 SV=1
osa03010 Ribosome	W5ADS2	99	Ubiquitin-like domain-containing protein OS=Triticum aestivum OX=4565 PE=4 SV=1
osa03010 Ribosome	W5ADS2	33	Ubiquitin-like domain-containing protein OS=Triticum aestivum OX=4565 PE=4 SV=1
osa03010 Ribosome	W5ADS2	11	Ubiquitin-like domain-containing protein OS=Triticum aestivum OX=4565 PE=4 SV=1
osa03010 Ribosome	W5ADS2	144	Ubiquitin-like domain-containing protein OS=Triticum aestivum OX=4565 PE=4 SV=1
osa03010 Ribosome	W5ADS2	114	Ubiquitin-like domain-containing protein OS=Triticum aestivum OX=4565 PE=4 SV=1
osa03010 Ribosome	W5ADS2	48	Ubiquitin-like domain-containing protein OS=Triticum aestivum OX=4565 PE=4 SV=1
osa03010 Ribosome	A0A3B6PN63	25	60S ribosomal protein L6 OS=Triticum aestivum OX=4565 PE=3 SV=1
osa03010 Ribosome	W5FFT4	112	40S ribosomal protein S16(predicted) OS=Triticum aestivum OX=4565 PE=3 SV=1
osa03010 Ribosome	W5FFT4	67	40S ribosomal protein S16(predicted) OS=Triticum aestivum OX=4565 PE=3 SV=1
osa03010 Ribosome	W5FFT4	80	40S ribosomal protein S16(predicted) OS=Triticum aestivum OX=4565 PE=3 SV=1
osa03010 Ribosome	A0A3B6QDU5	238	"Putative 50S ribosomal protein L3, chloroplastic(predicted) OS=Triticum aestivum OX=4565 PE=3 SV=1"
osa03010 Ribosome	A0A3B6QDU5	233	"Putative 50S ribosomal protein L3, chloroplastic(predicted) OS=Triticum aestivum OX=4565 PE=3 SV=1"
osa03010 Ribosome	A0A3B6QDU5	118	"Putative 50S ribosomal protein L3, chloroplastic(predicted) OS=Triticum aestivum OX=4565 PE=3 SV=1"
osa03010 Ribosome	A0A3B6QDU5	259	"Putative 50S ribosomal protein L3, chloroplastic(predicted) OS=Triticum aestivum OX=4565 PE=3 SV=1"
osa03010 Ribosome	A0A3B6QDU5	165	"Putative 50S ribosomal protein L3, chloroplastic(predicted) OS=Triticum aestivum OX=4565 PE=3 SV=1"
osa03010 Ribosome	A0A3B6QDU5	255	"Putative 50S ribosomal protein L3, chloroplastic(predicted) OS=Triticum aestivum OX=4565 PE=3 SV=1"
osa03010 Ribosome	A0A3B6NKK2	88	60S ribosomal protein L13 OS=Triticum aestivum OX=4565 PE=3 SV=1
osa03010 Ribosome	A0A3B6NKK2	122	60S ribosomal protein L13 OS=Triticum aestivum OX=4565 PE=3 SV=1
osa03010 Ribosome	A0A3B6NKK2	44	60S ribosomal protein L13 OS=Triticum aestivum OX=4565 PE=3 SV=1
osa03010 Ribosome	A0A3B6NKK2	14	60S ribosomal protein L13 OS=Triticum aestivum OX=4565 PE=3 SV=1
osa03010 Ribosome	A0A3B6NKK2	15	60S ribosomal protein L13 OS=Triticum aestivum OX=4565 PE=3 SV=1
osa03010 Ribosome	A0A1D5SLI4	240	40S ribosomal protein S4 OS=Triticum aestivum OX=4565 PE=3 SV=1
osa03010 Ribosome	A0A1D5SLI4	155	40S ribosomal protein S4 OS=Triticum aestivum OX=4565 PE=3 SV=1
[truncated: 1,136 more rows]
