# Supplementary material for: Systematic analysis of lysine 2-hydroxyisobutyrylation posttranslational modification in wheat leaves
Source: PLoS One. 2021 Jun 17;16(6):e0253325. doi: 10.1371/journal.pone.0253325 (PMC8211214; doi:10.1371/journal.pone.0253325)
Supplement: S3 Table — (XLSX) [file pone.0253325.s005.xlsx]

## Sheet: all Pathway2Protein
KEGG pathway	Protein accession	Position	Protein description
osa00300 Lysine biosynthesis	A0A3B6QDQ5	110	"""Putative diaminopimelate decarboxylase, chloroplastic(predicted) OS=Triticum aestivum OX=4565 PE=3 SV=1"""
osa00330 Arginine and proline metabolism	A0A3B6PR35	112	Aspartate aminotransferase OS=Triticum aestivum OX=4565 PE=4 SV=1
osa00330 Arginine and proline metabolism	A0A3B6PR35	426	Aspartate aminotransferase OS=Triticum aestivum OX=4565 PE=4 SV=1
osa00330 Arginine and proline metabolism	A0A3B6PR35	144	Aspartate aminotransferase OS=Triticum aestivum OX=4565 PE=4 SV=1
osa00330 Arginine and proline metabolism	A0A3B6PR35	257	Aspartate aminotransferase OS=Triticum aestivum OX=4565 PE=4 SV=1
osa00330 Arginine and proline metabolism	A0A3B6TR55	54	PABS domain-containing protein OS=Triticum aestivum OX=4565 PE=3 SV=1
osa03015 mRNA surveillance pathway	A0A3B6MQA1	104	"""30S ribosomal protein 2, chloroplastic(predicted) OS=Triticum aestivum OX=4565 PE=4 SV=1"""
osa03015 mRNA surveillance pathway	A0A3B6MQA1	207	"""30S ribosomal protein 2, chloroplastic(predicted) OS=Triticum aestivum OX=4565 PE=4 SV=1"""
osa03015 mRNA surveillance pathway	A0A3B6MQA1	70	"""30S ribosomal protein 2, chloroplastic(predicted) OS=Triticum aestivum OX=4565 PE=4 SV=1"""
osa03015 mRNA surveillance pathway	A0A3B6MQA1	185	"""30S ribosomal protein 2, chloroplastic(predicted) OS=Triticum aestivum OX=4565 PE=4 SV=1"""
osa03015 mRNA surveillance pathway	A0A3B6MQA1	177	"""30S ribosomal protein 2, chloroplastic(predicted) OS=Triticum aestivum OX=4565 PE=4 SV=1"""
osa03013 RNA transport	W5F459	18	Tr-type G domain-containing protein OS=Triticum aestivum OX=4565 PE=4 SV=1
osa03013 RNA transport	A0A3B6PHB7	232	Eukaryotic translation initiation factor 3 subunit F OS=Triticum aestivum OX=4565 PE=3 SV=1
osa03013 RNA transport	A0A3B6MQA1	104	"""30S ribosomal protein 2, chloroplastic(predicted) OS=Triticum aestivum OX=4565 PE=4 SV=1"""
osa03013 RNA transport	A0A3B6MQA1	207	"""30S ribosomal protein 2, chloroplastic(predicted) OS=Triticum aestivum OX=4565 PE=4 SV=1"""
osa03013 RNA transport	A0A3B6MQA1	70	"""30S ribosomal protein 2, chloroplastic(predicted) OS=Triticum aestivum OX=4565 PE=4 SV=1"""
osa03013 RNA transport	A0A3B6MQA1	185	"""30S ribosomal protein 2, chloroplastic(predicted) OS=Triticum aestivum OX=4565 PE=4 SV=1"""
osa03013 RNA transport	A0A3B6MQA1	177	"""30S ribosomal protein 2, chloroplastic(predicted) OS=Triticum aestivum OX=4565 PE=4 SV=1"""
osa00380 Tryptophan metabolism	W5A874	147	Dihydrolipoyl dehydrogenase OS=Triticum aestivum OX=4565 PE=3 SV=1
osa00380 Tryptophan metabolism	W5A874	439	Dihydrolipoyl dehydrogenase OS=Triticum aestivum OX=4565 PE=3 SV=1
osa00380 Tryptophan metabolism	W5A874	272	Dihydrolipoyl dehydrogenase OS=Triticum aestivum OX=4565 PE=3 SV=1
osa00380 Tryptophan metabolism	W5A874	173	Dihydrolipoyl dehydrogenase OS=Triticum aestivum OX=4565 PE=3 SV=1
osa00380 Tryptophan metabolism	W5A874	194	Dihydrolipoyl dehydrogenase OS=Triticum aestivum OX=4565 PE=3 SV=1
osa00195 Photosynthesis	A0A3B6NH85	313	"""Ferredoxin--NADP reductase, chloroplastic OS=Triticum aestivum OX=4565 PE=3 SV=1"""
osa00195 Photosynthesis	W5C572	74	"""Photosystem I reaction center subunit N, chloroplastic(predicted) OS=Triticum aestivum OX=4565 GN=CAMPLR22A2D_LOCUS1000 PE=4 SV=1"""
osa00195 Photosynthesis	W5C572	136	"""Photosystem I reaction center subunit N, chloroplastic(predicted) OS=Triticum aestivum OX=4565 GN=CAMPLR22A2D_LOCUS1000 PE=4 SV=1"""
osa00195 Photosynthesis	W5C572	114	"""Photosystem I reaction center subunit N, chloroplastic(predicted) OS=Triticum aestivum OX=4565 GN=CAMPLR22A2D_LOCUS1000 PE=4 SV=1"""
osa00195 Photosynthesis	A0A3B6KQS0	74	"""Photosystem I reaction center subunit IV, chloroplastic(predicted) OS=Triticum aestivum OX=4565 PE=4 SV=1"""
osa00195 Photosynthesis	A0A3B6KQS0	78	"""Photosystem I reaction center subunit IV, chloroplastic(predicted) OS=Triticum aestivum OX=4565 PE=4 SV=1"""
osa00195 Photosynthesis	A0A3B6HZ53	149	Photosystem II reaction center Psb28 protein OS=Triticum aestivum OX=4565 PE=3 SV=1
osa00195 Photosynthesis	A0A3B6HZ53	142	Photosystem II reaction center Psb28 protein OS=Triticum aestivum OX=4565 PE=3 SV=1
osa00195 Photosynthesis	A0A3B6R6V9	62	"""Ferredoxin--NADP reductase, chloroplastic OS=Triticum aestivum OX=4565 PE=3 SV=1"""
osa00195 Photosynthesis	A0A3B6IS95	162	"""ATP synthase B chain, chloroplast, putative, expressed(predicted) OS=Triticum aestivum OX=4565 PE=3 SV=1"""
osa00195 Photosynthesis	A0A3B6IS95	157	"""ATP synthase B chain, chloroplast, putative, expressed(predicted) OS=Triticum aestivum OX=4565 PE=3 SV=1"""
osa00195 Photosynthesis	P20858	231	"""ATP synthase subunit beta, chloroplastic OS=Triticum aestivum OX=4565 GN=atpB PE=3 SV=1"""
osa00195 Photosynthesis	P20858	392	"""ATP synthase subunit beta, chloroplastic OS=Triticum aestivum OX=4565 GN=atpB PE=3 SV=1"""
osa00195 Photosynthesis	P20858	495	"""ATP synthase subunit beta, chloroplastic OS=Triticum aestivum OX=4565 GN=atpB PE=3 SV=1"""
osa00195 Photosynthesis	P20858	359	"""ATP synthase subunit beta, chloroplastic OS=Triticum aestivum OX=4565 GN=atpB PE=3 SV=1"""
osa00195 Photosynthesis	P20858	18	"""ATP synthase subunit beta, chloroplastic OS=Triticum aestivum OX=4565 GN=atpB PE=3 SV=1"""
osa00195 Photosynthesis	P20858	217	"""ATP synthase subunit beta, chloroplastic OS=Triticum aestivum OX=4565 GN=atpB PE=3 SV=1"""
osa00195 Photosynthesis	P20858	167	"""ATP synthase subunit beta, chloroplastic OS=Triticum aestivum OX=4565 GN=atpB PE=3 SV=1"""
osa00195 Photosynthesis	A0A3B6TBB9	83	"""Ferredoxin--NADP reductase, chloroplastic OS=Triticum aestivum OX=4565 PE=3 SV=1"""
osa00195 Photosynthesis	A0A3B6TBB9	70	"""Ferredoxin--NADP reductase, chloroplastic OS=Triticum aestivum OX=4565 PE=3 SV=1"""
osa00195 Photosynthesis	A0A3B6TBB9	323	"""Ferredoxin--NADP reductase, chloroplastic OS=Triticum aestivum OX=4565 PE=3 SV=1"""
osa00195 Photosynthesis	A0A3B6TBB9	236	"""Ferredoxin--NADP reductase, chloroplastic OS=Triticum aestivum OX=4565 PE=3 SV=1"""
osa00195 Photosynthesis	A0A3B6TBB9	79	"""Ferredoxin--NADP reductase, chloroplastic OS=Triticum aestivum OX=4565 PE=3 SV=1"""
osa00195 Photosynthesis	A0A3B6TBB9	353	"""Ferredoxin--NADP reductase, chloroplastic OS=Triticum aestivum OX=4565 PE=3 SV=1"""
osa00195 Photosynthesis	A0A3B6TBB9	312	"""Ferredoxin--NADP reductase, chloroplastic OS=Triticum aestivum OX=4565 PE=3 SV=1"""
osa00195 Photosynthesis	A0A3B6TBB9	89	"""Ferredoxin--NADP reductase, chloroplastic OS=Triticum aestivum OX=4565 PE=3 SV=1"""
osa00195 Photosynthesis	A0A3B6TBB9	164	"""Ferredoxin--NADP reductase, chloroplastic OS=Triticum aestivum OX=4565 PE=3 SV=1"""
osa00195 Photosynthesis	A0A3B6TBB9	292	"""Ferredoxin--NADP reductase, chloroplastic OS=Triticum aestivum OX=4565 PE=3 SV=1"""
osa00195 Photosynthesis	A0A3B6TBB9	133	"""Ferredoxin--NADP reductase, chloroplastic OS=Triticum aestivum OX=4565 PE=3 SV=1"""
osa00195 Photosynthesis	A0A3B6KRT2	151	"""Oxygen-evolving enhancer protein 3-1, chloroplastic(predicted) OS=Triticum aestivum OX=4565 PE=4 SV=1"""
osa00195 Photosynthesis	P69415	6	Photosystem I iron-sulfur center OS=Triticum aestivum OX=4565 GN=psaC PE=3 SV=2
osa00195 Photosynthesis	P69415	52	Photosystem I iron-sulfur center OS=Triticum aestivum OX=4565 GN=psaC PE=3 SV=2
osa00195 Photosynthesis	P69415	37	Photosystem I iron-sulfur center OS=Triticum aestivum OX=4565 GN=psaC PE=3 SV=2
osa00195 Photosynthesis	Q7X9A6	128	"""Cytochrome b6-f complex iron-sulfur subunit, chloroplastic OS=Triticum aestivum OX=4565 GN=petC PE=2 SV=1"""
osa00195 Photosynthesis	Q7X9A6	181	"""Cytochrome b6-f complex iron-sulfur subunit, chloroplastic OS=Triticum aestivum OX=4565 GN=petC PE=2 SV=1"""
osa00195 Photosynthesis	Q7X9A6	114	"""Cytochrome b6-f complex iron-sulfur subunit, chloroplastic OS=Triticum aestivum OX=4565 GN=petC PE=2 SV=1"""
osa00195 Photosynthesis	Q7X9A6	58	"""Cytochrome b6-f complex iron-sulfur subunit, chloroplastic OS=Triticum aestivum OX=4565 GN=petC PE=2 SV=1"""
osa00195 Photosynthesis	A0A3B6N134	74	"""Photosystem I reaction center subunit IV, chloroplastic(predicted) OS=Triticum aestivum OX=4565 PE=4 SV=1"""
osa00195 Photosynthesis	A0A3B6N134	78	"""Photosystem I reaction center subunit IV, chloroplastic(predicted) OS=Triticum aestivum OX=4565 PE=4 SV=1"""
osa00195 Photosynthesis	A0A3B6N1I7	170	"""Photosystem I reaction center subunit II, chloroplastic(predicted) OS=Triticum aestivum OX=4565 PE=4 SV=1"""
osa00195 Photosynthesis	A0A3B6N1I7	124	"""Photosystem I reaction center subunit II, chloroplastic(predicted) OS=Triticum aestivum OX=4565 PE=4 SV=1"""
osa00195 Photosynthesis	A0A3B6N1I7	128	"""Photosystem I reaction center subunit II, chloroplastic(predicted) OS=Triticum aestivum OX=4565 PE=4 SV=1"""
osa00195 Photosynthesis	A0A3B6N1I7	199	"""Photosystem I reaction center subunit II, chloroplastic(predicted) OS=Triticum aestivum OX=4565 PE=4 SV=1"""
osa00195 Photosynthesis	A0A3B6N1I7	143	"""Photosystem I reaction center subunit II, chloroplastic(predicted) OS=Triticum aestivum OX=4565 PE=4 SV=1"""
osa00195 Photosynthesis	A0A3B6N1I7	163	"""Photosystem I reaction center subunit II, chloroplastic(predicted) OS=Triticum aestivum OX=4565 PE=4 SV=1"""
osa00195 Photosynthesis	A0A3B6N1I7	187	"""Photosystem I reaction center subunit II, chloroplastic(predicted) OS=Triticum aestivum OX=4565 PE=4 SV=1"""
osa00195 Photosynthesis	A0A3B6N1I7	195	"""Photosystem I reaction center subunit II, chloroplastic(predicted) OS=Triticum aestivum OX=4565 PE=4 SV=1"""
osa00195 Photosynthesis	A0A341Q2H7	197	PsbP domain-containing protein OS=Triticum aestivum OX=4565 PE=4 SV=1
osa00195 Photosynthesis	A0A341Q2H7	166	PsbP domain-containing protein OS=Triticum aestivum OX=4565 PE=4 SV=1
osa00195 Photosynthesis	A0A341Q2H7	56	PsbP domain-containing protein OS=Triticum aestivum OX=4565 PE=4 SV=1
osa00195 Photosynthesis	A0A341Q2H7	178	PsbP domain-containing protein OS=Triticum aestivum OX=4565 PE=4 SV=1
osa00195 Photosynthesis	A0A341Q2H7	183	PsbP domain-containing protein OS=Triticum aestivum OX=4565 PE=4 SV=1
osa00195 Photosynthesis	A0A341Q2H7	61	PsbP domain-containing protein OS=Triticum aestivum OX=4565 PE=4 SV=1
osa00195 Photosynthesis	W4ZSM1	97	"""Photosystem I reaction center subunit VI, chloroplastic(predicted) OS=Triticum aestivum OX=4565 PE=4 SV=1"""
osa00195 Photosynthesis	A0A3B6QKZ9	118	"""ATP synthase delta chain, chloroplastic(predicted) OS=Triticum aestivum OX=4565 PE=3 SV=1"""
osa00195 Photosynthesis	A0A3B6NX57	74	"""Photosystem II 10 kDa polypeptide, chloroplastic(predicted) OS=Triticum aestivum OX=4565 PE=4 SV=1"""
osa00195 Photosynthesis	A0A341QMC1	52	ATP synthase subunit(predicted) OS=Triticum aestivum OX=4565 PE=3 SV=1
osa00195 Photosynthesis	A0A341QMC1	155	ATP synthase subunit(predicted) OS=Triticum aestivum OX=4565 PE=3 SV=1
osa00195 Photosynthesis	A0A341QMC1	64	ATP synthase subunit(predicted) OS=Triticum aestivum OX=4565 PE=3 SV=1
osa00195 Photosynthesis	A0A341QMC1	156	ATP synthase subunit(predicted) OS=Triticum aestivum OX=4565 PE=3 SV=1
osa00195 Photosynthesis	A0A341QMC1	328	ATP synthase subunit(predicted) OS=Triticum aestivum OX=4565 PE=3 SV=1
osa00195 Photosynthesis	A0A341QMC1	256	ATP synthase subunit(predicted) OS=Triticum aestivum OX=4565 PE=3 SV=1
osa00195 Photosynthesis	A0A341QMC1	132	ATP synthase subunit(predicted) OS=Triticum aestivum OX=4565 PE=3 SV=1
osa00195 Photosynthesis	A0A341QMC1	58	ATP synthase subunit(predicted) OS=Triticum aestivum OX=4565 PE=3 SV=1
osa00195 Photosynthesis	A0A3B6C5F2	80	"""Photosystem I reaction center subunit psaK, chloroplastic(predicted) OS=Triticum aestivum OX=4565 PE=4 SV=1"""
osa00195 Photosynthesis	W5B9L0	124	Oxygen evolving enhancer protein OS=Triticum aestivum OX=4565 GN=OEEP PE=2 SV=1
osa00195 Photosynthesis	W5B9L0	310	Oxygen evolving enhancer protein OS=Triticum aestivum OX=4565 GN=OEEP PE=2 SV=1
osa00195 Photosynthesis	W5B9L0	239	Oxygen evolving enhancer protein OS=Triticum aestivum OX=4565 GN=OEEP PE=2 SV=1
osa00195 Photosynthesis	W5B9L0	94	Oxygen evolving enhancer protein OS=Triticum aestivum OX=4565 GN=OEEP PE=2 SV=1
osa00195 Photosynthesis	W5B9L0	146	Oxygen evolving enhancer protein OS=Triticum aestivum OX=4565 GN=OEEP PE=2 SV=1
osa00195 Photosynthesis	W5B9L0	266	Oxygen evolving enhancer protein OS=Triticum aestivum OX=4565 GN=OEEP PE=2 SV=1
osa00195 Photosynthesis	W5B9L0	129	Oxygen evolving enhancer protein OS=Triticum aestivum OX=4565 GN=OEEP PE=2 SV=1
osa00195 Photosynthesis	W5B9L0	121	Oxygen evolving enhancer protein OS=Triticum aestivum OX=4565 GN=OEEP PE=2 SV=1
osa00195 Photosynthesis	W5B9L0	154	Oxygen evolving enhancer protein OS=Triticum aestivum OX=4565 GN=OEEP PE=2 SV=1
osa00195 Photosynthesis	W5B9L0	270	Oxygen evolving enhancer protein OS=Triticum aestivum OX=4565 GN=OEEP PE=2 SV=1
osa00195 Photosynthesis	W5B9L0	140	Oxygen evolving enhancer protein OS=Triticum aestivum OX=4565 GN=OEEP PE=2 SV=1
osa00195 Photosynthesis	A0A3B6MXE7	104	"""Photosystem I reaction center subunit III, chloroplastic(predicted) OS=Triticum aestivum OX=4565 PE=4 SV=1"""
osa00195 Photosynthesis	A0A3B6MXE7	103	"""Photosystem I reaction center subunit III, chloroplastic(predicted) OS=Triticum aestivum OX=4565 PE=4 SV=1"""
osa00195 Photosynthesis	A0A3B6MXE7	185	"""Photosystem I reaction center subunit III, chloroplastic(predicted) OS=Triticum aestivum OX=4565 PE=4 SV=1"""
osa00195 Photosynthesis	A0A3B6MXE7	97	"""Photosystem I reaction center subunit III, chloroplastic(predicted) OS=Triticum aestivum OX=4565 PE=4 SV=1"""
osa00195 Photosynthesis	A0A3B6MXE7	121	"""Photosystem I reaction center subunit III, chloroplastic(predicted) OS=Triticum aestivum OX=4565 PE=4 SV=1"""
osa00195 Photosynthesis	A0A3B6LWV1	74	"""Photosystem I reaction center subunit IV, chloroplastic(predicted) OS=Triticum aestivum OX=4565 PE=4 SV=1"""
osa00195 Photosynthesis	A0A3B6LWV1	127	"""Photosystem I reaction center subunit IV, chloroplastic(predicted) OS=Triticum aestivum OX=4565 PE=4 SV=1"""
osa00195 Photosynthesis	A0A3B6LWV1	66	"""Photosystem I reaction center subunit IV, chloroplastic(predicted) OS=Triticum aestivum OX=4565 PE=4 SV=1"""
osa00195 Photosynthesis	A0A3B6LWV1	78	"""Photosystem I reaction center subunit IV, chloroplastic(predicted) OS=Triticum aestivum OX=4565 PE=4 SV=1"""
osa00195 Photosynthesis	A0A3B6JJL9	205	"""ATP synthase B chain, chloroplast, putative, expressed(predicted) OS=Triticum aestivum OX=4565 PE=3 SV=1"""
osa00195 Photosynthesis	A0A3B6JJL9	120	"""ATP synthase B chain, chloroplast, putative, expressed(predicted) OS=Triticum aestivum OX=4565 PE=3 SV=1"""
osa00195 Photosynthesis	A0A3B6JJL9	162	"""ATP synthase B chain, chloroplast, putative, expressed(predicted) OS=Triticum aestivum OX=4565 PE=3 SV=1"""
osa00195 Photosynthesis	A0A3B6JJL9	138	"""ATP synthase B chain, chloroplast, putative, expressed(predicted) OS=Triticum aestivum OX=4565 PE=3 SV=1"""
osa00195 Photosynthesis	A0A3B6JJL9	150	"""ATP synthase B chain, chloroplast, putative, expressed(predicted) OS=Triticum aestivum OX=4565 PE=3 SV=1"""
osa00195 Photosynthesis	A0A3B6JJL9	153	"""ATP synthase B chain, chloroplast, putative, expressed(predicted) OS=Triticum aestivum OX=4565 PE=3 SV=1"""
osa00195 Photosynthesis	A0A3B6NWL9	62	"""Photosystem II 10 kDa polypeptide, chloroplastic(predicted) OS=Triticum aestivum OX=4565 PE=4 SV=1"""
osa00195 Photosynthesis	A0A3B6MT63	93	"""Photosystem I reaction center subunit V, chloroplastic(predicted) OS=Triticum aestivum OX=4565 PE=4 SV=1"""
osa00195 Photosynthesis	W5D4R0	180	Chloroplast photosystem II 22 kDa protein(predicted) OS=Triticum aestivum OX=4565 GN=TRAES_3BF044200210CFD_c1 PE=4 SV=1
osa00195 Photosynthesis	W5D4R0	173	Chloroplast photosystem II 22 kDa protein(predicted) OS=Triticum aestivum OX=4565 GN=TRAES_3BF044200210CFD_c1 PE=4 SV=1
osa00195 Photosynthesis	W5D4R0	78	Chloroplast photosystem II 22 kDa protein(predicted) OS=Triticum aestivum OX=4565 GN=TRAES_3BF044200210CFD_c1 PE=4 SV=1
osa00195 Photosynthesis	A0A3B6I733	133	"""Ferredoxin--NADP reductase, chloroplastic OS=Triticum aestivum OX=4565 PE=3 SV=1"""
osa00195 Photosynthesis	W5D509	152	Photosystem II reaction center Psb28 protein OS=Triticum aestivum OX=4565 GN=TRAES_3BF090100130CFD_c1 PE=3 SV=1
osa00790 Folate biosynthesis	A0A3B5ZWX1	323	GTP_cyclohydro2 domain-containing protein OS=Triticum aestivum OX=4565 PE=3 SV=1
osa00030 Pentose phosphate pathway	W5EDL3	367	Fructose-bisphosphate aldolase OS=Triticum aestivum OX=4565 GN=FBA5 PE=3 SV=1
osa00030 Pentose phosphate pathway	W5EDL3	50	Fructose-bisphosphate aldolase OS=Triticum aestivum OX=4565 GN=FBA5 PE=3 SV=1
osa00030 Pentose phosphate pathway	W5EDL3	378	Fructose-bisphosphate aldolase OS=Triticum aestivum OX=4565 GN=FBA5 PE=3 SV=1
osa00030 Pentose phosphate pathway	W5EDL3	47	Fructose-bisphosphate aldolase OS=Triticum aestivum OX=4565 GN=FBA5 PE=3 SV=1
osa00030 Pentose phosphate pathway	A0A3B6LQR8	284	Probable 6-phosphogluconolactonase OS=Triticum aestivum OX=4565 PE=3 SV=1
osa00030 Pentose phosphate pathway	A0A3B6MTB1	538	Glucose-6-phosphate isomerase OS=Triticum aestivum OX=4565 PE=3 SV=1
osa00030 Pentose phosphate pathway	W5HFZ6	38	"""6-phosphogluconate dehydrogenase, decarboxylating OS=Triticum aestivum OX=4565 PE=3 SV=1"""
osa00030 Pentose phosphate pathway	W5HFZ6	178	"""6-phosphogluconate dehydrogenase, decarboxylating OS=Triticum aestivum OX=4565 PE=3 SV=1"""
osa00030 Pentose phosphate pathway	W5HFZ6	346	"""6-phosphogluconate dehydrogenase, decarboxylating OS=Triticum aestivum OX=4565 PE=3 SV=1"""
osa00030 Pentose phosphate pathway	W5HFZ6	305	"""6-phosphogluconate dehydrogenase, decarboxylating OS=Triticum aestivum OX=4565 PE=3 SV=1"""
osa00030 Pentose phosphate pathway	W5HFZ6	260	"""6-phosphogluconate dehydrogenase, decarboxylating OS=Triticum aestivum OX=4565 PE=3 SV=1"""
osa00030 Pentose phosphate pathway	W5HFZ6	297	"""6-phosphogluconate dehydrogenase, decarboxylating OS=Triticum aestivum OX=4565 PE=3 SV=1"""
osa00030 Pentose phosphate pathway	W5G4A2	334	Fructose-bisphosphate aldolase OS=Triticum aestivum OX=4565 GN=FBA9 PE=3 SV=1
osa00030 Pentose phosphate pathway	W5G4A2	68	Fructose-bisphosphate aldolase OS=Triticum aestivum OX=4565 GN=FBA9 PE=3 SV=1
osa00030 Pentose phosphate pathway	W5G4A2	381	Fructose-bisphosphate aldolase OS=Triticum aestivum OX=4565 GN=FBA9 PE=3 SV=1
osa00030 Pentose phosphate pathway	W5G4A2	279	Fructose-bisphosphate aldolase OS=Triticum aestivum OX=4565 GN=FBA9 PE=3 SV=1
osa00030 Pentose phosphate pathway	W5G4A2	47	Fructose-bisphosphate aldolase OS=Triticum aestivum OX=4565 GN=FBA9 PE=3 SV=1
osa00030 Pentose phosphate pathway	W5G4A2	265	Fructose-bisphosphate aldolase OS=Triticum aestivum OX=4565 GN=FBA9 PE=3 SV=1
osa00030 Pentose phosphate pathway	W5G4A2	375	Fructose-bisphosphate aldolase OS=Triticum aestivum OX=4565 GN=FBA9 PE=3 SV=1
osa00030 Pentose phosphate pathway	W5G4A2	344	Fructose-bisphosphate aldolase OS=Triticum aestivum OX=4565 GN=FBA9 PE=3 SV=1
osa00030 Pentose phosphate pathway	W5G4A2	44	Fructose-bisphosphate aldolase OS=Triticum aestivum OX=4565 GN=FBA9 PE=3 SV=1
osa00030 Pentose phosphate pathway	W5G4A2	355	Fructose-bisphosphate aldolase OS=Triticum aestivum OX=4565 GN=FBA9 PE=3 SV=1
osa00030 Pentose phosphate pathway	A0A3B6PGE1	148	Putative ribose-5-phosphate isomerase(predicted) OS=Triticum aestivum OX=4565 PE=3 SV=1
osa00030 Pentose phosphate pathway	D8L9K9	74	"""Fructose-1,6-bisphosphatase, cytosolic,putative,expressed OS=Triticum aestivum OX=4565 GN=TAA_ctg0464b.00040.1 PE=3 SV=1"""
osa00030 Pentose phosphate pathway	D8L9K9	339	"""Fructose-1,6-bisphosphatase, cytosolic,putative,expressed OS=Triticum aestivum OX=4565 GN=TAA_ctg0464b.00040.1 PE=3 SV=1"""
osa00030 Pentose phosphate pathway	D8L9K9	53	"""Fructose-1,6-bisphosphatase, cytosolic,putative,expressed OS=Triticum aestivum OX=4565 GN=TAA_ctg0464b.00040.1 PE=3 SV=1"""
osa00030 Pentose phosphate pathway	D8L9K9	210	"""Fructose-1,6-bisphosphatase, cytosolic,putative,expressed OS=Triticum aestivum OX=4565 GN=TAA_ctg0464b.00040.1 PE=3 SV=1"""
osa00030 Pentose phosphate pathway	D8L9K9	228	"""Fructose-1,6-bisphosphatase, cytosolic,putative,expressed OS=Triticum aestivum OX=4565 GN=TAA_ctg0464b.00040.1 PE=3 SV=1"""
osa00030 Pentose phosphate pathway	D8L9K9	111	"""Fructose-1,6-bisphosphatase, cytosolic,putative,expressed OS=Triticum aestivum OX=4565 GN=TAA_ctg0464b.00040.1 PE=3 SV=1"""
osa00030 Pentose phosphate pathway	D8L9K9	220	"""Fructose-1,6-bisphosphatase, cytosolic,putative,expressed OS=Triticum aestivum OX=4565 GN=TAA_ctg0464b.00040.1 PE=3 SV=1"""
osa00030 Pentose phosphate pathway	A0A3B6QEF1	226	Glucose-6-phosphate 1-dehydrogenase OS=Triticum aestivum OX=4565 PE=3 SV=1
osa00030 Pentose phosphate pathway	A0A3B6H0W1	269	Transaldolase 1(predicted) OS=Triticum aestivum OX=4565 PE=3 SV=1
osa00030 Pentose phosphate pathway	A0A3B6H0W1	284	Transaldolase 1(predicted) OS=Triticum aestivum OX=4565 PE=3 SV=1
osa00030 Pentose phosphate pathway	A0A3B6H0W1	257	Transaldolase 1(predicted) OS=Triticum aestivum OX=4565 PE=3 SV=1
osa00030 Pentose phosphate pathway	P09195	401	"""Fructose-1,6-bisphosphatase, chloroplastic OS=Triticum aestivum OX=4565 GN=FBP PE=2 SV=1"""
osa00030 Pentose phosphate pathway	P09195	306	"""Fructose-1,6-bisphosphatase, chloroplastic OS=Triticum aestivum OX=4565 GN=FBP PE=2 SV=1"""
osa00030 Pentose phosphate pathway	P09195	344	"""Fructose-1,6-bisphosphatase, chloroplastic OS=Triticum aestivum OX=4565 GN=FBP PE=2 SV=1"""
osa00030 Pentose phosphate pathway	P09195	279	"""Fructose-1,6-bisphosphatase, chloroplastic OS=Triticum aestivum OX=4565 GN=FBP PE=2 SV=1"""
osa00030 Pentose phosphate pathway	P09195	404	"""Fructose-1,6-bisphosphatase, chloroplastic OS=Triticum aestivum OX=4565 GN=FBP PE=2 SV=1"""
osa00030 Pentose phosphate pathway	P09195	135	"""Fructose-1,6-bisphosphatase, chloroplastic OS=Triticum aestivum OX=4565 GN=FBP PE=2 SV=1"""
osa00030 Pentose phosphate pathway	P09195	313	"""Fructose-1,6-bisphosphatase, chloroplastic OS=Triticum aestivum OX=4565 GN=FBP PE=2 SV=1"""
osa00030 Pentose phosphate pathway	W5E5Z3	154	Ribulose-phosphate 3-epimerase OS=Triticum aestivum OX=4565 PE=3 SV=1
osa00030 Pentose phosphate pathway	W5E5Z3	260	Ribulose-phosphate 3-epimerase OS=Triticum aestivum OX=4565 PE=3 SV=1
osa00030 Pentose phosphate pathway	A0A3B6QCR5	49	Putative ribose-5-phosphate isomerase(predicted) OS=Triticum aestivum OX=4565 PE=3 SV=1
osa00030 Pentose phosphate pathway	A0A3B6QCR5	100	Putative ribose-5-phosphate isomerase(predicted) OS=Triticum aestivum OX=4565 PE=3 SV=1
osa00030 Pentose phosphate pathway	A0A3B6QCR5	235	Putative ribose-5-phosphate isomerase(predicted) OS=Triticum aestivum OX=4565 PE=3 SV=1
osa00030 Pentose phosphate pathway	A0A3B6QCR5	150	Putative ribose-5-phosphate isomerase(predicted) OS=Triticum aestivum OX=4565 PE=3 SV=1
osa00071 Fatty acid degradation	A0A3B6PSZ6	246	3-ketoacyl-CoA thiolase-like protein(predicted) OS=Triticum aestivum OX=4565 PE=3 SV=1
osa00071 Fatty acid degradation	A0A3B6MRH3	674	AMP-binding domain-containing protein OS=Triticum aestivum OX=4565 PE=4 SV=1
osa00590 Arachidonic acid metabolism	A0A3B6HVA3	132	Glutathione peroxidase OS=Triticum aestivum OX=4565 PE=3 SV=1
osa00590 Arachidonic acid metabolism	A0A3B6QI62	22	Glutathione peroxidase OS=Triticum aestivum OX=4565 PE=3 SV=1
osa00590 Arachidonic acid metabolism	A0A3B6QI62	30	Glutathione peroxidase OS=Triticum aestivum OX=4565 PE=3 SV=1
osa00590 Arachidonic acid metabolism	A0A3B6QI62	141	Glutathione peroxidase OS=Triticum aestivum OX=4565 PE=3 SV=1
osa00590 Arachidonic acid metabolism	A0A3B6QI62	122	Glutathione peroxidase OS=Triticum aestivum OX=4565 PE=3 SV=1
osa00590 Arachidonic acid metabolism	A0A3B6QI62	160	Glutathione peroxidase OS=Triticum aestivum OX=4565 PE=3 SV=1
osa00590 Arachidonic acid metabolism	A0A3B6NSG2	209	Glutathione peroxidase OS=Triticum aestivum OX=4565 PE=3 SV=1
osa00590 Arachidonic acid metabolism	A0A3B6NSG2	90	Glutathione peroxidase OS=Triticum aestivum OX=4565 PE=3 SV=1
osa00061 Fatty acid biosynthesis	A0A3B6C7Q4	274	3-oxoacyl-[acyl-carrier-protein] synthase OS=Triticum aestivum OX=4565 PE=3 SV=1
osa00061 Fatty acid biosynthesis	A0A3B6C7Q4	127	3-oxoacyl-[acyl-carrier-protein] synthase OS=Triticum aestivum OX=4565 PE=3 SV=1
osa00061 Fatty acid biosynthesis	A0A3B6C7Q4	379	3-oxoacyl-[acyl-carrier-protein] synthase OS=Triticum aestivum OX=4565 PE=3 SV=1
osa00061 Fatty acid biosynthesis	A0A3B6IU50	335	PKS_AT domain-containing protein OS=Triticum aestivum OX=4565 PE=4 SV=1
osa00061 Fatty acid biosynthesis	A0A3B6MRL4	182	"""Enoyl-[acyl-carrier-protein] reductase [NADH], chloroplastic(predicted) OS=Triticum aestivum OX=4565 PE=4 SV=1"""
osa00061 Fatty acid biosynthesis	A0A3B6MRL4	178	"""Enoyl-[acyl-carrier-protein] reductase [NADH], chloroplastic(predicted) OS=Triticum aestivum OX=4565 PE=4 SV=1"""
osa00061 Fatty acid biosynthesis	A0A3B6MRH3	674	AMP-binding domain-containing protein OS=Triticum aestivum OX=4565 PE=4 SV=1
osa00270 Cysteine and methionine metabolism	A0A3B6LDV5	149	5-methyltetrahydropteroyltriglutamate--homocysteine methyltransferase(predicted) OS=Triticum aestivum OX=4565 PE=3 SV=1
osa00270 Cysteine and methionine metabolism	A0A3B6LDV5	685	5-methyltetrahydropteroyltriglutamate--homocysteine methyltransferase(predicted) OS=Triticum aestivum OX=4565 PE=3 SV=1
osa00270 Cysteine and methionine metabolism	A0A3B6LDV5	373	5-methyltetrahydropteroyltriglutamate--homocysteine methyltransferase(predicted) OS=Triticum aestivum OX=4565 PE=3 SV=1
osa00270 Cysteine and methionine metabolism	A0A3B6LDV5	286	5-methyltetrahydropteroyltriglutamate--homocysteine methyltransferase(predicted) OS=Triticum aestivum OX=4565 PE=3 SV=1
osa00270 Cysteine and methionine metabolism	A0A3B6LDV5	280	5-methyltetrahydropteroyltriglutamate--homocysteine methyltransferase(predicted) OS=Triticum aestivum OX=4565 PE=3 SV=1
osa00270 Cysteine and methionine metabolism	A0A3B6LDV5	746	5-methyltetrahydropteroyltriglutamate--homocysteine methyltransferase(predicted) OS=Triticum aestivum OX=4565 PE=3 SV=1
osa00270 Cysteine and methionine metabolism	A0A3B6LDV5	751	5-methyltetrahydropteroyltriglutamate--homocysteine methyltransferase(predicted) OS=Triticum aestivum OX=4565 PE=3 SV=1
osa00270 Cysteine and methionine metabolism	A0A3B6LDV5	475	5-methyltetrahydropteroyltriglutamate--homocysteine methyltransferase(predicted) OS=Triticum aestivum OX=4565 PE=3 SV=1
osa00270 Cysteine and methionine metabolism	A0A3B6LDV5	407	5-methyltetrahydropteroyltriglutamate--homocysteine methyltransferase(predicted) OS=Triticum aestivum OX=4565 PE=3 SV=1
osa00270 Cysteine and methionine metabolism	A0A3B6LDV5	464	5-methyltetrahydropteroyltriglutamate--homocysteine methyltransferase(predicted) OS=Triticum aestivum OX=4565 PE=3 SV=1
osa00270 Cysteine and methionine metabolism	A0A3B6LDV5	715	5-methyltetrahydropteroyltriglutamate--homocysteine methyltransferase(predicted) OS=Triticum aestivum OX=4565 PE=3 SV=1
osa00270 Cysteine and methionine metabolism	A0A3B6LDV5	413	5-methyltetrahydropteroyltriglutamate--homocysteine methyltransferase(predicted) OS=Triticum aestivum OX=4565 PE=3 SV=1
osa00270 Cysteine and methionine metabolism	A0A3B6LDV5	432	5-methyltetrahydropteroyltriglutamate--homocysteine methyltransferase(predicted) OS=Triticum aestivum OX=4565 PE=3 SV=1
osa00270 Cysteine and methionine metabolism	A0A3B6LDV5	43	5-methyltetrahydropteroyltriglutamate--homocysteine methyltransferase(predicted) OS=Triticum aestivum OX=4565 PE=3 SV=1
osa00270 Cysteine and methionine metabolism	A0A3B6LDV5	54	5-methyltetrahydropteroyltriglutamate--homocysteine methyltransferase(predicted) OS=Triticum aestivum OX=4565 PE=3 SV=1
osa00270 Cysteine and methionine metabolism	A0A3B6PR35	112	Aspartate aminotransferase OS=Triticum aestivum OX=4565 PE=4 SV=1
osa00270 Cysteine and methionine metabolism	A0A3B6PR35	426	Aspartate aminotransferase OS=Triticum aestivum OX=4565 PE=4 SV=1
osa00270 Cysteine and methionine metabolism	A0A3B6PR35	144	Aspartate aminotransferase OS=Triticum aestivum OX=4565 PE=4 SV=1
osa00270 Cysteine and methionine metabolism	A0A3B6PR35	257	Aspartate aminotransferase OS=Triticum aestivum OX=4565 PE=4 SV=1
osa00270 Cysteine and methionine metabolism	A0A3B6RJT2	232	"""Malate dehydrogenase, chloroplastic(predicted) OS=Triticum aestivum OX=4565 PE=3 SV=1"""
osa00270 Cysteine and methionine metabolism	A0A3B6MY99	342	Malate dehydrogenase OS=Triticum aestivum OX=4565 PE=3 SV=1
osa00270 Cysteine and methionine metabolism	A0A3B6EB15	237	Cysteine synthase OS=Triticum aestivum OX=4565 PE=3 SV=1
osa00270 Cysteine and methionine metabolism	A0A3B6EB15	93	Cysteine synthase OS=Triticum aestivum OX=4565 PE=3 SV=1
osa00270 Cysteine and methionine metabolism	A0A3B6EB15	90	Cysteine synthase OS=Triticum aestivum OX=4565 PE=3 SV=1
osa00270 Cysteine and methionine metabolism	A0A3B6EB15	198	Cysteine synthase OS=Triticum aestivum OX=4565 PE=3 SV=1
osa00270 Cysteine and methionine metabolism	A0A3B6EB15	284	Cysteine synthase OS=Triticum aestivum OX=4565 PE=3 SV=1
osa00270 Cysteine and methionine metabolism	A0A3B6EB15	193	Cysteine synthase OS=Triticum aestivum OX=4565 PE=3 SV=1
osa00270 Cysteine and methionine metabolism	A0A3B6EB15	113	Cysteine synthase OS=Triticum aestivum OX=4565 PE=3 SV=1
osa00270 Cysteine and methionine metabolism	A0A3B6TR55	54	PABS domain-containing protein OS=Triticum aestivum OX=4565 PE=3 SV=1
osa00270 Cysteine and methionine metabolism	A0A3B6JDD4	142	5-methyltetrahydropteroyltriglutamate--homocysteine methyltransferase(predicted) OS=Triticum aestivum OX=4565 PE=3 SV=1
osa00270 Cysteine and methionine metabolism	A0A3B6LSL8	137	Malate dehydrogenase OS=Triticum aestivum OX=4565 PE=3 SV=1
osa00270 Cysteine and methionine metabolism	A0A3B6LSL8	342	Malate dehydrogenase OS=Triticum aestivum OX=4565 PE=3 SV=1
osa00480 Glutathione metabolism	A0A3B6HVA3	132	Glutathione peroxidase OS=Triticum aestivum OX=4565 PE=3 SV=1
osa00480 Glutathione metabolism	A0A3B6CC52	327	PEROXIDASE_4 domain-containing protein OS=Triticum aestivum OX=4565 PE=3 SV=1
osa00480 Glutathione metabolism	A0A3B6CC52	221	PEROXIDASE_4 domain-containing protein OS=Triticum aestivum OX=4565 PE=3 SV=1
osa00480 Glutathione metabolism	A0A3B6CC52	286	PEROXIDASE_4 domain-containing protein OS=Triticum aestivum OX=4565 PE=3 SV=1
osa00480 Glutathione metabolism	A0A3B6CC52	194	PEROXIDASE_4 domain-containing protein OS=Triticum aestivum OX=4565 PE=3 SV=1
osa00480 Glutathione metabolism	A0A3B6CC52	160	PEROXIDASE_4 domain-containing protein OS=Triticum aestivum OX=4565 PE=3 SV=1
osa00480 Glutathione metabolism	A0A3B6CC52	230	PEROXIDASE_4 domain-containing protein OS=Triticum aestivum OX=4565 PE=3 SV=1
osa00480 Glutathione metabolism	A0A3B5YTU4	73	Glutathione-S-transferase 19E50(predicted) OS=Triticum aestivum OX=4565 PE=3 SV=1
osa00480 Glutathione metabolism	A0A3B6TR55	54	PABS domain-containing protein OS=Triticum aestivum OX=4565 PE=3 SV=1
osa00480 Glutathione metabolism	A0A3B6LKJ1	350	Aminopeptidase N(predicted) OS=Triticum aestivum OX=4565 PE=4 SV=1
osa00480 Glutathione metabolism	A0A3B6LKJ1	75	Aminopeptidase N(predicted) OS=Triticum aestivum OX=4565 PE=4 SV=1
osa00480 Glutathione metabolism	A0A3B6LKJ1	653	Aminopeptidase N(predicted) OS=Triticum aestivum OX=4565 PE=4 SV=1
osa00480 Glutathione metabolism	A0A3B6DI12	288	PEROXIDASE_4 domain-containing protein OS=Triticum aestivum OX=4565 PE=3 SV=1
osa00480 Glutathione metabolism	A0A3B6NSG2	209	Glutathione peroxidase OS=Triticum aestivum OX=4565 PE=3 SV=1
osa00480 Glutathione metabolism	A0A3B6NSG2	90	Glutathione peroxidase OS=Triticum aestivum OX=4565 PE=3 SV=1
osa00480 Glutathione metabolism	W5HFZ6	38	"""6-phosphogluconate dehydrogenase, decarboxylating OS=Triticum aestivum OX=4565 PE=3 SV=1"""
osa00480 Glutathione metabolism	W5HFZ6	178	"""6-phosphogluconate dehydrogenase, decarboxylating OS=Triticum aestivum OX=4565 PE=3 SV=1"""
osa00480 Glutathione metabolism	W5HFZ6	346	"""6-phosphogluconate dehydrogenase, decarboxylating OS=Triticum aestivum OX=4565 PE=3 SV=1"""
osa00480 Glutathione metabolism	W5HFZ6	305	"""6-phosphogluconate dehydrogenase, decarboxylating OS=Triticum aestivum OX=4565 PE=3 SV=1"""
osa00480 Glutathione metabolism	W5HFZ6	260	"""6-phosphogluconate dehydrogenase, decarboxylating OS=Triticum aestivum OX=4565 PE=3 SV=1"""
osa00480 Glutathione metabolism	W5HFZ6	297	"""6-phosphogluconate dehydrogenase, decarboxylating OS=Triticum aestivum OX=4565 PE=3 SV=1"""
osa00480 Glutathione metabolism	A0A3B6B478	205	PEROXIDASE_4 domain-containing protein OS=Triticum aestivum OX=4565 PE=3 SV=1
osa00480 Glutathione metabolism	A0A3B6HMK6	324	Glutathione reductase OS=Triticum aestivum OX=4565 PE=3 SV=1
osa00480 Glutathione metabolism	A0A3B6HMK6	207	Glutathione reductase OS=Triticum aestivum OX=4565 PE=3 SV=1
osa00480 Glutathione metabolism	A0A3B6HMK6	167	Glutathione reductase OS=Triticum aestivum OX=4565 PE=3 SV=1
osa00480 Glutathione metabolism	A0A3B6HMK6	195	Glutathione reductase OS=Triticum aestivum OX=4565 PE=3 SV=1
osa00480 Glutathione metabolism	A0A3B6QEF1	226	Glucose-6-phosphate 1-dehydrogenase OS=Triticum aestivum OX=4565 PE=3 SV=1
osa00480 Glutathione metabolism	A0A3B6QI62	22	Glutathione peroxidase OS=Triticum aestivum OX=4565 PE=3 SV=1
osa00480 Glutathione metabolism	A0A3B6QI62	30	Glutathione peroxidase OS=Triticum aestivum OX=4565 PE=3 SV=1
osa00480 Glutathione metabolism	A0A3B6QI62	141	Glutathione peroxidase OS=Triticum aestivum OX=4565 PE=3 SV=1
osa00480 Glutathione metabolism	A0A3B6QI62	122	Glutathione peroxidase OS=Triticum aestivum OX=4565 PE=3 SV=1
osa00480 Glutathione metabolism	A0A3B6QI62	160	Glutathione peroxidase OS=Triticum aestivum OX=4565 PE=3 SV=1
osa00480 Glutathione metabolism	A0A3B6ENE2	217	Glutathione S-transferase 1(predicted) OS=Triticum aestivum OX=4565 PE=3 SV=1
osa00480 Glutathione metabolism	A0A3B6ENE2	73	Glutathione S-transferase 1(predicted) OS=Triticum aestivum OX=4565 PE=3 SV=1
osa00480 Glutathione metabolism	A0A3B6ENE2	198	Glutathione S-transferase 1(predicted) OS=Triticum aestivum OX=4565 PE=3 SV=1
osa00480 Glutathione metabolism	A0A3B6ENE2	5	Glutathione S-transferase 1(predicted) OS=Triticum aestivum OX=4565 PE=3 SV=1
osa04146 Peroxisome	A0A3B6JN35	285	Mitochondrial substrate carrier family protein Q(predicted) OS=Triticum aestivum OX=4565 PE=3 SV=1
osa04146 Peroxisome	A0A3B6PSZ6	246	3-ketoacyl-CoA thiolase-like protein(predicted) OS=Triticum aestivum OX=4565 PE=3 SV=1
osa04146 Peroxisome	A0A3B6MRH3	674	AMP-binding domain-containing protein OS=Triticum aestivum OX=4565 PE=4 SV=1
osa00190 Oxidative phosphorylation	A0A3B6QKZ9	118	"""ATP synthase delta chain, chloroplastic(predicted) OS=Triticum aestivum OX=4565 PE=3 SV=1"""
osa00190 Oxidative phosphorylation	A0A3B6DLR7	188	Vacuolar ATPase subunit D1(predicted) OS=Triticum aestivum OX=4565 PE=4 SV=1
osa00190 Oxidative phosphorylation	P05312	165	"""NAD(P)H-quinone oxidoreductase subunit I, chloroplastic OS=Triticum aestivum OX=4565 GN=ndhI PE=3 SV=2"""
osa00190 Oxidative phosphorylation	A0A341QMC1	52	ATP synthase subunit(predicted) OS=Triticum aestivum OX=4565 PE=3 SV=1
osa00190 Oxidative phosphorylation	A0A341QMC1	155	ATP synthase subunit(predicted) OS=Triticum aestivum OX=4565 PE=3 SV=1
osa00190 Oxidative phosphorylation	A0A341QMC1	64	ATP synthase subunit(predicted) OS=Triticum aestivum OX=4565 PE=3 SV=1
osa00190 Oxidative phosphorylation	A0A341QMC1	156	ATP synthase subunit(predicted) OS=Triticum aestivum OX=4565 PE=3 SV=1
osa00190 Oxidative phosphorylation	A0A341QMC1	328	ATP synthase subunit(predicted) OS=Triticum aestivum OX=4565 PE=3 SV=1
osa00190 Oxidative phosphorylation	A0A341QMC1	256	ATP synthase subunit(predicted) OS=Triticum aestivum OX=4565 PE=3 SV=1
osa00190 Oxidative phosphorylation	A0A341QMC1	132	ATP synthase subunit(predicted) OS=Triticum aestivum OX=4565 PE=3 SV=1
osa00190 Oxidative phosphorylation	A0A341QMC1	58	ATP synthase subunit(predicted) OS=Triticum aestivum OX=4565 PE=3 SV=1
osa00190 Oxidative phosphorylation	A0A3B6IS95	162	"""ATP synthase B chain, chloroplast, putative, expressed(predicted) OS=Triticum aestivum OX=4565 PE=3 SV=1"""
osa00190 Oxidative phosphorylation	A0A3B6IS95	157	"""ATP synthase B chain, chloroplast, putative, expressed(predicted) OS=Triticum aestivum OX=4565 PE=3 SV=1"""
osa00190 Oxidative phosphorylation	P20858	231	"""ATP synthase subunit beta, chloroplastic OS=Triticum aestivum OX=4565 GN=atpB PE=3 SV=1"""
osa00190 Oxidative phosphorylation	P20858	392	"""ATP synthase subunit beta, chloroplastic OS=Triticum aestivum OX=4565 GN=atpB PE=3 SV=1"""
osa00190 Oxidative phosphorylation	P20858	495	"""ATP synthase subunit beta, chloroplastic OS=Triticum aestivum OX=4565 GN=atpB PE=3 SV=1"""
osa00190 Oxidative phosphorylation	P20858	359	"""ATP synthase subunit beta, chloroplastic OS=Triticum aestivum OX=4565 GN=atpB PE=3 SV=1"""
osa00190 Oxidative phosphorylation	P20858	18	"""ATP synthase subunit beta, chloroplastic OS=Triticum aestivum OX=4565 GN=atpB PE=3 SV=1"""
osa00190 Oxidative phosphorylation	P20858	217	"""ATP synthase subunit beta, chloroplastic OS=Triticum aestivum OX=4565 GN=atpB PE=3 SV=1"""
osa00190 Oxidative phosphorylation	P20858	167	"""ATP synthase subunit beta, chloroplastic OS=Triticum aestivum OX=4565 GN=atpB PE=3 SV=1"""
osa00190 Oxidative phosphorylation	A0A3B6QIV4	243	"""Soluble inorganic pyrophosphatase 6, chloroplastic(predicted) OS=Triticum aestivum OX=4565 PE=4 SV=1"""
osa00190 Oxidative phosphorylation	A0A3B6QIV4	238	"""Soluble inorganic pyrophosphatase 6, chloroplastic(predicted) OS=Triticum aestivum OX=4565 PE=4 SV=1"""
osa00190 Oxidative phosphorylation	A0A3B6QIV4	76	"""Soluble inorganic pyrophosphatase 6, chloroplastic(predicted) OS=Triticum aestivum OX=4565 PE=4 SV=1"""
osa00190 Oxidative phosphorylation	A0A3B6QIV4	257	"""Soluble inorganic pyrophosphatase 6, chloroplastic(predicted) OS=Triticum aestivum OX=4565 PE=4 SV=1"""
osa00190 Oxidative phosphorylation	A0A3B6JJL9	205	"""ATP synthase B chain, chloroplast, putative, expressed(predicted) OS=Triticum aestivum OX=4565 PE=3 SV=1"""
osa00190 Oxidative phosphorylation	A0A3B6JJL9	120	"""ATP synthase B chain, chloroplast, putative, expressed(predicted) OS=Triticum aestivum OX=4565 PE=3 SV=1"""
osa00190 Oxidative phosphorylation	A0A3B6JJL9	162	"""ATP synthase B chain, chloroplast, putative, expressed(predicted) OS=Triticum aestivum OX=4565 PE=3 SV=1"""
osa00190 Oxidative phosphorylation	A0A3B6JJL9	138	"""ATP synthase B chain, chloroplast, putative, expressed(predicted) OS=Triticum aestivum OX=4565 PE=3 SV=1"""
osa00190 Oxidative phosphorylation	A0A3B6JJL9	150	"""ATP synthase B chain, chloroplast, putative, expressed(predicted) OS=Triticum aestivum OX=4565 PE=3 SV=1"""
osa00190 Oxidative phosphorylation	A0A3B6JJL9	153	"""ATP synthase B chain, chloroplast, putative, expressed(predicted) OS=Triticum aestivum OX=4565 PE=3 SV=1"""
osa00190 Oxidative phosphorylation	A0A341Y4U2	102	Putative V-type proton ATPase catalytic subunit A(predicted) OS=Triticum aestivum OX=4565 PE=3 SV=1
osa00190 Oxidative phosphorylation	A0A341Y4U2	386	Putative V-type proton ATPase catalytic subunit A(predicted) OS=Triticum aestivum OX=4565 PE=3 SV=1
osa00190 Oxidative phosphorylation	A0A341Y4U2	581	Putative V-type proton ATPase catalytic subunit A(predicted) OS=Triticum aestivum OX=4565 PE=3 SV=1
osa00190 Oxidative phosphorylation	A0A341Y4U2	567	Putative V-type proton ATPase catalytic subunit A(predicted) OS=Triticum aestivum OX=4565 PE=3 SV=1
osa00190 Oxidative phosphorylation	A0A341Y4U2	501	Putative V-type proton ATPase catalytic subunit A(predicted) OS=Triticum aestivum OX=4565 PE=3 SV=1
osa00190 Oxidative phosphorylation	A0A341Y4U2	560	Putative V-type proton ATPase catalytic subunit A(predicted) OS=Triticum aestivum OX=4565 PE=3 SV=1
osa00190 Oxidative phosphorylation	A0A341Y4U2	302	Putative V-type proton ATPase catalytic subunit A(predicted) OS=Triticum aestivum OX=4565 PE=3 SV=1
osa00190 Oxidative phosphorylation	A0A341Y4U2	214	Putative V-type proton ATPase catalytic subunit A(predicted) OS=Triticum aestivum OX=4565 PE=3 SV=1
osa00190 Oxidative phosphorylation	A0A341Y4U2	508	Putative V-type proton ATPase catalytic subunit A(predicted) OS=Triticum aestivum OX=4565 PE=3 SV=1
osa00190 Oxidative phosphorylation	A0A341Y4U2	195	Putative V-type proton ATPase catalytic subunit A(predicted) OS=Triticum aestivum OX=4565 PE=3 SV=1
osa00190 Oxidative phosphorylation	Q95H46	646	"""NAD(P)H-quinone oxidoreductase subunit 5, chloroplastic OS=Triticum aestivum OX=4565 GN=ndhF PE=3 SV=1"""
osa00190 Oxidative phosphorylation	Q95H46	653	"""NAD(P)H-quinone oxidoreductase subunit 5, chloroplastic OS=Triticum aestivum OX=4565 GN=ndhF PE=3 SV=1"""
osa00190 Oxidative phosphorylation	A0A3B5Y1V7	60	Acyl carrier protein OS=Triticum aestivum OX=4565 PE=3 SV=1
osa00190 Oxidative phosphorylation	A0A3B6HR53	84	NADH-plastoquinone oxidoreductase subunit K (Fragment)(predicted) OS=Triticum aestivum OX=4565 PE=4 SV=1
osa00592 alpha-Linolenic acid metabolism	A0A3B6PSZ6	246	3-ketoacyl-CoA thiolase-like protein(predicted) OS=Triticum aestivum OX=4565 PE=3 SV=1
osa00592 alpha-Linolenic acid metabolism	A0A3B6MID4	306	Lipoxygenase OS=Triticum aestivum OX=4565 PE=3 SV=1
osa00592 alpha-Linolenic acid metabolism	A0A3B6MID4	376	Lipoxygenase OS=Triticum aestivum OX=4565 PE=3 SV=1
osa00592 alpha-Linolenic acid metabolism	A0A3B6MID4	321	Lipoxygenase OS=Triticum aestivum OX=4565 PE=3 SV=1
osa00592 alpha-Linolenic acid metabolism	A0A3B6MID4	507	Lipoxygenase OS=Triticum aestivum OX=4565 PE=3 SV=1
osa00592 alpha-Linolenic acid metabolism	A0A3B6MID4	347	Lipoxygenase OS=Triticum aestivum OX=4565 PE=3 SV=1
osa00040 Pentose and glucuronate interconversions	W5E5Z3	154	Ribulose-phosphate 3-epimerase OS=Triticum aestivum OX=4565 PE=3 SV=1
osa00040 Pentose and glucuronate interconversions	W5E5Z3	260	Ribulose-phosphate 3-epimerase OS=Triticum aestivum OX=4565 PE=3 SV=1
osa00290 Valine, leucine and isoleucine biosynthesis	A0A3B5Y7Y1	84	Ketol-acid reductoisomerase OS=Triticum aestivum OX=4565 PE=3 SV=1
osa00290 Valine, leucine and isoleucine biosynthesis	A0A3B5Y7Y1	239	Ketol-acid reductoisomerase OS=Triticum aestivum OX=4565 PE=3 SV=1
osa00290 Valine, leucine and isoleucine biosynthesis	A0A3B5Y7Y1	113	Ketol-acid reductoisomerase OS=Triticum aestivum OX=4565 PE=3 SV=1
osa00290 Valine, leucine and isoleucine biosynthesis	A0A3B5Y7Y1	153	Ketol-acid reductoisomerase OS=Triticum aestivum OX=4565 PE=3 SV=1
osa00290 Valine, leucine and isoleucine biosynthesis	A0A3B6SD30	292	Dihydroxy-acid dehydratase(predicted) OS=Triticum aestivum OX=4565 PE=3 SV=1
osa00360 Phenylalanine metabolism	A0A3B6PR35	112	Aspartate aminotransferase OS=Triticum aestivum OX=4565 PE=4 SV=1
osa00360 Phenylalanine metabolism	A0A3B6PR35	426	Aspartate aminotransferase OS=Triticum aestivum OX=4565 PE=4 SV=1
osa00360 Phenylalanine metabolism	A0A3B6PR35	144	Aspartate aminotransferase OS=Triticum aestivum OX=4565 PE=4 SV=1
osa00360 Phenylalanine metabolism	A0A3B6PR35	257	Aspartate aminotransferase OS=Triticum aestivum OX=4565 PE=4 SV=1
osa00196 Photosynthesis - antenna proteins	W5FIZ2	154	"""Chlorophyll a-b binding protein, chloroplastic OS=Triticum aestivum OX=4565 PE=3 SV=1"""
osa00196 Photosynthesis - antenna proteins	W5FIZ2	196	"""Chlorophyll a-b binding protein, chloroplastic OS=Triticum aestivum OX=4565 PE=3 SV=1"""
osa00196 Photosynthesis - antenna proteins	W5F8Z5	40	"""Chlorophyll a-b binding protein, chloroplastic OS=Triticum aestivum OX=4565 PE=3 SV=1"""
osa00196 Photosynthesis - antenna proteins	A0A341YEW4	84	"""Chlorophyll a-b binding protein, chloroplastic OS=Triticum aestivum OX=4565 PE=3 SV=1"""
osa00196 Photosynthesis - antenna proteins	A0A341YEW4	179	"""Chlorophyll a-b binding protein, chloroplastic OS=Triticum aestivum OX=4565 PE=3 SV=1"""
osa00196 Photosynthesis - antenna proteins	A0A341YEW4	183	"""Chlorophyll a-b binding protein, chloroplastic OS=Triticum aestivum OX=4565 PE=3 SV=1"""
osa00196 Photosynthesis - antenna proteins	A0A341YEW4	188	"""Chlorophyll a-b binding protein, chloroplastic OS=Triticum aestivum OX=4565 PE=3 SV=1"""
osa00196 Photosynthesis - antenna proteins	A0A3B6LVS7	42	"""Chlorophyll a-b binding protein, chloroplastic OS=Triticum aestivum OX=4565 PE=3 SV=1"""
osa00196 Photosynthesis - antenna proteins	A0A3B6A1J0	41	"""Chlorophyll a-b binding protein, chloroplastic OS=Triticum aestivum OX=4565 PE=3 SV=1"""
osa00196 Photosynthesis - antenna proteins	F6K744	42	"""Chlorophyll a-b binding protein, chloroplastic OS=Triticum aestivum OX=4565 PE=2 SV=1"""
osa00196 Photosynthesis - antenna proteins	A0A3B6RIZ5	36	"""Chlorophyll a-b binding protein, chloroplastic OS=Triticum aestivum OX=4565 PE=3 SV=1"""
osa00196 Photosynthesis - antenna proteins	A0A3B6NM20	42	"""Chlorophyll a-b binding protein, chloroplastic OS=Triticum aestivum OX=4565 PE=3 SV=1"""
osa00196 Photosynthesis - antenna proteins	W5AY52	52	"""Chlorophyll a-b binding protein, chloroplastic OS=Triticum aestivum OX=4565 GN=CAMPLR22A2D_LOCUS3228 PE=3 SV=1"""
osa00196 Photosynthesis - antenna proteins	W5AY52	217	"""Chlorophyll a-b binding protein, chloroplastic OS=Triticum aestivum OX=4565 GN=CAMPLR22A2D_LOCUS3228 PE=3 SV=1"""
osa00196 Photosynthesis - antenna proteins	A0A3B5ZZE4	39	"""Chlorophyll a-b binding protein, chloroplastic OS=Triticum aestivum OX=4565 PE=3 SV=1"""
osa00196 Photosynthesis - antenna proteins	A0A3B6C6E5	240	"""Chlorophyll a-b binding protein, chloroplastic OS=Triticum aestivum OX=4565 PE=3 SV=1"""
osa00196 Photosynthesis - antenna proteins	A0A3B6C6E5	231	"""Chlorophyll a-b binding protein, chloroplastic OS=Triticum aestivum OX=4565 PE=3 SV=1"""
osa00196 Photosynthesis - antenna proteins	A0A096URP1	50	"""Chlorophyll a-b binding protein, chloroplastic OS=Triticum aestivum OX=4565 PE=3 SV=1"""
osa00196 Photosynthesis - antenna proteins	A0A096URP1	115	"""Chlorophyll a-b binding protein, chloroplastic OS=Triticum aestivum OX=4565 PE=3 SV=1"""
osa00196 Photosynthesis - antenna proteins	A0A3B6KRK2	42	"""Chlorophyll a-b binding protein, chloroplastic OS=Triticum aestivum OX=4565 PE=3 SV=1"""
osa00196 Photosynthesis - antenna proteins	A0A3B6A2I8	42	"""Chlorophyll a-b binding protein, chloroplastic OS=Triticum aestivum OX=4565 PE=3 SV=1"""
osa00196 Photosynthesis - antenna proteins	A0A3B6TJG2	37	"""Chlorophyll a-b binding protein, chloroplastic OS=Triticum aestivum OX=4565 PE=3 SV=1"""
osa00196 Photosynthesis - antenna proteins	A0A3B6N1F1	42	"""Chlorophyll a-b binding protein, chloroplastic OS=Triticum aestivum OX=4565 PE=3 SV=1"""
osa00230 Purine metabolism	A0A3B5Z300	1114	Glutamine amidotransferase type-1 domain-containing protein OS=Triticum aestivum OX=4565 PE=3 SV=1
osa00230 Purine metabolism	A0A3B6AR76	133	ATP sulfurylase(predicted) OS=Triticum aestivum OX=4565 PE=4 SV=1
osa00230 Purine metabolism	A0A3B6C0B5	356	ATP sulfurylase(predicted) OS=Triticum aestivum OX=4565 PE=4 SV=1
osa00230 Purine metabolism	A0A3B6IZA2	117	Nucleoside-triphosphatase(predicted) OS=Triticum aestivum OX=4565 PE=3 SV=1
osa00230 Purine metabolism	A0A3B6JIN4	455	Adenylosuccinate lyase OS=Triticum aestivum OX=4565 PE=4 SV=1
osa00230 Purine metabolism	A0A3B6TT87	275	"""Adenylate kinase, chloroplastic(predicted) OS=Triticum aestivum OX=4565 PE=3 SV=1"""
osa00230 Purine metabolism	A0A3B6I021	242	"""Adenylosuccinate synthetase, chloroplastic OS=Triticum aestivum OX=4565 GN=PURA PE=3 SV=1"""
osa00230 Purine metabolism	A0A3B6NLW4	124	"""Adenylate kinase, chloroplastic(predicted) OS=Triticum aestivum OX=4565 PE=3 SV=1"""
osa00900 Terpenoid backbone biosynthesis	A0A3B6NUI6	426	FAD_binding_3 domain-containing protein OS=Triticum aestivum OX=4565 PE=4 SV=1
osa00900 Terpenoid backbone biosynthesis	A0A3B6NUI6	284	FAD_binding_3 domain-containing protein OS=Triticum aestivum OX=4565 PE=4 SV=1
osa00900 Terpenoid backbone biosynthesis	A0A3B6NUI6	301	FAD_binding_3 domain-containing protein OS=Triticum aestivum OX=4565 PE=4 SV=1
osa00900 Terpenoid backbone biosynthesis	A0A3B6EMD8	224	Diphosphocytidyl methyl erythritol synthase2(predicted) OS=Triticum aestivum OX=4565 PE=3 SV=1
osa00900 Terpenoid backbone biosynthesis	A0A3B6E8L8	286	"""1-deoxy-D-xylulose 5-phosphate reductoisomerase, chloroplastic(predicted) OS=Triticum aestivum OX=4565 PE=3 SV=1"""
osa00900 Terpenoid backbone biosynthesis	A0A3B6E8L8	278	"""1-deoxy-D-xylulose 5-phosphate reductoisomerase, chloroplastic(predicted) OS=Triticum aestivum OX=4565 PE=3 SV=1"""
osa00900 Terpenoid backbone biosynthesis	A0A3B6E8L8	132	"""1-deoxy-D-xylulose 5-phosphate reductoisomerase, chloroplastic(predicted) OS=Triticum aestivum OX=4565 PE=3 SV=1"""
osa00900 Terpenoid backbone biosynthesis	A0A3B6E8L8	267	"""1-deoxy-D-xylulose 5-phosphate reductoisomerase, chloroplastic(predicted) OS=Triticum aestivum OX=4565 PE=3 SV=1"""
osa00900 Terpenoid backbone biosynthesis	A0A3B6C5X5	280	"""Geranylgeranyl pyrophosphate synthase, chloroplastic(predicted) OS=Triticum aestivum OX=4565 PE=3 SV=1"""
osa00900 Terpenoid backbone biosynthesis	A0A3B6C5X5	97	"""Geranylgeranyl pyrophosphate synthase, chloroplastic(predicted) OS=Triticum aestivum OX=4565 PE=3 SV=1"""
osa00900 Terpenoid backbone biosynthesis	A0A3B6C5X5	295	"""Geranylgeranyl pyrophosphate synthase, chloroplastic(predicted) OS=Triticum aestivum OX=4565 PE=3 SV=1"""
osa00900 Terpenoid backbone biosynthesis	A0A3B6C5X5	284	"""Geranylgeranyl pyrophosphate synthase, chloroplastic(predicted) OS=Triticum aestivum OX=4565 PE=3 SV=1"""
osa00900 Terpenoid backbone biosynthesis	A0A3B6C5X5	301	"""Geranylgeranyl pyrophosphate synthase, chloroplastic(predicted) OS=Triticum aestivum OX=4565 PE=3 SV=1"""
osa00900 Terpenoid backbone biosynthesis	A0A3B6QHM9	228	"""4-hydroxy-3-methylbut-2-en-1-yl diphosphate synthase (ferredoxin), chloroplastic(predicted) OS=Triticum aestivum OX=4565 PE=3 SV=1"""
osa00900 Terpenoid backbone biosynthesis	A0A3B6QHM9	132	"""4-hydroxy-3-methylbut-2-en-1-yl diphosphate synthase (ferredoxin), chloroplastic(predicted) OS=Triticum aestivum OX=4565 PE=3 SV=1"""
osa00780 Biotin metabolism	A0A3B6C7Q4	274	3-oxoacyl-[acyl-carrier-protein] synthase OS=Triticum aestivum OX=4565 PE=3 SV=1
osa00780 Biotin metabolism	A0A3B6C7Q4	127	3-oxoacyl-[acyl-carrier-protein] synthase OS=Triticum aestivum OX=4565 PE=3 SV=1
osa00780 Biotin metabolism	A0A3B6C7Q4	379	3-oxoacyl-[acyl-carrier-protein] synthase OS=Triticum aestivum OX=4565 PE=3 SV=1
osa00780 Biotin metabolism	A0A3B6MRL4	182	"""Enoyl-[acyl-carrier-protein] reductase [NADH], chloroplastic(predicted) OS=Triticum aestivum OX=4565 PE=4 SV=1"""
osa00780 Biotin metabolism	A0A3B6MRL4	178	"""Enoyl-[acyl-carrier-protein] reductase [NADH], chloroplastic(predicted) OS=Triticum aestivum OX=4565 PE=4 SV=1"""
osa03018 RNA degradation	A0A3B6I5K9	482	"""RuBisCO large subunit-binding protein subunit beta, chloroplastic(predicted) OS=Triticum aestivum OX=4565 PE=3 SV=1"""
osa03018 RNA degradation	A0A3B6I5K9	379	"""RuBisCO large subunit-binding protein subunit beta, chloroplastic(predicted) OS=Triticum aestivum OX=4565 PE=3 SV=1"""
osa03018 RNA degradation	A0A3B6I5K9	374	"""RuBisCO large subunit-binding protein subunit beta, chloroplastic(predicted) OS=Triticum aestivum OX=4565 PE=3 SV=1"""
osa03018 RNA degradation	A0A3B6I5K9	477	"""RuBisCO large subunit-binding protein subunit beta, chloroplastic(predicted) OS=Triticum aestivum OX=4565 PE=3 SV=1"""
osa03018 RNA degradation	A0A3B6RB14	271	"""RuBisCO large subunit-binding protein subunit beta, chloroplastic(predicted) OS=Triticum aestivum OX=4565 PE=3 SV=1"""
osa03018 RNA degradation	A0A3B6RB14	68	"""RuBisCO large subunit-binding protein subunit beta, chloroplastic(predicted) OS=Triticum aestivum OX=4565 PE=3 SV=1"""
osa03018 RNA degradation	A0A3B6RB14	491	"""RuBisCO large subunit-binding protein subunit beta, chloroplastic(predicted) OS=Triticum aestivum OX=4565 PE=3 SV=1"""
osa03018 RNA degradation	A0A3B6RB14	87	"""RuBisCO large subunit-binding protein subunit beta, chloroplastic(predicted) OS=Triticum aestivum OX=4565 PE=3 SV=1"""
osa03018 RNA degradation	A0A3B6RB14	506	"""RuBisCO large subunit-binding protein subunit beta, chloroplastic(predicted) OS=Triticum aestivum OX=4565 PE=3 SV=1"""
osa03018 RNA degradation	A0A3B6RB14	522	"""RuBisCO large subunit-binding protein subunit beta, chloroplastic(predicted) OS=Triticum aestivum OX=4565 PE=3 SV=1"""
osa03018 RNA degradation	A0A3B6RB14	329	"""RuBisCO large subunit-binding protein subunit beta, chloroplastic(predicted) OS=Triticum aestivum OX=4565 PE=3 SV=1"""
osa03018 RNA degradation	A0A3B6RB14	96	"""RuBisCO large subunit-binding protein subunit beta, chloroplastic(predicted) OS=Triticum aestivum OX=4565 PE=3 SV=1"""
osa03018 RNA degradation	A0A3B6RB14	55	"""RuBisCO large subunit-binding protein subunit beta, chloroplastic(predicted) OS=Triticum aestivum OX=4565 PE=3 SV=1"""
osa03018 RNA degradation	A0A3B6RB14	185	"""RuBisCO large subunit-binding protein subunit beta, chloroplastic(predicted) OS=Triticum aestivum OX=4565 PE=3 SV=1"""
osa03018 RNA degradation	A0A3B6RB14	374	"""RuBisCO large subunit-binding protein subunit beta, chloroplastic(predicted) OS=Triticum aestivum OX=4565 PE=3 SV=1"""
osa03018 RNA degradation	A0A3B6RB14	61	"""RuBisCO large subunit-binding protein subunit beta, chloroplastic(predicted) OS=Triticum aestivum OX=4565 PE=3 SV=1"""
osa03018 RNA degradation	A0A3B6RB14	396	"""RuBisCO large subunit-binding protein subunit beta, chloroplastic(predicted) OS=Triticum aestivum OX=4565 PE=3 SV=1"""
osa03018 RNA degradation	A0A3B6RB14	277	"""RuBisCO large subunit-binding protein subunit beta, chloroplastic(predicted) OS=Triticum aestivum OX=4565 PE=3 SV=1"""
osa03018 RNA degradation	A0A3B6RB14	482	"""RuBisCO large subunit-binding protein subunit beta, chloroplastic(predicted) OS=Triticum aestivum OX=4565 PE=3 SV=1"""
osa03018 RNA degradation	A0A3B6RB14	510	"""RuBisCO large subunit-binding protein subunit beta, chloroplastic(predicted) OS=Triticum aestivum OX=4565 PE=3 SV=1"""
osa03018 RNA degradation	A0A3B6RB14	379	"""RuBisCO large subunit-binding protein subunit beta, chloroplastic(predicted) OS=Triticum aestivum OX=4565 PE=3 SV=1"""
osa03018 RNA degradation	A0A3B6RB14	414	"""RuBisCO large subunit-binding protein subunit beta, chloroplastic(predicted) OS=Triticum aestivum OX=4565 PE=3 SV=1"""
osa03018 RNA degradation	A0A3B6RB14	101	"""RuBisCO large subunit-binding protein subunit beta, chloroplastic(predicted) OS=Triticum aestivum OX=4565 PE=3 SV=1"""
osa03018 RNA degradation	A0A3B6RB14	477	"""RuBisCO large subunit-binding protein subunit beta, chloroplastic(predicted) OS=Triticum aestivum OX=4565 PE=3 SV=1"""
osa03018 RNA degradation	A0A3B6DFA6	137	S1 motif domain-containing protein OS=Triticum aestivum OX=4565 PE=3 SV=1
osa03018 RNA degradation	A0A3B6DFA6	131	S1 motif domain-containing protein OS=Triticum aestivum OX=4565 PE=3 SV=1
osa03018 RNA degradation	A0A3B6DFA6	776	S1 motif domain-containing protein OS=Triticum aestivum OX=4565 PE=3 SV=1
osa03018 RNA degradation	A0A3B6MQA1	104	"""30S ribosomal protein 2, chloroplastic(predicted) OS=Triticum aestivum OX=4565 PE=4 SV=1"""
osa03018 RNA degradation	A0A3B6MQA1	207	"""30S ribosomal protein 2, chloroplastic(predicted) OS=Triticum aestivum OX=4565 PE=4 SV=1"""
osa03018 RNA degradation	A0A3B6MQA1	70	"""30S ribosomal protein 2, chloroplastic(predicted) OS=Triticum aestivum OX=4565 PE=4 SV=1"""
osa03018 RNA degradation	A0A3B6MQA1	185	"""30S ribosomal protein 2, chloroplastic(predicted) OS=Triticum aestivum OX=4565 PE=4 SV=1"""
osa03018 RNA degradation	A0A3B6MQA1	177	"""30S ribosomal protein 2, chloroplastic(predicted) OS=Triticum aestivum OX=4565 PE=4 SV=1"""
osa00565 Ether lipid metabolism	W5D4Q6	286	Phospholipase D OS=Triticum aestivum OX=4565 GN=TRAES_3BF048200040CFD_c1 PE=3 SV=1
osa00565 Ether lipid metabolism	W5D4Q6	207	Phospholipase D OS=Triticum aestivum OX=4565 GN=TRAES_3BF048200040CFD_c1 PE=3 SV=1
osa00960 Tropane, piperidine and pyridine alkaloid biosynthesis	A0A3B6PR35	112	Aspartate aminotransferase OS=Triticum aestivum OX=4565 PE=4 SV=1
osa00960 Tropane, piperidine and pyridine alkaloid biosynthesis	A0A3B6PR35	426	Aspartate aminotransferase OS=Triticum aestivum OX=4565 PE=4 SV=1
osa00960 Tropane, piperidine and pyridine alkaloid biosynthesis	A0A3B6PR35	144	Aspartate aminotransferase OS=Triticum aestivum OX=4565 PE=4 SV=1
osa00960 Tropane, piperidine and pyridine alkaloid biosynthesis	A0A3B6PR35	257	Aspartate aminotransferase OS=Triticum aestivum OX=4565 PE=4 SV=1
osa00960 Tropane, piperidine and pyridine alkaloid biosynthesis	A0A3B6IU62	51	Tropinone reductase-like protein(predicted) OS=Triticum aestivum OX=4565 PE=4 SV=1
osa03040 Spliceosome	A0A3B6LIR6	613	70 kDa heat shock protein(predicted) OS=Triticum aestivum OX=4565 PE=3 SV=1
osa03040 Spliceosome	A0A3B6LIR6	370	70 kDa heat shock protein(predicted) OS=Triticum aestivum OX=4565 PE=3 SV=1
osa03040 Spliceosome	A0A3B6LIR6	554	70 kDa heat shock protein(predicted) OS=Triticum aestivum OX=4565 PE=3 SV=1
osa03040 Spliceosome	A0A3B6LIR6	593	70 kDa heat shock protein(predicted) OS=Triticum aestivum OX=4565 PE=3 SV=1
osa03040 Spliceosome	A0A3B6LIR6	607	70 kDa heat shock protein(predicted) OS=Triticum aestivum OX=4565 PE=3 SV=1
osa03040 Spliceosome	A0A3B6LIR6	349	70 kDa heat shock protein(predicted) OS=Triticum aestivum OX=4565 PE=3 SV=1
osa03040 Spliceosome	A0A3B6LIR6	179	70 kDa heat shock protein(predicted) OS=Triticum aestivum OX=4565 PE=3 SV=1
osa03040 Spliceosome	A0A3B6LIR6	105	70 kDa heat shock protein(predicted) OS=Triticum aestivum OX=4565 PE=3 SV=1
osa03040 Spliceosome	A0A3B6LIR6	126	70 kDa heat shock protein(predicted) OS=Triticum aestivum OX=4565 PE=3 SV=1
osa03040 Spliceosome	A0A3B6LIR6	301	70 kDa heat shock protein(predicted) OS=Triticum aestivum OX=4565 PE=3 SV=1
osa03040 Spliceosome	A0A3B6LIR6	572	70 kDa heat shock protein(predicted) OS=Triticum aestivum OX=4565 PE=3 SV=1
osa03040 Spliceosome	A0A3B6LIR6	233	70 kDa heat shock protein(predicted) OS=Triticum aestivum OX=4565 PE=3 SV=1
osa03040 Spliceosome	A0A3B6LIR6	120	70 kDa heat shock protein(predicted) OS=Triticum aestivum OX=4565 PE=3 SV=1
osa03040 Spliceosome	A0A3B6LIR6	497	70 kDa heat shock protein(predicted) OS=Triticum aestivum OX=4565 PE=3 SV=1
osa03040 Spliceosome	A0A3B6LIR6	299	70 kDa heat shock protein(predicted) OS=Triticum aestivum OX=4565 PE=3 SV=1
osa03040 Spliceosome	A0A3B6LIR6	601	70 kDa heat shock protein(predicted) OS=Triticum aestivum OX=4565 PE=3 SV=1
osa03040 Spliceosome	A0A3B6LIR6	581	70 kDa heat shock protein(predicted) OS=Triticum aestivum OX=4565 PE=3 SV=1
osa03040 Spliceosome	A0A3B6LIR6	184	70 kDa heat shock protein(predicted) OS=Triticum aestivum OX=4565 PE=3 SV=1
osa03040 Spliceosome	A0A3B6LIR6	313	70 kDa heat shock protein(predicted) OS=Triticum aestivum OX=4565 PE=3 SV=1
osa03040 Spliceosome	A0A3B6LIR6	135	70 kDa heat shock protein(predicted) OS=Triticum aestivum OX=4565 PE=3 SV=1
osa03040 Spliceosome	A0A3B6LIR6	362	70 kDa heat shock protein(predicted) OS=Triticum aestivum OX=4565 PE=3 SV=1
osa03040 Spliceosome	A0A3B6LIR6	574	70 kDa heat shock protein(predicted) OS=Triticum aestivum OX=4565 PE=3 SV=1
osa03040 Spliceosome	A0A3B5ZSZ8	182	"""Stromal 70 kDa heat shock-related protein, chloroplastic(predicted) OS=Triticum aestivum OX=4565 PE=3 SV=1"""
osa03040 Spliceosome	A0A3B5ZSZ8	368	"""Stromal 70 kDa heat shock-related protein, chloroplastic(predicted) OS=Triticum aestivum OX=4565 PE=3 SV=1"""
osa03040 Spliceosome	A0A3B5ZSZ8	569	"""Stromal 70 kDa heat shock-related protein, chloroplastic(predicted) OS=Triticum aestivum OX=4565 PE=3 SV=1"""
osa03040 Spliceosome	A0A3B5ZSZ8	394	"""Stromal 70 kDa heat shock-related protein, chloroplastic(predicted) OS=Triticum aestivum OX=4565 PE=3 SV=1"""
osa03040 Spliceosome	A0A3B5ZSZ8	121	"""Stromal 70 kDa heat shock-related protein, chloroplastic(predicted) OS=Triticum aestivum OX=4565 PE=3 SV=1"""
osa03040 Spliceosome	A0A3B5ZSZ8	567	"""Stromal 70 kDa heat shock-related protein, chloroplastic(predicted) OS=Triticum aestivum OX=4565 PE=3 SV=1"""
osa03040 Spliceosome	A0A3B5ZSZ8	602	"""Stromal 70 kDa heat shock-related protein, chloroplastic(predicted) OS=Triticum aestivum OX=4565 PE=3 SV=1"""
osa03040 Spliceosome	A0A3B5ZSZ8	610	"""Stromal 70 kDa heat shock-related protein, chloroplastic(predicted) OS=Triticum aestivum OX=4565 PE=3 SV=1"""
osa03040 Spliceosome	A0A3B5ZSZ8	179	"""Stromal 70 kDa heat shock-related protein, chloroplastic(predicted) OS=Triticum aestivum OX=4565 PE=3 SV=1"""
osa03040 Spliceosome	A0A3B5ZSZ8	89	"""Stromal 70 kDa heat shock-related protein, chloroplastic(predicted) OS=Triticum aestivum OX=4565 PE=3 SV=1"""
osa03040 Spliceosome	A0A3B6KEP5	313	70 kDa heat shock protein(predicted) OS=Triticum aestivum OX=4565 PE=3 SV=1
osa00051 Fructose and mannose metabolism	A0A3B6GQZ6	149	Triosephosphat-isomerase(predicted) OS=Triticum aestivum OX=4565 PE=3 SV=1
osa00051 Fructose and mannose metabolism	A0A077RSI3	70	Triosephosphat-isomerase(predicted) OS=Triticum aestivum OX=4565 GN=TRAES_3BF079100070CFD_c1 PE=3 SV=1
osa00051 Fructose and mannose metabolism	A0A077RSI3	194	Triosephosphat-isomerase(predicted) OS=Triticum aestivum OX=4565 GN=TRAES_3BF079100070CFD_c1 PE=3 SV=1
osa00051 Fructose and mannose metabolism	W5EDL3	367	Fructose-bisphosphate aldolase OS=Triticum aestivum OX=4565 GN=FBA5 PE=3 SV=1
osa00051 Fructose and mannose metabolism	W5EDL3	50	Fructose-bisphosphate aldolase OS=Triticum aestivum OX=4565 GN=FBA5 PE=3 SV=1
osa00051 Fructose and mannose metabolism	W5EDL3	378	Fructose-bisphosphate aldolase OS=Triticum aestivum OX=4565 GN=FBA5 PE=3 SV=1
osa00051 Fructose and mannose metabolism	W5EDL3	47	Fructose-bisphosphate aldolase OS=Triticum aestivum OX=4565 GN=FBA5 PE=3 SV=1
osa00051 Fructose and mannose metabolism	A0A3B5ZZG3	45	Phosphotransferase OS=Triticum aestivum OX=4565 PE=3 SV=1
osa00051 Fructose and mannose metabolism	A0A3B6SE12	286	PfkB domain-containing protein OS=Triticum aestivum OX=4565 PE=4 SV=1
osa00051 Fructose and mannose metabolism	A0A3B6EEA7	149	Triosephosphat-isomerase(predicted) OS=Triticum aestivum OX=4565 PE=3 SV=1
osa00051 Fructose and mannose metabolism	A0A3B6EEA7	4	Triosephosphat-isomerase(predicted) OS=Triticum aestivum OX=4565 PE=3 SV=1
osa00051 Fructose and mannose metabolism	A0A3B6EEA7	194	Triosephosphat-isomerase(predicted) OS=Triticum aestivum OX=4565 PE=3 SV=1
osa00051 Fructose and mannose metabolism	A0A3B6EEA7	70	Triosephosphat-isomerase(predicted) OS=Triticum aestivum OX=4565 PE=3 SV=1
osa00051 Fructose and mannose metabolism	A0A3B6EEA7	55	Triosephosphat-isomerase(predicted) OS=Triticum aestivum OX=4565 PE=3 SV=1
osa00051 Fructose and mannose metabolism	W5G4A2	334	Fructose-bisphosphate aldolase OS=Triticum aestivum OX=4565 GN=FBA9 PE=3 SV=1
osa00051 Fructose and mannose metabolism	W5G4A2	68	Fructose-bisphosphate aldolase OS=Triticum aestivum OX=4565 GN=FBA9 PE=3 SV=1
osa00051 Fructose and mannose metabolism	W5G4A2	381	Fructose-bisphosphate aldolase OS=Triticum aestivum OX=4565 GN=FBA9 PE=3 SV=1
osa00051 Fructose and mannose metabolism	W5G4A2	279	Fructose-bisphosphate aldolase OS=Triticum aestivum OX=4565 GN=FBA9 PE=3 SV=1
osa00051 Fructose and mannose metabolism	W5G4A2	47	Fructose-bisphosphate aldolase OS=Triticum aestivum OX=4565 GN=FBA9 PE=3 SV=1
osa00051 Fructose and mannose metabolism	W5G4A2	265	Fructose-bisphosphate aldolase OS=Triticum aestivum OX=4565 GN=FBA9 PE=3 SV=1
osa00051 Fructose and mannose metabolism	W5G4A2	375	Fructose-bisphosphate aldolase OS=Triticum aestivum OX=4565 GN=FBA9 PE=3 SV=1
osa00051 Fructose and mannose metabolism	W5G4A2	344	Fructose-bisphosphate aldolase OS=Triticum aestivum OX=4565 GN=FBA9 PE=3 SV=1
osa00051 Fructose and mannose metabolism	W5G4A2	44	Fructose-bisphosphate aldolase OS=Triticum aestivum OX=4565 GN=FBA9 PE=3 SV=1
osa00051 Fructose and mannose metabolism	W5G4A2	355	Fructose-bisphosphate aldolase OS=Triticum aestivum OX=4565 GN=FBA9 PE=3 SV=1
osa00051 Fructose and mannose metabolism	A0A3B6LR33	294	"""Triosephosphate isomerase, chloroplastic(predicted) OS=Triticum aestivum OX=4565 PE=3 SV=1"""
osa00051 Fructose and mannose metabolism	A0A3B6LR33	191	"""Triosephosphate isomerase, chloroplastic(predicted) OS=Triticum aestivum OX=4565 PE=3 SV=1"""
osa00051 Fructose and mannose metabolism	A0A3B6LR33	154	"""Triosephosphate isomerase, chloroplastic(predicted) OS=Triticum aestivum OX=4565 PE=3 SV=1"""
osa00051 Fructose and mannose metabolism	A0A3B6LR33	265	"""Triosephosphate isomerase, chloroplastic(predicted) OS=Triticum aestivum OX=4565 PE=3 SV=1"""
osa00051 Fructose and mannose metabolism	A0A3B6LR33	181	"""Triosephosphate isomerase, chloroplastic(predicted) OS=Triticum aestivum OX=4565 PE=3 SV=1"""
osa00051 Fructose and mannose metabolism	A0A3B6LR33	188	"""Triosephosphate isomerase, chloroplastic(predicted) OS=Triticum aestivum OX=4565 PE=3 SV=1"""
osa00051 Fructose and mannose metabolism	D8L9K9	74	"""Fructose-1,6-bisphosphatase, cytosolic,putative,expressed OS=Triticum aestivum OX=4565 GN=TAA_ctg0464b.00040.1 PE=3 SV=1"""
osa00051 Fructose and mannose metabolism	D8L9K9	339	"""Fructose-1,6-bisphosphatase, cytosolic,putative,expressed OS=Triticum aestivum OX=4565 GN=TAA_ctg0464b.00040.1 PE=3 SV=1"""
osa00051 Fructose and mannose metabolism	D8L9K9	53	"""Fructose-1,6-bisphosphatase, cytosolic,putative,expressed OS=Triticum aestivum OX=4565 GN=TAA_ctg0464b.00040.1 PE=3 SV=1"""
osa00051 Fructose and mannose metabolism	D8L9K9	210	"""Fructose-1,6-bisphosphatase, cytosolic,putative,expressed OS=Triticum aestivum OX=4565 GN=TAA_ctg0464b.00040.1 PE=3 SV=1"""
osa00051 Fructose and mannose metabolism	D8L9K9	228	"""Fructose-1,6-bisphosphatase, cytosolic,putative,expressed OS=Triticum aestivum OX=4565 GN=TAA_ctg0464b.00040.1 PE=3 SV=1"""
osa00051 Fructose and mannose metabolism	D8L9K9	111	"""Fructose-1,6-bisphosphatase, cytosolic,putative,expressed OS=Triticum aestivum OX=4565 GN=TAA_ctg0464b.00040.1 PE=3 SV=1"""
osa00051 Fructose and mannose metabolism	D8L9K9	220	"""Fructose-1,6-bisphosphatase, cytosolic,putative,expressed OS=Triticum aestivum OX=4565 GN=TAA_ctg0464b.00040.1 PE=3 SV=1"""
osa00051 Fructose and mannose metabolism	A0A3B6KN33	157	Triosephosphate isomerase(predicted) OS=Triticum aestivum OX=4565 PE=3 SV=1
osa00051 Fructose and mannose metabolism	P09195	401	"""Fructose-1,6-bisphosphatase, chloroplastic OS=Triticum aestivum OX=4565 GN=FBP PE=2 SV=1"""
osa00051 Fructose and mannose metabolism	P09195	306	"""Fructose-1,6-bisphosphatase, chloroplastic OS=Triticum aestivum OX=4565 GN=FBP PE=2 SV=1"""
osa00051 Fructose and mannose metabolism	P09195	344	"""Fructose-1,6-bisphosphatase, chloroplastic OS=Triticum aestivum OX=4565 GN=FBP PE=2 SV=1"""
osa00051 Fructose and mannose metabolism	P09195	279	"""Fructose-1,6-bisphosphatase, chloroplastic OS=Triticum aestivum OX=4565 GN=FBP PE=2 SV=1"""
osa00051 Fructose and mannose metabolism	P09195	404	"""Fructose-1,6-bisphosphatase, chloroplastic OS=Triticum aestivum OX=4565 GN=FBP PE=2 SV=1"""
osa00051 Fructose and mannose metabolism	P09195	135	"""Fructose-1,6-bisphosphatase, chloroplastic OS=Triticum aestivum OX=4565 GN=FBP PE=2 SV=1"""
osa00051 Fructose and mannose metabolism	P09195	313	"""Fructose-1,6-bisphosphatase, chloroplastic OS=Triticum aestivum OX=4565 GN=FBP PE=2 SV=1"""
osa04144 Endocytosis	A0A3B6LIR6	613	70 kDa heat shock protein(predicted) OS=Triticum aestivum OX=4565 PE=3 SV=1
osa04144 Endocytosis	A0A3B6LIR6	370	70 kDa heat shock protein(predicted) OS=Triticum aestivum OX=4565 PE=3 SV=1
osa04144 Endocytosis	A0A3B6LIR6	554	70 kDa heat shock protein(predicted) OS=Triticum aestivum OX=4565 PE=3 SV=1
osa04144 Endocytosis	A0A3B6LIR6	593	70 kDa heat shock protein(predicted) OS=Triticum aestivum OX=4565 PE=3 SV=1
osa04144 Endocytosis	A0A3B6LIR6	607	70 kDa heat shock protein(predicted) OS=Triticum aestivum OX=4565 PE=3 SV=1
osa04144 Endocytosis	A0A3B6LIR6	349	70 kDa heat shock protein(predicted) OS=Triticum aestivum OX=4565 PE=3 SV=1
osa04144 Endocytosis	A0A3B6LIR6	179	70 kDa heat shock protein(predicted) OS=Triticum aestivum OX=4565 PE=3 SV=1
osa04144 Endocytosis	A0A3B6LIR6	105	70 kDa heat shock protein(predicted) OS=Triticum aestivum OX=4565 PE=3 SV=1
osa04144 Endocytosis	A0A3B6LIR6	126	70 kDa heat shock protein(predicted) OS=Triticum aestivum OX=4565 PE=3 SV=1
osa04144 Endocytosis	A0A3B6LIR6	301	70 kDa heat shock protein(predicted) OS=Triticum aestivum OX=4565 PE=3 SV=1
osa04144 Endocytosis	A0A3B6LIR6	572	70 kDa heat shock protein(predicted) OS=Triticum aestivum OX=4565 PE=3 SV=1
osa04144 Endocytosis	A0A3B6LIR6	233	70 kDa heat shock protein(predicted) OS=Triticum aestivum OX=4565 PE=3 SV=1
osa04144 Endocytosis	A0A3B6LIR6	120	70 kDa heat shock protein(predicted) OS=Triticum aestivum OX=4565 PE=3 SV=1
osa04144 Endocytosis	A0A3B6LIR6	497	70 kDa heat shock protein(predicted) OS=Triticum aestivum OX=4565 PE=3 SV=1
osa04144 Endocytosis	A0A3B6LIR6	299	70 kDa heat shock protein(predicted) OS=Triticum aestivum OX=4565 PE=3 SV=1
osa04144 Endocytosis	A0A3B6LIR6	601	70 kDa heat shock protein(predicted) OS=Triticum aestivum OX=4565 PE=3 SV=1
osa04144 Endocytosis	A0A3B6LIR6	581	70 kDa heat shock protein(predicted) OS=Triticum aestivum OX=4565 PE=3 SV=1
osa04144 Endocytosis	A0A3B6LIR6	184	70 kDa heat shock protein(predicted) OS=Triticum aestivum OX=4565 PE=3 SV=1
osa04144 Endocytosis	A0A3B6LIR6	313	70 kDa heat shock protein(predicted) OS=Triticum aestivum OX=4565 PE=3 SV=1
osa04144 Endocytosis	A0A3B6LIR6	135	70 kDa heat shock protein(predicted) OS=Triticum aestivum OX=4565 PE=3 SV=1
osa04144 Endocytosis	A0A3B6LIR6	362	70 kDa heat shock protein(predicted) OS=Triticum aestivum OX=4565 PE=3 SV=1
osa04144 Endocytosis	A0A3B6LIR6	574	70 kDa heat shock protein(predicted) OS=Triticum aestivum OX=4565 PE=3 SV=1
osa04144 Endocytosis	A0A3B5ZSZ8	182	"""Stromal 70 kDa heat shock-related protein, chloroplastic(predicted) OS=Triticum aestivum OX=4565 PE=3 SV=1"""
osa04144 Endocytosis	A0A3B5ZSZ8	368	"""Stromal 70 kDa heat shock-related protein, chloroplastic(predicted) OS=Triticum aestivum OX=4565 PE=3 SV=1"""
osa04144 Endocytosis	A0A3B5ZSZ8	569	"""Stromal 70 kDa heat shock-related protein, chloroplastic(predicted) OS=Triticum aestivum OX=4565 PE=3 SV=1"""
osa04144 Endocytosis	A0A3B5ZSZ8	394	"""Stromal 70 kDa heat shock-related protein, chloroplastic(predicted) OS=Triticum aestivum OX=4565 PE=3 SV=1"""
osa04144 Endocytosis	A0A3B5ZSZ8	121	"""Stromal 70 kDa heat shock-related protein, chloroplastic(predicted) OS=Triticum aestivum OX=4565 PE=3 SV=1"""
osa04144 Endocytosis	A0A3B5ZSZ8	567	"""Stromal 70 kDa heat shock-related protein, chloroplastic(predicted) OS=Triticum aestivum OX=4565 PE=3 SV=1"""
osa04144 Endocytosis	A0A3B5ZSZ8	602	"""Stromal 70 kDa heat shock-related protein, chloroplastic(predicted) OS=Triticum aestivum OX=4565 PE=3 SV=1"""
osa04144 Endocytosis	A0A3B5ZSZ8	610	"""Stromal 70 kDa heat shock-related protein, chloroplastic(predicted) OS=Triticum aestivum OX=4565 PE=3 SV=1"""
osa04144 Endocytosis	A0A3B5ZSZ8	179	"""Stromal 70 kDa heat shock-related protein, chloroplastic(predicted) OS=Triticum aestivum OX=4565 PE=3 SV=1"""
osa04144 Endocytosis	A0A3B5ZSZ8	89	"""Stromal 70 kDa heat shock-related protein, chloroplastic(predicted) OS=Triticum aestivum OX=4565 PE=3 SV=1"""
osa04144 Endocytosis	A0A3B6KEP5	313	70 kDa heat shock protein(predicted) OS=Triticum aestivum OX=4565 PE=3 SV=1
osa04144 Endocytosis	W5D4Q6	286	Phospholipase D OS=Triticum aestivum OX=4565 GN=TRAES_3BF048200040CFD_c1 PE=3 SV=1
osa04144 Endocytosis	W5D4Q6	207	Phospholipase D OS=Triticum aestivum OX=4565 GN=TRAES_3BF048200040CFD_c1 PE=3 SV=1
osa00940 Phenylpropanoid biosynthesis	A0A3B6QCI9	109	Peroxidase OS=Triticum aestivum OX=4565 PE=3 SV=1
osa00940 Phenylpropanoid biosynthesis	A0A3B6QCL1	110	Peroxidase OS=Triticum aestivum OX=4565 PE=3 SV=1
osa00940 Phenylpropanoid biosynthesis	A0A3B6DAI8	48	Peroxidase OS=Triticum aestivum OX=4565 PE=3 SV=1
osa00940 Phenylpropanoid biosynthesis	A0A3B6QC91	113	Peroxidase OS=Triticum aestivum OX=4565 PE=3 SV=1
osa00250 Alanine, aspartate and glutamate metabolism	A0A3B6PR35	112	Aspartate aminotransferase OS=Triticum aestivum OX=4565 PE=4 SV=1
osa00250 Alanine, aspartate and glutamate metabolism	A0A3B6PR35	426	Aspartate aminotransferase OS=Triticum aestivum OX=4565 PE=4 SV=1
osa00250 Alanine, aspartate and glutamate metabolism	A0A3B6PR35	144	Aspartate aminotransferase OS=Triticum aestivum OX=4565 PE=4 SV=1
osa00250 Alanine, aspartate and glutamate metabolism	A0A3B6PR35	257	Aspartate aminotransferase OS=Triticum aestivum OX=4565 PE=4 SV=1
osa00250 Alanine, aspartate and glutamate metabolism	D2KZ08	119	Aminotransferase OS=Triticum aestivum OX=4565 GN=TaSAG1 PE=2 SV=1
osa00250 Alanine, aspartate and glutamate metabolism	D2KZ08	401	Aminotransferase OS=Triticum aestivum OX=4565 GN=TaSAG1 PE=2 SV=1
osa00250 Alanine, aspartate and glutamate metabolism	D2KZ08	292	Aminotransferase OS=Triticum aestivum OX=4565 GN=TaSAG1 PE=2 SV=1
osa00250 Alanine, aspartate and glutamate metabolism	A0A3B6JIN4	455	Adenylosuccinate lyase OS=Triticum aestivum OX=4565 PE=4 SV=1
osa00250 Alanine, aspartate and glutamate metabolism	A0A3B6I021	242	"""Adenylosuccinate synthetase, chloroplastic OS=Triticum aestivum OX=4565 GN=PURA PE=3 SV=1"""
osa00770 Pantothenate and CoA biosynthesis	A0A3B5Y7Y1	84	Ketol-acid reductoisomerase OS=Triticum aestivum OX=4565 PE=3 SV=1
osa00770 Pantothenate and CoA biosynthesis	A0A3B5Y7Y1	239	Ketol-acid reductoisomerase OS=Triticum aestivum OX=4565 PE=3 SV=1
osa00770 Pantothenate and CoA biosynthesis	A0A3B5Y7Y1	113	Ketol-acid reductoisomerase OS=Triticum aestivum OX=4565 PE=3 SV=1
osa00770 Pantothenate and CoA biosynthesis	A0A3B5Y7Y1	153	Ketol-acid reductoisomerase OS=Triticum aestivum OX=4565 PE=3 SV=1
osa00770 Pantothenate and CoA biosynthesis	A0A3B6SD30	292	Dihydroxy-acid dehydratase(predicted) OS=Triticum aestivum OX=4565 PE=3 SV=1
osa00970 Aminoacyl-tRNA biosynthesis	A0A3B6MMZ4	404	"""Phenylalanine--tRNA ligase, chloroplastic/mitochondrial(predicted) OS=Triticum aestivum OX=4565 PE=4 SV=1"""
osa00970 Aminoacyl-tRNA biosynthesis	A0A3B6QCY2	536	tRNA-synt_1c domain-containing protein OS=Triticum aestivum OX=4565 PE=3 SV=1
osa00970 Aminoacyl-tRNA biosynthesis	A0A3B6C7L5	635	Putative valyl-tRNA synthetase(predicted) OS=Triticum aestivum OX=4565 PE=3 SV=1
osa00970 Aminoacyl-tRNA biosynthesis	A0A3B5YTL5	504	"""Asparaginyl-tRNA synthetase, cytoplasmic 1(predicted) OS=Triticum aestivum OX=4565 PE=3 SV=1"""
osa00970 Aminoacyl-tRNA biosynthesis	A0A3B5YWR4	305	Tyrosine--tRNA ligase OS=Triticum aestivum OX=4565 PE=3 SV=1
osa00970 Aminoacyl-tRNA biosynthesis	A0A3B6LJT6	126	AA_TRNA_LIGASE_II domain-containing protein OS=Triticum aestivum OX=4565 PE=4 SV=1
osa00970 Aminoacyl-tRNA biosynthesis	A0A3B6C5L5	427	"""Glutamyl-tRNA(Gln) amidotransferase subunit B, chloroplastic/mitochondrial OS=Triticum aestivum OX=4565 GN=GATB PE=3 SV=1"""
osa00970 Aminoacyl-tRNA biosynthesis	A0A3B6RIG2	509	"""Glycine--tRNA ligase, mitochondrial 1-like(predicted) OS=Triticum aestivum OX=4565 PE=4 SV=1"""
osa00970 Aminoacyl-tRNA biosynthesis	A0A3B6SG33	391	Alanine--tRNA ligase OS=Triticum aestivum OX=4565 PE=3 SV=1
osa00970 Aminoacyl-tRNA biosynthesis	A0A3B6SG33	588	Alanine--tRNA ligase OS=Triticum aestivum OX=4565 PE=3 SV=1
osa00970 Aminoacyl-tRNA biosynthesis	A0A3B6SG33	560	Alanine--tRNA ligase OS=Triticum aestivum OX=4565 PE=3 SV=1
osa00052 Galactose metabolism	A0A3B5ZZG3	45	Phosphotransferase OS=Triticum aestivum OX=4565 PE=3 SV=1
osa00020 Citrate cycle (TCA cycle)	A0A3B6MKZ2	294	Citrate_bind domain-containing protein OS=Triticum aestivum OX=4565 PE=4 SV=1
osa00020 Citrate cycle (TCA cycle)	A0A3B6MKZ2	132	Citrate_bind domain-containing protein OS=Triticum aestivum OX=4565 PE=4 SV=1
osa00020 Citrate cycle (TCA cycle)	A0A3B6MKZ2	65	Citrate_bind domain-containing protein OS=Triticum aestivum OX=4565 PE=4 SV=1
osa00020 Citrate cycle (TCA cycle)	A0A3B6MKZ2	176	Citrate_bind domain-containing protein OS=Triticum aestivum OX=4565 PE=4 SV=1
osa00020 Citrate cycle (TCA cycle)	A0A3B6PT84	840	Aconitate hydratase OS=Triticum aestivum OX=4565 PE=3 SV=1
osa00020 Citrate cycle (TCA cycle)	A0A3B6PT84	775	Aconitate hydratase OS=Triticum aestivum OX=4565 PE=3 SV=1
osa00020 Citrate cycle (TCA cycle)	A0A3B6PT84	880	Aconitate hydratase OS=Triticum aestivum OX=4565 PE=3 SV=1
osa00020 Citrate cycle (TCA cycle)	A0A3B6PT84	160	Aconitate hydratase OS=Triticum aestivum OX=4565 PE=3 SV=1
osa00020 Citrate cycle (TCA cycle)	A0A3B6PT84	663	Aconitate hydratase OS=Triticum aestivum OX=4565 PE=3 SV=1
osa00020 Citrate cycle (TCA cycle)	A0A3B6MY99	342	Malate dehydrogenase OS=Triticum aestivum OX=4565 PE=3 SV=1
osa00020 Citrate cycle (TCA cycle)	W5A874	147	Dihydrolipoyl dehydrogenase OS=Triticum aestivum OX=4565 PE=3 SV=1
osa00020 Citrate cycle (TCA cycle)	W5A874	439	Dihydrolipoyl dehydrogenase OS=Triticum aestivum OX=4565 PE=3 SV=1
osa00020 Citrate cycle (TCA cycle)	W5A874	272	Dihydrolipoyl dehydrogenase OS=Triticum aestivum OX=4565 PE=3 SV=1
osa00020 Citrate cycle (TCA cycle)	W5A874	173	Dihydrolipoyl dehydrogenase OS=Triticum aestivum OX=4565 PE=3 SV=1
osa00020 Citrate cycle (TCA cycle)	W5A874	194	Dihydrolipoyl dehydrogenase OS=Triticum aestivum OX=4565 PE=3 SV=1
osa00020 Citrate cycle (TCA cycle)	A0A3B6N0L8	295	Dihydrolipoamide acetyltransferase component of pyruvate dehydrogenase complex OS=Triticum aestivum OX=4565 PE=3 SV=1
osa00020 Citrate cycle (TCA cycle)	A0A3B6LSL8	137	Malate dehydrogenase OS=Triticum aestivum OX=4565 PE=3 SV=1
osa00020 Citrate cycle (TCA cycle)	A0A3B6LSL8	342	Malate dehydrogenase OS=Triticum aestivum OX=4565 PE=3 SV=1
osa00020 Citrate cycle (TCA cycle)	A0A3B6RJT2	232	"""Malate dehydrogenase, chloroplastic(predicted) OS=Triticum aestivum OX=4565 PE=3 SV=1"""
osa00020 Citrate cycle (TCA cycle)	W5C3E3	344	Pyruvate dehydrogenase E1 component subunit alpha OS=Triticum aestivum OX=4565 GN=CAMPLR22A2D_LOCUS100 PE=4 SV=1
osa00020 Citrate cycle (TCA cycle)	W5C3E3	139	Pyruvate dehydrogenase E1 component subunit alpha OS=Triticum aestivum OX=4565 GN=CAMPLR22A2D_LOCUS100 PE=4 SV=1
osa00020 Citrate cycle (TCA cycle)	A0A3B6I7C3	181	Dihydrolipoamide acetyltransferase component of pyruvate dehydrogenase complex OS=Triticum aestivum OX=4565 PE=3 SV=1
osa00020 Citrate cycle (TCA cycle)	A0A3B6KT79	804	Aconitate hydratase OS=Triticum aestivum OX=4565 PE=3 SV=1
osa00020 Citrate cycle (TCA cycle)	A0A3B6KT79	579	Aconitate hydratase OS=Triticum aestivum OX=4565 PE=3 SV=1
osa00020 Citrate cycle (TCA cycle)	A0A3B6KT79	835	Aconitate hydratase OS=Triticum aestivum OX=4565 PE=3 SV=1
osa00020 Citrate cycle (TCA cycle)	A0A3B6KT79	421	Aconitate hydratase OS=Triticum aestivum OX=4565 PE=3 SV=1
osa00020 Citrate cycle (TCA cycle)	A0A3B6KT79	894	Aconitate hydratase OS=Triticum aestivum OX=4565 PE=3 SV=1
osa00020 Citrate cycle (TCA cycle)	A0A3B6KT79	179	Aconitate hydratase OS=Triticum aestivum OX=4565 PE=3 SV=1
osa00020 Citrate cycle (TCA cycle)	A0A3B6KT79	899	Aconitate hydratase OS=Triticum aestivum OX=4565 PE=3 SV=1
osa00020 Citrate cycle (TCA cycle)	A0A3B6KT79	832	Aconitate hydratase OS=Triticum aestivum OX=4565 PE=3 SV=1
osa00020 Citrate cycle (TCA cycle)	A0A3B6KT79	500	Aconitate hydratase OS=Triticum aestivum OX=4565 PE=3 SV=1
osa00020 Citrate cycle (TCA cycle)	A0A3B6KT79	584	Aconitate hydratase OS=Triticum aestivum OX=4565 PE=3 SV=1
osa00020 Citrate cycle (TCA cycle)	A0A3B6TQG1	77	Pyruvate dehydrogenase E1 component subunit beta OS=Triticum aestivum OX=4565 PE=4 SV=1
osa00020 Citrate cycle (TCA cycle)	A0A3B6TQG1	82	Pyruvate dehydrogenase E1 component subunit beta OS=Triticum aestivum OX=4565 PE=4 SV=1
osa00620 Pyruvate metabolism	A0A3B6MY99	342	Malate dehydrogenase OS=Triticum aestivum OX=4565 PE=3 SV=1
osa00620 Pyruvate metabolism	W5A874	147	Dihydrolipoyl dehydrogenase OS=Triticum aestivum OX=4565 PE=3 SV=1
osa00620 Pyruvate metabolism	W5A874	439	Dihydrolipoyl dehydrogenase OS=Triticum aestivum OX=4565 PE=3 SV=1
osa00620 Pyruvate metabolism	W5A874	272	Dihydrolipoyl dehydrogenase OS=Triticum aestivum OX=4565 PE=3 SV=1
osa00620 Pyruvate metabolism	W5A874	173	Dihydrolipoyl dehydrogenase OS=Triticum aestivum OX=4565 PE=3 SV=1
osa00620 Pyruvate metabolism	W5A874	194	Dihydrolipoyl dehydrogenase OS=Triticum aestivum OX=4565 PE=3 SV=1
osa00620 Pyruvate metabolism	A0A3B6N0L8	295	Dihydrolipoamide acetyltransferase component of pyruvate dehydrogenase complex OS=Triticum aestivum OX=4565 PE=3 SV=1
osa00620 Pyruvate metabolism	A0A3B6LVU2	102	Putative lactoylglutathione lyase(predicted) OS=Triticum aestivum OX=4565 PE=4 SV=1
osa00620 Pyruvate metabolism	A0A3B6N0J3	99	Putative lactoylglutathione lyase(predicted) OS=Triticum aestivum OX=4565 PE=4 SV=1
osa00620 Pyruvate metabolism	A0A3B6N0J3	241	Putative lactoylglutathione lyase(predicted) OS=Triticum aestivum OX=4565 PE=4 SV=1
osa00620 Pyruvate metabolism	A0A3B6N0J3	309	Putative lactoylglutathione lyase(predicted) OS=Triticum aestivum OX=4565 PE=4 SV=1
osa00620 Pyruvate metabolism	A0A3B6N0J3	102	Putative lactoylglutathione lyase(predicted) OS=Triticum aestivum OX=4565 PE=4 SV=1
osa00620 Pyruvate metabolism	A0A3B6N0J3	236	Putative lactoylglutathione lyase(predicted) OS=Triticum aestivum OX=4565 PE=4 SV=1
osa00620 Pyruvate metabolism	A0A3B5ZRK2	60	"""Putative lactoylglutathione lyase, chloroplast(predicted) OS=Triticum aestivum OX=4565 PE=4 SV=1"""
osa00620 Pyruvate metabolism	A0A3B5ZRK2	57	"""Putative lactoylglutathione lyase, chloroplast(predicted) OS=Triticum aestivum OX=4565 PE=4 SV=1"""
osa00620 Pyruvate metabolism	A0A3B5ZRK2	132	"""Putative lactoylglutathione lyase, chloroplast(predicted) OS=Triticum aestivum OX=4565 PE=4 SV=1"""
osa00620 Pyruvate metabolism	A0A3B6LSL8	137	Malate dehydrogenase OS=Triticum aestivum OX=4565 PE=3 SV=1
osa00620 Pyruvate metabolism	A0A3B6LSL8	342	Malate dehydrogenase OS=Triticum aestivum OX=4565 PE=3 SV=1
osa00620 Pyruvate metabolism	A0A3B6UBB9	365	Malate dehydrogenase OS=Triticum aestivum OX=4565 PE=3 SV=1
osa00620 Pyruvate metabolism	A0A3B6UBB9	374	Malate dehydrogenase OS=Triticum aestivum OX=4565 PE=3 SV=1
osa00620 Pyruvate metabolism	A0A3B6RJT2	232	"""Malate dehydrogenase, chloroplastic(predicted) OS=Triticum aestivum OX=4565 PE=3 SV=1"""
osa00620 Pyruvate metabolism	A0A3B5Y1S3	27	"""Pyruvate, phosphate dikinase OS=Triticum aestivum OX=4565 PE=4 SV=1"""
osa00620 Pyruvate metabolism	A0A3B6TRB9	367	Malate dehydrogenase(predicted) OS=Triticum aestivum OX=4565 PE=4 SV=1
osa00620 Pyruvate metabolism	A0A3B6TRB9	261	Malate dehydrogenase(predicted) OS=Triticum aestivum OX=4565 PE=4 SV=1
osa00620 Pyruvate metabolism	A0A3B6TRB9	344	Malate dehydrogenase(predicted) OS=Triticum aestivum OX=4565 PE=4 SV=1
osa00620 Pyruvate metabolism	A0A3B6TRB9	376	Malate dehydrogenase(predicted) OS=Triticum aestivum OX=4565 PE=4 SV=1
osa00620 Pyruvate metabolism	A0A3B6TRB9	219	Malate dehydrogenase(predicted) OS=Triticum aestivum OX=4565 PE=4 SV=1
osa00620 Pyruvate metabolism	W5C3E3	344	Pyruvate dehydrogenase E1 component subunit alpha OS=Triticum aestivum OX=4565 GN=CAMPLR22A2D_LOCUS100 PE=4 SV=1
osa00620 Pyruvate metabolism	W5C3E3	139	Pyruvate dehydrogenase E1 component subunit alpha OS=Triticum aestivum OX=4565 GN=CAMPLR22A2D_LOCUS100 PE=4 SV=1
osa00620 Pyruvate metabolism	A0A3B6I7C3	181	Dihydrolipoamide acetyltransferase component of pyruvate dehydrogenase complex OS=Triticum aestivum OX=4565 PE=3 SV=1
osa00620 Pyruvate metabolism	A0A3B6TQG1	77	Pyruvate dehydrogenase E1 component subunit beta OS=Triticum aestivum OX=4565 PE=4 SV=1
osa00620 Pyruvate metabolism	A0A3B6TQG1	82	Pyruvate dehydrogenase E1 component subunit beta OS=Triticum aestivum OX=4565 PE=4 SV=1
osa04120 Ubiquitin mediated proteolysis	A0A3B6D710	801	UBA_e1_C domain-containing protein OS=Triticum aestivum OX=4565 PE=3 SV=1
osa03060 Protein export	A0A3B6FKQ2	356	Protein translocase subunit SecA OS=Triticum aestivum OX=4565 PE=3 SV=1
osa03060 Protein export	A0A3B6FKQ2	646	Protein translocase subunit SecA OS=Triticum aestivum OX=4565 PE=3 SV=1
osa03060 Protein export	A0A3B6FKQ2	587	Protein translocase subunit SecA OS=Triticum aestivum OX=4565 PE=3 SV=1
osa03060 Protein export	A0A3B6G1D0	174	SRP54 domain-containing protein OS=Triticum aestivum OX=4565 PE=4 SV=1
osa03060 Protein export	A0A3B6G1D0	232	SRP54 domain-containing protein OS=Triticum aestivum OX=4565 PE=4 SV=1
osa03060 Protein export	A0A3B6MQ23	408	"""Preprotein translocase subunit SECY, chloroplastic(predicted) OS=Triticum aestivum OX=4565 PE=3 SV=1"""
osa03060 Protein export	A0A3B6JI96	533	SRP54 domain-containing protein OS=Triticum aestivum OX=4565 PE=3 SV=1
osa03060 Protein export	A0A3B6JI96	225	SRP54 domain-containing protein OS=Triticum aestivum OX=4565 PE=3 SV=1
osa03060 Protein export	A0A3B6JI96	97	SRP54 domain-containing protein OS=Triticum aestivum OX=4565 PE=3 SV=1
osa03060 Protein export	A0A3B6JI96	226	SRP54 domain-containing protein OS=Triticum aestivum OX=4565 PE=3 SV=1
osa00520 Amino sugar and nucleotide sugar metabolism	A0A3B5ZZG3	45	Phosphotransferase OS=Triticum aestivum OX=4565 PE=3 SV=1
osa00520 Amino sugar and nucleotide sugar metabolism	A0A3B6SE12	286	PfkB domain-containing protein OS=Triticum aestivum OX=4565 PE=4 SV=1
osa00520 Amino sugar and nucleotide sugar metabolism	W5DZS4	314	NAD(P)-bd_dom domain-containing protein OS=Triticum aestivum OX=4565 PE=4 SV=1
osa00520 Amino sugar and nucleotide sugar metabolism	A0A3B6MTB1	538	Glucose-6-phosphate isomerase OS=Triticum aestivum OX=4565 PE=3 SV=1
osa00520 Amino sugar and nucleotide sugar metabolism	A0A3B6IU00	296	Putative rhamnose biosynthetic enzyme 1(predicted) OS=Triticum aestivum OX=4565 PE=4 SV=1
osa00520 Amino sugar and nucleotide sugar metabolism	A0A3B6JFE5	301	Alpha-L-AF_C domain-containing protein OS=Triticum aestivum OX=4565 PE=4 SV=1
osa00520 Amino sugar and nucleotide sugar metabolism	A0A3B6KSU0	254	Glucose-1-phosphate adenylyltransferase OS=Triticum aestivum OX=4565 PE=3 SV=1
osa00520 Amino sugar and nucleotide sugar metabolism	A0A3B5ZX46	389	Epimerase domain-containing protein OS=Triticum aestivum OX=4565 PE=4 SV=1
osa00450 Selenocompound metabolism	A0A3B6AR76	133	ATP sulfurylase(predicted) OS=Triticum aestivum OX=4565 PE=4 SV=1
osa00450 Selenocompound metabolism	A0A3B6LDV5	149	5-methyltetrahydropteroyltriglutamate--homocysteine methyltransferase(predicted) OS=Triticum aestivum OX=4565 PE=3 SV=1
osa00450 Selenocompound metabolism	A0A3B6LDV5	685	5-methyltetrahydropteroyltriglutamate--homocysteine methyltransferase(predicted) OS=Triticum aestivum OX=4565 PE=3 SV=1
osa00450 Selenocompound metabolism	A0A3B6LDV5	373	5-methyltetrahydropteroyltriglutamate--homocysteine methyltransferase(predicted) OS=Triticum aestivum OX=4565 PE=3 SV=1
osa00450 Selenocompound metabolism	A0A3B6LDV5	286	5-methyltetrahydropteroyltriglutamate--homocysteine methyltransferase(predicted) OS=Triticum aestivum OX=4565 PE=3 SV=1
osa00450 Selenocompound metabolism	A0A3B6LDV5	280	5-methyltetrahydropteroyltriglutamate--homocysteine methyltransferase(predicted) OS=Triticum aestivum OX=4565 PE=3 SV=1
osa00450 Selenocompound metabolism	A0A3B6LDV5	746	5-methyltetrahydropteroyltriglutamate--homocysteine methyltransferase(predicted) OS=Triticum aestivum OX=4565 PE=3 SV=1
osa00450 Selenocompound metabolism	A0A3B6LDV5	751	5-methyltetrahydropteroyltriglutamate--homocysteine methyltransferase(predicted) OS=Triticum aestivum OX=4565 PE=3 SV=1
osa00450 Selenocompound metabolism	A0A3B6LDV5	475	5-methyltetrahydropteroyltriglutamate--homocysteine methyltransferase(predicted) OS=Triticum aestivum OX=4565 PE=3 SV=1
osa00450 Selenocompound metabolism	A0A3B6LDV5	407	5-methyltetrahydropteroyltriglutamate--homocysteine methyltransferase(predicted) OS=Triticum aestivum OX=4565 PE=3 SV=1
osa00450 Selenocompound metabolism	A0A3B6LDV5	464	5-methyltetrahydropteroyltriglutamate--homocysteine methyltransferase(predicted) OS=Triticum aestivum OX=4565 PE=3 SV=1
osa00450 Selenocompound metabolism	A0A3B6LDV5	715	5-methyltetrahydropteroyltriglutamate--homocysteine methyltransferase(predicted) OS=Triticum aestivum OX=4565 PE=3 SV=1
osa00450 Selenocompound metabolism	A0A3B6LDV5	413	5-methyltetrahydropteroyltriglutamate--homocysteine methyltransferase(predicted) OS=Triticum aestivum OX=4565 PE=3 SV=1
osa00450 Selenocompound metabolism	A0A3B6LDV5	432	5-methyltetrahydropteroyltriglutamate--homocysteine methyltransferase(predicted) OS=Triticum aestivum OX=4565 PE=3 SV=1
osa00450 Selenocompound metabolism	A0A3B6LDV5	43	5-methyltetrahydropteroyltriglutamate--homocysteine methyltransferase(predicted) OS=Triticum aestivum OX=4565 PE=3 SV=1
osa00450 Selenocompound metabolism	A0A3B6LDV5	54	5-methyltetrahydropteroyltriglutamate--homocysteine methyltransferase(predicted) OS=Triticum aestivum OX=4565 PE=3 SV=1
osa00450 Selenocompound metabolism	A0A3B6C3T9	190	Thioredoxin reductase OS=Triticum aestivum OX=4565 PE=3 SV=1
osa00450 Selenocompound metabolism	A0A3B6C3T9	304	Thioredoxin reductase OS=Triticum aestivum OX=4565 PE=3 SV=1
osa00450 Selenocompound metabolism	A0A3B6C3T9	418	Thioredoxin reductase OS=Triticum aestivum OX=4565 PE=3 SV=1
osa00450 Selenocompound metabolism	A0A3B6C3T9	507	Thioredoxin reductase OS=Triticum aestivum OX=4565 PE=3 SV=1
osa00450 Selenocompound metabolism	A0A3B6C3T9	420	Thioredoxin reductase OS=Triticum aestivum OX=4565 PE=3 SV=1
osa00450 Selenocompound metabolism	A0A3B6JDD4	142	5-methyltetrahydropteroyltriglutamate--homocysteine methyltransferase(predicted) OS=Triticum aestivum OX=4565 PE=3 SV=1
osa00450 Selenocompound metabolism	A0A3B6C0B5	356	ATP sulfurylase(predicted) OS=Triticum aestivum OX=4565 PE=4 SV=1
osa00710 Carbon fixation in photosynthetic organisms	A0A3B6GQZ6	149	Triosephosphat-isomerase(predicted) OS=Triticum aestivum OX=4565 PE=3 SV=1
osa00710 Carbon fixation in photosynthetic organisms	W5EDL3	367	Fructose-bisphosphate aldolase OS=Triticum aestivum OX=4565 GN=FBA5 PE=3 SV=1
osa00710 Carbon fixation in photosynthetic organisms	W5EDL3	50	Fructose-bisphosphate aldolase OS=Triticum aestivum OX=4565 GN=FBA5 PE=3 SV=1
osa00710 Carbon fixation in photosynthetic organisms	W5EDL3	378	Fructose-bisphosphate aldolase OS=Triticum aestivum OX=4565 GN=FBA5 PE=3 SV=1
osa00710 Carbon fixation in photosynthetic organisms	W5EDL3	47	Fructose-bisphosphate aldolase OS=Triticum aestivum OX=4565 GN=FBA5 PE=3 SV=1
osa00710 Carbon fixation in photosynthetic organisms	W5C9Y4	138	Ribulose bisphosphate carboxylase small chain OS=Triticum aestivum OX=4565 GN=rbcS PE=3 SV=1
osa00710 Carbon fixation in photosynthetic organisms	W5G4A2	334	Fructose-bisphosphate aldolase OS=Triticum aestivum OX=4565 GN=FBA9 PE=3 SV=1
osa00710 Carbon fixation in photosynthetic organisms	W5G4A2	68	Fructose-bisphosphate aldolase OS=Triticum aestivum OX=4565 GN=FBA9 PE=3 SV=1
osa00710 Carbon fixation in photosynthetic organisms	W5G4A2	381	Fructose-bisphosphate aldolase OS=Triticum aestivum OX=4565 GN=FBA9 PE=3 SV=1
osa00710 Carbon fixation in photosynthetic organisms	W5G4A2	279	Fructose-bisphosphate aldolase OS=Triticum aestivum OX=4565 GN=FBA9 PE=3 SV=1
osa00710 Carbon fixation in photosynthetic organisms	W5G4A2	47	Fructose-bisphosphate aldolase OS=Triticum aestivum OX=4565 GN=FBA9 PE=3 SV=1
osa00710 Carbon fixation in photosynthetic organisms	W5G4A2	265	Fructose-bisphosphate aldolase OS=Triticum aestivum OX=4565 GN=FBA9 PE=3 SV=1
osa00710 Carbon fixation in photosynthetic organisms	W5G4A2	375	Fructose-bisphosphate aldolase OS=Triticum aestivum OX=4565 GN=FBA9 PE=3 SV=1
osa00710 Carbon fixation in photosynthetic organisms	W5G4A2	344	Fructose-bisphosphate aldolase OS=Triticum aestivum OX=4565 GN=FBA9 PE=3 SV=1
osa00710 Carbon fixation in photosynthetic organisms	W5G4A2	44	Fructose-bisphosphate aldolase OS=Triticum aestivum OX=4565 GN=FBA9 PE=3 SV=1
osa00710 Carbon fixation in photosynthetic organisms	W5G4A2	355	Fructose-bisphosphate aldolase OS=Triticum aestivum OX=4565 GN=FBA9 PE=3 SV=1
osa00710 Carbon fixation in photosynthetic organisms	A0A3B6LSL8	137	Malate dehydrogenase OS=Triticum aestivum OX=4565 PE=3 SV=1
osa00710 Carbon fixation in photosynthetic organisms	A0A3B6LSL8	342	Malate dehydrogenase OS=Triticum aestivum OX=4565 PE=3 SV=1
osa00710 Carbon fixation in photosynthetic organisms	A0A3B6JMT4	123	Glyceraldehyde-3-phosphate dehydrogenase OS=Triticum aestivum OX=4565 PE=3 SV=1
osa00710 Carbon fixation in photosynthetic organisms	A0A3B6JMT4	251	Glyceraldehyde-3-phosphate dehydrogenase OS=Triticum aestivum OX=4565 PE=3 SV=1
osa00710 Carbon fixation in photosynthetic organisms	A0A3B6JMT4	303	Glyceraldehyde-3-phosphate dehydrogenase OS=Triticum aestivum OX=4565 PE=3 SV=1
osa00710 Carbon fixation in photosynthetic organisms	A0A3B6JMT4	305	Glyceraldehyde-3-phosphate dehydrogenase OS=Triticum aestivum OX=4565 PE=3 SV=1
osa00710 Carbon fixation in photosynthetic organisms	A0A3B6JMT4	79	Glyceraldehyde-3-phosphate dehydrogenase OS=Triticum aestivum OX=4565 PE=3 SV=1
osa00710 Carbon fixation in photosynthetic organisms	A0A3B6JMT4	77	Glyceraldehyde-3-phosphate dehydrogenase OS=Triticum aestivum OX=4565 PE=3 SV=1
osa00710 Carbon fixation in photosynthetic organisms	A0A3B6JMT4	132	Glyceraldehyde-3-phosphate dehydrogenase OS=Triticum aestivum OX=4565 PE=3 SV=1
osa00710 Carbon fixation in photosynthetic organisms	A0A3B6JMT4	343	Glyceraldehyde-3-phosphate dehydrogenase OS=Triticum aestivum OX=4565 PE=3 SV=1
osa00710 Carbon fixation in photosynthetic organisms	A0A3B6PGE1	148	Putative ribose-5-phosphate isomerase(predicted) OS=Triticum aestivum OX=4565 PE=3 SV=1
osa00710 Carbon fixation in photosynthetic organisms	A0A3B6TRB9	367	Malate dehydrogenase(predicted) OS=Triticum aestivum OX=4565 PE=4 SV=1
osa00710 Carbon fixation in photosynthetic organisms	A0A3B6TRB9	261	Malate dehydrogenase(predicted) OS=Triticum aestivum OX=4565 PE=4 SV=1
osa00710 Carbon fixation in photosynthetic organisms	A0A3B6TRB9	344	Malate dehydrogenase(predicted) OS=Triticum aestivum OX=4565 PE=4 SV=1
osa00710 Carbon fixation in photosynthetic organisms	A0A3B6TRB9	376	Malate dehydrogenase(predicted) OS=Triticum aestivum OX=4565 PE=4 SV=1
osa00710 Carbon fixation in photosynthetic organisms	A0A3B6TRB9	219	Malate dehydrogenase(predicted) OS=Triticum aestivum OX=4565 PE=4 SV=1
osa00710 Carbon fixation in photosynthetic organisms	P46285	258	"""Sedoheptulose-1,7-bisphosphatase, chloroplastic OS=Triticum aestivum OX=4565 PE=2 SV=1"""
osa00710 Carbon fixation in photosynthetic organisms	P09195	401	"""Fructose-1,6-bisphosphatase, chloroplastic OS=Triticum aestivum OX=4565 GN=FBP PE=2 SV=1"""
osa00710 Carbon fixation in photosynthetic organisms	P09195	306	"""Fructose-1,6-bisphosphatase, chloroplastic OS=Triticum aestivum OX=4565 GN=FBP PE=2 SV=1"""
osa00710 Carbon fixation in photosynthetic organisms	P09195	344	"""Fructose-1,6-bisphosphatase, chloroplastic OS=Triticum aestivum OX=4565 GN=FBP PE=2 SV=1"""
osa00710 Carbon fixation in photosynthetic organisms	P09195	279	"""Fructose-1,6-bisphosphatase, chloroplastic OS=Triticum aestivum OX=4565 GN=FBP PE=2 SV=1"""
osa00710 Carbon fixation in photosynthetic organisms	P09195	404	"""Fructose-1,6-bisphosphatase, chloroplastic OS=Triticum aestivum OX=4565 GN=FBP PE=2 SV=1"""
osa00710 Carbon fixation in photosynthetic organisms	P09195	135	"""Fructose-1,6-bisphosphatase, chloroplastic OS=Triticum aestivum OX=4565 GN=FBP PE=2 SV=1"""
osa00710 Carbon fixation in photosynthetic organisms	P09195	313	"""Fructose-1,6-bisphosphatase, chloroplastic OS=Triticum aestivum OX=4565 GN=FBP PE=2 SV=1"""
osa00710 Carbon fixation in photosynthetic organisms	W5E5Z3	154	Ribulose-phosphate 3-epimerase OS=Triticum aestivum OX=4565 PE=3 SV=1
osa00710 Carbon fixation in photosynthetic organisms	W5E5Z3	260	Ribulose-phosphate 3-epimerase OS=Triticum aestivum OX=4565 PE=3 SV=1
osa00710 Carbon fixation in photosynthetic organisms	A0A3B6B1C5	238	Glyceraldehyde-3-phosphate dehydrogenase OS=Triticum aestivum OX=4565 PE=3 SV=1
osa00710 Carbon fixation in photosynthetic organisms	A0A3B6B1C5	67	Glyceraldehyde-3-phosphate dehydrogenase OS=Triticum aestivum OX=4565 PE=3 SV=1
osa00710 Carbon fixation in photosynthetic organisms	A0A3B6B1C5	233	Glyceraldehyde-3-phosphate dehydrogenase OS=Triticum aestivum OX=4565 PE=3 SV=1
osa00710 Carbon fixation in photosynthetic organisms	A0A3B6B1C5	317	Glyceraldehyde-3-phosphate dehydrogenase OS=Triticum aestivum OX=4565 PE=3 SV=1
osa00710 Carbon fixation in photosynthetic organisms	A0A3B6B1C5	182	Glyceraldehyde-3-phosphate dehydrogenase OS=Triticum aestivum OX=4565 PE=3 SV=1
osa00710 Carbon fixation in photosynthetic organisms	A0A3B6B1C5	292	Glyceraldehyde-3-phosphate dehydrogenase OS=Triticum aestivum OX=4565 PE=3 SV=1
osa00710 Carbon fixation in photosynthetic organisms	A0A3B6B1C5	183	Glyceraldehyde-3-phosphate dehydrogenase OS=Triticum aestivum OX=4565 PE=3 SV=1
osa00710 Carbon fixation in photosynthetic organisms	A0A3B6B1C5	175	Glyceraldehyde-3-phosphate dehydrogenase OS=Triticum aestivum OX=4565 PE=3 SV=1
osa00710 Carbon fixation in photosynthetic organisms	A0A3B6B1C5	140	Glyceraldehyde-3-phosphate dehydrogenase OS=Triticum aestivum OX=4565 PE=3 SV=1
osa00710 Carbon fixation in photosynthetic organisms	A0A3B6MY99	342	Malate dehydrogenase OS=Triticum aestivum OX=4565 PE=3 SV=1
osa00710 Carbon fixation in photosynthetic organisms	A0A077RSI3	70	Triosephosphat-isomerase(predicted) OS=Triticum aestivum OX=4565 GN=TRAES_3BF079100070CFD_c1 PE=3 SV=1
osa00710 Carbon fixation in photosynthetic organisms	A0A077RSI3	194	Triosephosphat-isomerase(predicted) OS=Triticum aestivum OX=4565 GN=TRAES_3BF079100070CFD_c1 PE=3 SV=1
osa00710 Carbon fixation in photosynthetic organisms	A0A3B6EEA7	149	Triosephosphat-isomerase(predicted) OS=Triticum aestivum OX=4565 PE=3 SV=1
osa00710 Carbon fixation in photosynthetic organisms	A0A3B6EEA7	4	Triosephosphat-isomerase(predicted) OS=Triticum aestivum OX=4565 PE=3 SV=1
osa00710 Carbon fixation in photosynthetic organisms	A0A3B6EEA7	194	Triosephosphat-isomerase(predicted) OS=Triticum aestivum OX=4565 PE=3 SV=1
osa00710 Carbon fixation in photosynthetic organisms	A0A3B6EEA7	70	Triosephosphat-isomerase(predicted) OS=Triticum aestivum OX=4565 PE=3 SV=1
osa00710 Carbon fixation in photosynthetic organisms	A0A3B6EEA7	55	Triosephosphat-isomerase(predicted) OS=Triticum aestivum OX=4565 PE=3 SV=1
osa00710 Carbon fixation in photosynthetic organisms	A0A3B6GYS8	254	FBPase domain-containing protein OS=Triticum aestivum OX=4565 PE=3 SV=1
osa00710 Carbon fixation in photosynthetic organisms	A0A3B6GYS8	229	FBPase domain-containing protein OS=Triticum aestivum OX=4565 PE=3 SV=1
osa00710 Carbon fixation in photosynthetic organisms	A0A3B6GYS8	275	FBPase domain-containing protein OS=Triticum aestivum OX=4565 PE=3 SV=1
osa00710 Carbon fixation in photosynthetic organisms	A0A3B6GYS8	80	FBPase domain-containing protein OS=Triticum aestivum OX=4565 PE=3 SV=1
osa00710 Carbon fixation in photosynthetic organisms	A0A3B6GYS8	220	FBPase domain-containing protein OS=Triticum aestivum OX=4565 PE=3 SV=1
osa00710 Carbon fixation in photosynthetic organisms	A0A3B6GYS8	316	FBPase domain-containing protein OS=Triticum aestivum OX=4565 PE=3 SV=1
osa00710 Carbon fixation in photosynthetic organisms	A0A3B5ZZM6	74	Phosphoglycerate kinase OS=Triticum aestivum OX=4565 PE=3 SV=1
osa00710 Carbon fixation in photosynthetic organisms	A0A3B5ZZM6	271	Phosphoglycerate kinase OS=Triticum aestivum OX=4565 PE=3 SV=1
osa00710 Carbon fixation in photosynthetic organisms	A0A3B5ZZM6	127	Phosphoglycerate kinase OS=Triticum aestivum OX=4565 PE=3 SV=1
osa00710 Carbon fixation in photosynthetic organisms	A0A3B5ZZM6	418	Phosphoglycerate kinase OS=Triticum aestivum OX=4565 PE=3 SV=1
osa00710 Carbon fixation in photosynthetic organisms	A0A3B5ZZM6	194	Phosphoglycerate kinase OS=Triticum aestivum OX=4565 PE=3 SV=1
osa00710 Carbon fixation in photosynthetic organisms	A0A3B5ZZM6	138	Phosphoglycerate kinase OS=Triticum aestivum OX=4565 PE=3 SV=1
osa00710 Carbon fixation in photosynthetic organisms	A0A3B5ZZM6	198	Phosphoglycerate kinase OS=Triticum aestivum OX=4565 PE=3 SV=1
osa00710 Carbon fixation in photosynthetic organisms	A0A3B5ZZM6	163	Phosphoglycerate kinase OS=Triticum aestivum OX=4565 PE=3 SV=1
osa00710 Carbon fixation in photosynthetic organisms	A0A3B5ZZM6	205	Phosphoglycerate kinase OS=Triticum aestivum OX=4565 PE=3 SV=1
osa00710 Carbon fixation in photosynthetic organisms	A0A3B5ZZM6	87	Phosphoglycerate kinase OS=Triticum aestivum OX=4565 PE=3 SV=1
osa00710 Carbon fixation in photosynthetic organisms	A0A3B5ZZM6	162	Phosphoglycerate kinase OS=Triticum aestivum OX=4565 PE=3 SV=1
osa00710 Carbon fixation in photosynthetic organisms	A0A3B5ZZM6	260	Phosphoglycerate kinase OS=Triticum aestivum OX=4565 PE=3 SV=1
osa00710 Carbon fixation in photosynthetic organisms	A0A3B5ZZM6	410	Phosphoglycerate kinase OS=Triticum aestivum OX=4565 PE=3 SV=1
osa00710 Carbon fixation in photosynthetic organisms	P26302	123	"""Phosphoribulokinase, chloroplastic OS=Triticum aestivum OX=4565 PE=2 SV=1"""
osa00710 Carbon fixation in photosynthetic organisms	P26302	274	"""Phosphoribulokinase, chloroplastic OS=Triticum aestivum OX=4565 PE=2 SV=1"""
osa00710 Carbon fixation in photosynthetic organisms	P26302	209	"""Phosphoribulokinase, chloroplastic OS=Triticum aestivum OX=4565 PE=2 SV=1"""
osa00710 Carbon fixation in photosynthetic organisms	P26302	225	"""Phosphoribulokinase, chloroplastic OS=Triticum aestivum OX=4565 PE=2 SV=1"""
osa00710 Carbon fixation in photosynthetic organisms	P26302	232	"""Phosphoribulokinase, chloroplastic OS=Triticum aestivum OX=4565 PE=2 SV=1"""
osa00710 Carbon fixation in photosynthetic organisms	P26302	300	"""Phosphoribulokinase, chloroplastic OS=Triticum aestivum OX=4565 PE=2 SV=1"""
osa00710 Carbon fixation in photosynthetic organisms	P26302	143	"""Phosphoribulokinase, chloroplastic OS=Triticum aestivum OX=4565 PE=2 SV=1"""
osa00710 Carbon fixation in photosynthetic organisms	A0A3B6UBB9	365	Malate dehydrogenase OS=Triticum aestivum OX=4565 PE=3 SV=1
osa00710 Carbon fixation in photosynthetic organisms	A0A3B6UBB9	374	Malate dehydrogenase OS=Triticum aestivum OX=4565 PE=3 SV=1
osa00710 Carbon fixation in photosynthetic organisms	W5F0E6	84	Ribulose bisphosphate carboxylase small chain OS=Triticum aestivum OX=4565 GN=rbcS PE=1 SV=1
osa00710 Carbon fixation in photosynthetic organisms	W5F0E6	174	Ribulose bisphosphate carboxylase small chain OS=Triticum aestivum OX=4565 GN=rbcS PE=1 SV=1
osa00710 Carbon fixation in photosynthetic organisms	W5F0E6	165	Ribulose bisphosphate carboxylase small chain OS=Triticum aestivum OX=4565 GN=rbcS PE=1 SV=1
osa00710 Carbon fixation in photosynthetic organisms	W5F0E6	138	Ribulose bisphosphate carboxylase small chain OS=Triticum aestivum OX=4565 GN=rbcS PE=1 SV=1
osa00710 Carbon fixation in photosynthetic organisms	A0A3B6RJT2	232	"""Malate dehydrogenase, chloroplastic(predicted) OS=Triticum aestivum OX=4565 PE=3 SV=1"""
osa00710 Carbon fixation in photosynthetic organisms	A0A3B5Y1S3	27	"""Pyruvate, phosphate dikinase OS=Triticum aestivum OX=4565 PE=4 SV=1"""
osa00710 Carbon fixation in photosynthetic organisms	A0A3B6LR33	294	"""Triosephosphate isomerase, chloroplastic(predicted) OS=Triticum aestivum OX=4565 PE=3 SV=1"""
osa00710 Carbon fixation in photosynthetic organisms	A0A3B6LR33	191	"""Triosephosphate isomerase, chloroplastic(predicted) OS=Triticum aestivum OX=4565 PE=3 SV=1"""
osa00710 Carbon fixation in photosynthetic organisms	A0A3B6LR33	154	"""Triosephosphate isomerase, chloroplastic(predicted) OS=Triticum aestivum OX=4565 PE=3 SV=1"""
osa00710 Carbon fixation in photosynthetic organisms	A0A3B6LR33	265	"""Triosephosphate isomerase, chloroplastic(predicted) OS=Triticum aestivum OX=4565 PE=3 SV=1"""
osa00710 Carbon fixation in photosynthetic organisms	A0A3B6LR33	181	"""Triosephosphate isomerase, chloroplastic(predicted) OS=Triticum aestivum OX=4565 PE=3 SV=1"""
osa00710 Carbon fixation in photosynthetic organisms	A0A3B6LR33	188	"""Triosephosphate isomerase, chloroplastic(predicted) OS=Triticum aestivum OX=4565 PE=3 SV=1"""
osa00710 Carbon fixation in photosynthetic organisms	A0A3B5Z298	253	Phosphoglycerate kinase OS=Triticum aestivum OX=4565 PE=3 SV=1
osa00710 Carbon fixation in photosynthetic organisms	D8L9K9	74	"""Fructose-1,6-bisphosphatase, cytosolic,putative,expressed OS=Triticum aestivum OX=4565 GN=TAA_ctg0464b.00040.1 PE=3 SV=1"""
osa00710 Carbon fixation in photosynthetic organisms	D8L9K9	339	"""Fructose-1,6-bisphosphatase, cytosolic,putative,expressed OS=Triticum aestivum OX=4565 GN=TAA_ctg0464b.00040.1 PE=3 SV=1"""
osa00710 Carbon fixation in photosynthetic organisms	D8L9K9	53	"""Fructose-1,6-bisphosphatase, cytosolic,putative,expressed OS=Triticum aestivum OX=4565 GN=TAA_ctg0464b.00040.1 PE=3 SV=1"""
osa00710 Carbon fixation in photosynthetic organisms	D8L9K9	210	"""Fructose-1,6-bisphosphatase, cytosolic,putative,expressed OS=Triticum aestivum OX=4565 GN=TAA_ctg0464b.00040.1 PE=3 SV=1"""
osa00710 Carbon fixation in photosynthetic organisms	D8L9K9	228	"""Fructose-1,6-bisphosphatase, cytosolic,putative,expressed OS=Triticum aestivum OX=4565 GN=TAA_ctg0464b.00040.1 PE=3 SV=1"""
osa00710 Carbon fixation in photosynthetic organisms	D8L9K9	111	"""Fructose-1,6-bisphosphatase, cytosolic,putative,expressed OS=Triticum aestivum OX=4565 GN=TAA_ctg0464b.00040.1 PE=3 SV=1"""
osa00710 Carbon fixation in photosynthetic organisms	D8L9K9	220	"""Fructose-1,6-bisphosphatase, cytosolic,putative,expressed OS=Triticum aestivum OX=4565 GN=TAA_ctg0464b.00040.1 PE=3 SV=1"""
osa00710 Carbon fixation in photosynthetic organisms	A0A3B6KN33	157	Triosephosphate isomerase(predicted) OS=Triticum aestivum OX=4565 PE=3 SV=1
osa00710 Carbon fixation in photosynthetic organisms	A0A3B6QCR5	49	Putative ribose-5-phosphate isomerase(predicted) OS=Triticum aestivum OX=4565 PE=3 SV=1
osa00710 Carbon fixation in photosynthetic organisms	A0A3B6QCR5	100	Putative ribose-5-phosphate isomerase(predicted) OS=Triticum aestivum OX=4565 PE=3 SV=1
osa00710 Carbon fixation in photosynthetic organisms	A0A3B6QCR5	235	Putative ribose-5-phosphate isomerase(predicted) OS=Triticum aestivum OX=4565 PE=3 SV=1
osa00710 Carbon fixation in photosynthetic organisms	A0A3B6QCR5	150	Putative ribose-5-phosphate isomerase(predicted) OS=Triticum aestivum OX=4565 PE=3 SV=1
osa00310 Lysine degradation	W5A874	147	Dihydrolipoyl dehydrogenase OS=Triticum aestivum OX=4565 PE=3 SV=1
osa00310 Lysine degradation	W5A874	439	Dihydrolipoyl dehydrogenase OS=Triticum aestivum OX=4565 PE=3 SV=1
osa00310 Lysine degradation	W5A874	272	Dihydrolipoyl dehydrogenase OS=Triticum aestivum OX=4565 PE=3 SV=1
osa00310 Lysine degradation	W5A874	173	Dihydrolipoyl dehydrogenase OS=Triticum aestivum OX=4565 PE=3 SV=1
osa00310 Lysine degradation	W5A874	194	Dihydrolipoyl dehydrogenase OS=Triticum aestivum OX=4565 PE=3 SV=1
osa00073 Cutin, suberine and wax biosynthesis	E7D433	139	EF-hand calcium-binding protein OS=Triticum aestivum OX=4565 GN=Clo3 PE=2 SV=1
osa00564 Glycerophospholipid metabolism	A0A3B6GQ38	203	Abhydrolase_2 domain-containing protein OS=Triticum aestivum OX=4565 PE=4 SV=1
osa00564 Glycerophospholipid metabolism	A0A3B6GQ38	173	Abhydrolase_2 domain-containing protein OS=Triticum aestivum OX=4565 PE=4 SV=1
osa00564 Glycerophospholipid metabolism	W5D4Q6	286	Phospholipase D OS=Triticum aestivum OX=4565 GN=TRAES_3BF048200040CFD_c1 PE=3 SV=1
osa00564 Glycerophospholipid metabolism	W5D4Q6	207	Phospholipase D OS=Triticum aestivum OX=4565 GN=TRAES_3BF048200040CFD_c1 PE=3 SV=1
osa03050 Proteasome	A0A3B6SDN7	240	Proteasome subunit alpha type OS=Triticum aestivum OX=4565 PE=3 SV=1
osa03050 Proteasome	A0A2X0S6V5	371	PCI domain-containing protein OS=Triticum aestivum OX=4565 GN=CAMPLR22A2D_LOCUS3122 PE=4 SV=1
osa03050 Proteasome	A0A2X0S6V5	295	PCI domain-containing protein OS=Triticum aestivum OX=4565 GN=CAMPLR22A2D_LOCUS3122 PE=4 SV=1
osa00220 Arginine biosynthesis	A0A3B6PR35	112	Aspartate aminotransferase OS=Triticum aestivum OX=4565 PE=4 SV=1
osa00220 Arginine biosynthesis	A0A3B6PR35	426	Aspartate aminotransferase OS=Triticum aestivum OX=4565 PE=4 SV=1
osa00220 Arginine biosynthesis	A0A3B6PR35	144	Aspartate aminotransferase OS=Triticum aestivum OX=4565 PE=4 SV=1
osa00220 Arginine biosynthesis	A0A3B6PR35	257	Aspartate aminotransferase OS=Triticum aestivum OX=4565 PE=4 SV=1
osa00562 Inositol phosphate metabolism	A0A3B6GQZ6	149	Triosephosphat-isomerase(predicted) OS=Triticum aestivum OX=4565 PE=3 SV=1
osa00562 Inositol phosphate metabolism	A0A3B6LR33	294	"""Triosephosphate isomerase, chloroplastic(predicted) OS=Triticum aestivum OX=4565 PE=3 SV=1"""
osa00562 Inositol phosphate metabolism	A0A3B6LR33	191	"""Triosephosphate isomerase, chloroplastic(predicted) OS=Triticum aestivum OX=4565 PE=3 SV=1"""
osa00562 Inositol phosphate metabolism	A0A3B6LR33	154	"""Triosephosphate isomerase, chloroplastic(predicted) OS=Triticum aestivum OX=4565 PE=3 SV=1"""
osa00562 Inositol phosphate metabolism	A0A3B6LR33	265	"""Triosephosphate isomerase, chloroplastic(predicted) OS=Triticum aestivum OX=4565 PE=3 SV=1"""
osa00562 Inositol phosphate metabolism	A0A3B6LR33	181	"""Triosephosphate isomerase, chloroplastic(predicted) OS=Triticum aestivum OX=4565 PE=3 SV=1"""
osa00562 Inositol phosphate metabolism	A0A3B6LR33	188	"""Triosephosphate isomerase, chloroplastic(predicted) OS=Triticum aestivum OX=4565 PE=3 SV=1"""
osa00562 Inositol phosphate metabolism	A0A077RSI3	70	Triosephosphat-isomerase(predicted) OS=Triticum aestivum OX=4565 GN=TRAES_3BF079100070CFD_c1 PE=3 SV=1
osa00562 Inositol phosphate metabolism	A0A077RSI3	194	Triosephosphat-isomerase(predicted) OS=Triticum aestivum OX=4565 GN=TRAES_3BF079100070CFD_c1 PE=3 SV=1
osa00562 Inositol phosphate metabolism	A0A3B6KN33	157	Triosephosphate isomerase(predicted) OS=Triticum aestivum OX=4565 PE=3 SV=1
osa00562 Inositol phosphate metabolism	A0A3B6EEA7	149	Triosephosphat-isomerase(predicted) OS=Triticum aestivum OX=4565 PE=3 SV=1
osa00562 Inositol phosphate metabolism	A0A3B6EEA7	4	Triosephosphat-isomerase(predicted) OS=Triticum aestivum OX=4565 PE=3 SV=1
osa00562 Inositol phosphate metabolism	A0A3B6EEA7	194	Triosephosphat-isomerase(predicted) OS=Triticum aestivum OX=4565 PE=3 SV=1
osa00562 Inositol phosphate metabolism	A0A3B6EEA7	70	Triosephosphat-isomerase(predicted) OS=Triticum aestivum OX=4565 PE=3 SV=1
osa00562 Inositol phosphate metabolism	A0A3B6EEA7	55	Triosephosphat-isomerase(predicted) OS=Triticum aestivum OX=4565 PE=3 SV=1
osa00670 One carbon pool by folate	A0A3B6DJ31	369	Aminomethyltransferase OS=Triticum aestivum OX=4565 PE=3 SV=1
osa00670 One carbon pool by folate	A0A3B6DJ31	259	Aminomethyltransferase OS=Triticum aestivum OX=4565 PE=3 SV=1
osa00670 One carbon pool by folate	A0A3B6DJ31	368	Aminomethyltransferase OS=Triticum aestivum OX=4565 PE=3 SV=1
osa00670 One carbon pool by folate	A0A3B6DJ31	160	Aminomethyltransferase OS=Triticum aestivum OX=4565 PE=3 SV=1
osa00670 One carbon pool by folate	A0A3B6DJ31	394	Aminomethyltransferase OS=Triticum aestivum OX=4565 PE=3 SV=1
osa00670 One carbon pool by folate	A0A3B6DJ31	377	Aminomethyltransferase OS=Triticum aestivum OX=4565 PE=3 SV=1
osa00670 One carbon pool by folate	A0A3B6DJ31	211	Aminomethyltransferase OS=Triticum aestivum OX=4565 PE=3 SV=1
osa00670 One carbon pool by folate	A0A3B6DJ31	402	Aminomethyltransferase OS=Triticum aestivum OX=4565 PE=3 SV=1
osa00670 One carbon pool by folate	A0A3B6DJ31	180	Aminomethyltransferase OS=Triticum aestivum OX=4565 PE=3 SV=1
osa00670 One carbon pool by folate	A0A3B6DJ31	174	Aminomethyltransferase OS=Triticum aestivum OX=4565 PE=3 SV=1
osa00670 One carbon pool by folate	A0A3B6DJ31	321	Aminomethyltransferase OS=Triticum aestivum OX=4565 PE=3 SV=1
osa00670 One carbon pool by folate	A0A3B6DJ31	44	Aminomethyltransferase OS=Triticum aestivum OX=4565 PE=3 SV=1
osa00670 One carbon pool by folate	A0A3B6DJ31	388	Aminomethyltransferase OS=Triticum aestivum OX=4565 PE=3 SV=1
osa00670 One carbon pool by folate	A0A3B6CE87	327	Serine hydroxymethyltransferase OS=Triticum aestivum OX=4565 PE=3 SV=1
osa00670 One carbon pool by folate	A0A3B6CE87	319	Serine hydroxymethyltransferase OS=Triticum aestivum OX=4565 PE=3 SV=1
osa00670 One carbon pool by folate	A0A3B6CE87	145	Serine hydroxymethyltransferase OS=Triticum aestivum OX=4565 PE=3 SV=1
osa00670 One carbon pool by folate	A0A3B6CE87	332	Serine hydroxymethyltransferase OS=Triticum aestivum OX=4565 PE=3 SV=1
osa00670 One carbon pool by folate	A0A3B6CE87	441	Serine hydroxymethyltransferase OS=Triticum aestivum OX=4565 PE=3 SV=1
osa00670 One carbon pool by folate	A0A3B6CE87	435	Serine hydroxymethyltransferase OS=Triticum aestivum OX=4565 PE=3 SV=1
osa04626 Plant-pathogen interaction	A0A3B6KJX5	460	HATPase_c domain-containing protein OS=Triticum aestivum OX=4565 PE=3 SV=1
osa04626 Plant-pathogen interaction	A0A3B6MT71	625	HATPase_c domain-containing protein OS=Triticum aestivum OX=4565 PE=3 SV=1
osa04626 Plant-pathogen interaction	A0A3B6MT71	479	HATPase_c domain-containing protein OS=Triticum aestivum OX=4565 PE=3 SV=1
osa04626 Plant-pathogen interaction	A0A3B6MT71	161	HATPase_c domain-containing protein OS=Triticum aestivum OX=4565 PE=3 SV=1
osa04626 Plant-pathogen interaction	A0A3B6MT71	700	HATPase_c domain-containing protein OS=Triticum aestivum OX=4565 PE=3 SV=1
osa04626 Plant-pathogen interaction	A0A3B6MT71	622	HATPase_c domain-containing protein OS=Triticum aestivum OX=4565 PE=3 SV=1
osa04626 Plant-pathogen interaction	A0A3B6MT71	115	HATPase_c domain-containing protein OS=Triticum aestivum OX=4565 PE=3 SV=1
osa04626 Plant-pathogen interaction	A0A3B6MT71	460	HATPase_c domain-containing protein OS=Triticum aestivum OX=4565 PE=3 SV=1
osa04626 Plant-pathogen interaction	A0A3B6MT71	353	HATPase_c domain-containing protein OS=Triticum aestivum OX=4565 PE=3 SV=1
osa04626 Plant-pathogen interaction	A0A3B6MT71	174	HATPase_c domain-containing protein OS=Triticum aestivum OX=4565 PE=3 SV=1
osa04626 Plant-pathogen interaction	A0A3B6MT71	500	HATPase_c domain-containing protein OS=Triticum aestivum OX=4565 PE=3 SV=1
osa04141 Protein processing in endoplasmic reticulum	A0A3B6KJX5	460	HATPase_c domain-containing protein OS=Triticum aestivum OX=4565 PE=3 SV=1
osa04141 Protein processing in endoplasmic reticulum	D8L9B3	327	Protein disulfide isomerase family protein 4-1 OS=Triticum aestivum OX=4565 GN=pdil4-1 PE=2 SV=1
osa04141 Protein processing in endoplasmic reticulum	D8L9B3	81	Protein disulfide isomerase family protein 4-1 OS=Triticum aestivum OX=4565 GN=pdil4-1 PE=2 SV=1
osa04141 Protein processing in endoplasmic reticulum	D8L9B3	345	Protein disulfide isomerase family protein 4-1 OS=Triticum aestivum OX=4565 GN=pdil4-1 PE=2 SV=1
osa04141 Protein processing in endoplasmic reticulum	D8L9B3	256	Protein disulfide isomerase family protein 4-1 OS=Triticum aestivum OX=4565 GN=pdil4-1 PE=2 SV=1
osa04141 Protein processing in endoplasmic reticulum	D8L9B3	235	Protein disulfide isomerase family protein 4-1 OS=Triticum aestivum OX=4565 GN=pdil4-1 PE=2 SV=1
osa04141 Protein processing in endoplasmic reticulum	D8L9B3	358	Protein disulfide isomerase family protein 4-1 OS=Triticum aestivum OX=4565 GN=pdil4-1 PE=2 SV=1
osa04141 Protein processing in endoplasmic reticulum	A0A3B6MQ23	408	"""Preprotein translocase subunit SECY, chloroplastic(predicted) OS=Triticum aestivum OX=4565 PE=3 SV=1"""
osa04141 Protein processing in endoplasmic reticulum	A0A3B6LIR6	613	70 kDa heat shock protein(predicted) OS=Triticum aestivum OX=4565 PE=3 SV=1
osa04141 Protein processing in endoplasmic reticulum	A0A3B6LIR6	370	70 kDa heat shock protein(predicted) OS=Triticum aestivum OX=4565 PE=3 SV=1
osa04141 Protein processing in endoplasmic reticulum	A0A3B6LIR6	554	70 kDa heat shock protein(predicted) OS=Triticum aestivum OX=4565 PE=3 SV=1
osa04141 Protein processing in endoplasmic reticulum	A0A3B6LIR6	593	70 kDa heat shock protein(predicted) OS=Triticum aestivum OX=4565 PE=3 SV=1
osa04141 Protein processing in endoplasmic reticulum	A0A3B6LIR6	607	70 kDa heat shock protein(predicted) OS=Triticum aestivum OX=4565 PE=3 SV=1
osa04141 Protein processing in endoplasmic reticulum	A0A3B6LIR6	349	70 kDa heat shock protein(predicted) OS=Triticum aestivum OX=4565 PE=3 SV=1
osa04141 Protein processing in endoplasmic reticulum	A0A3B6LIR6	179	70 kDa heat shock protein(predicted) OS=Triticum aestivum OX=4565 PE=3 SV=1
osa04141 Protein processing in endoplasmic reticulum	A0A3B6LIR6	105	70 kDa heat shock protein(predicted) OS=Triticum aestivum OX=4565 PE=3 SV=1
osa04141 Protein processing in endoplasmic reticulum	A0A3B6LIR6	126	70 kDa heat shock protein(predicted) OS=Triticum aestivum OX=4565 PE=3 SV=1
osa04141 Protein processing in endoplasmic reticulum	A0A3B6LIR6	301	70 kDa heat shock protein(predicted) OS=Triticum aestivum OX=4565 PE=3 SV=1
osa04141 Protein processing in endoplasmic reticulum	A0A3B6LIR6	572	70 kDa heat shock protein(predicted) OS=Triticum aestivum OX=4565 PE=3 SV=1
osa04141 Protein processing in endoplasmic reticulum	A0A3B6LIR6	233	70 kDa heat shock protein(predicted) OS=Triticum aestivum OX=4565 PE=3 SV=1
osa04141 Protein processing in endoplasmic reticulum	A0A3B6LIR6	120	70 kDa heat shock protein(predicted) OS=Triticum aestivum OX=4565 PE=3 SV=1
osa04141 Protein processing in endoplasmic reticulum	A0A3B6LIR6	497	70 kDa heat shock protein(predicted) OS=Triticum aestivum OX=4565 PE=3 SV=1
osa04141 Protein processing in endoplasmic reticulum	A0A3B6LIR6	299	70 kDa heat shock protein(predicted) OS=Triticum aestivum OX=4565 PE=3 SV=1
osa04141 Protein processing in endoplasmic reticulum	A0A3B6LIR6	601	70 kDa heat shock protein(predicted) OS=Triticum aestivum OX=4565 PE=3 SV=1
osa04141 Protein processing in endoplasmic reticulum	A0A3B6LIR6	581	70 kDa heat shock protein(predicted) OS=Triticum aestivum OX=4565 PE=3 SV=1
osa04141 Protein processing in endoplasmic reticulum	A0A3B6LIR6	184	70 kDa heat shock protein(predicted) OS=Triticum aestivum OX=4565 PE=3 SV=1
osa04141 Protein processing in endoplasmic reticulum	A0A3B6LIR6	313	70 kDa heat shock protein(predicted) OS=Triticum aestivum OX=4565 PE=3 SV=1
osa04141 Protein processing in endoplasmic reticulum	A0A3B6LIR6	135	70 kDa heat shock protein(predicted) OS=Triticum aestivum OX=4565 PE=3 SV=1
osa04141 Protein processing in endoplasmic reticulum	A0A3B6LIR6	362	70 kDa heat shock protein(predicted) OS=Triticum aestivum OX=4565 PE=3 SV=1
osa04141 Protein processing in endoplasmic reticulum	A0A3B6LIR6	574	70 kDa heat shock protein(predicted) OS=Triticum aestivum OX=4565 PE=3 SV=1
osa04141 Protein processing in endoplasmic reticulum	A0A3B6KEP5	313	70 kDa heat shock protein(predicted) OS=Triticum aestivum OX=4565 PE=3 SV=1
osa04141 Protein processing in endoplasmic reticulum	A0A3B5ZSZ8	182	"""Stromal 70 kDa heat shock-related protein, chloroplastic(predicted) OS=Triticum aestivum OX=4565 PE=3 SV=1"""
osa04141 Protein processing in endoplasmic reticulum	A0A3B5ZSZ8	368	"""Stromal 70 kDa heat shock-related protein, chloroplastic(predicted) OS=Triticum aestivum OX=4565 PE=3 SV=1"""
osa04141 Protein processing in endoplasmic reticulum	A0A3B5ZSZ8	569	"""Stromal 70 kDa heat shock-related protein, chloroplastic(predicted) OS=Triticum aestivum OX=4565 PE=3 SV=1"""
osa04141 Protein processing in endoplasmic reticulum	A0A3B5ZSZ8	394	"""Stromal 70 kDa heat shock-related protein, chloroplastic(predicted) OS=Triticum aestivum OX=4565 PE=3 SV=1"""
osa04141 Protein processing in endoplasmic reticulum	A0A3B5ZSZ8	121	"""Stromal 70 kDa heat shock-related protein, chloroplastic(predicted) OS=Triticum aestivum OX=4565 PE=3 SV=1"""
osa04141 Protein processing in endoplasmic reticulum	A0A3B5ZSZ8	567	"""Stromal 70 kDa heat shock-related protein, chloroplastic(predicted) OS=Triticum aestivum OX=4565 PE=3 SV=1"""
osa04141 Protein processing in endoplasmic reticulum	A0A3B5ZSZ8	602	"""Stromal 70 kDa heat shock-related protein, chloroplastic(predicted) OS=Triticum aestivum OX=4565 PE=3 SV=1"""
osa04141 Protein processing in endoplasmic reticulum	A0A3B5ZSZ8	610	"""Stromal 70 kDa heat shock-related protein, chloroplastic(predicted) OS=Triticum aestivum OX=4565 PE=3 SV=1"""
osa04141 Protein processing in endoplasmic reticulum	A0A3B5ZSZ8	179	"""Stromal 70 kDa heat shock-related protein, chloroplastic(predicted) OS=Triticum aestivum OX=4565 PE=3 SV=1"""
osa04141 Protein processing in endoplasmic reticulum	A0A3B5ZSZ8	89	"""Stromal 70 kDa heat shock-related protein, chloroplastic(predicted) OS=Triticum aestivum OX=4565 PE=3 SV=1"""
osa04141 Protein processing in endoplasmic reticulum	A0A3B6GQS5	118	Translocon-associated protein subunit beta(predicted) OS=Triticum aestivum OX=4565 PE=4 SV=1
osa04141 Protein processing in endoplasmic reticulum	A0A3B6MT71	625	HATPase_c domain-containing protein OS=Triticum aestivum OX=4565 PE=3 SV=1
osa04141 Protein processing in endoplasmic reticulum	A0A3B6MT71	479	HATPase_c domain-containing protein OS=Triticum aestivum OX=4565 PE=3 SV=1
osa04141 Protein processing in endoplasmic reticulum	A0A3B6MT71	161	HATPase_c domain-containing protein OS=Triticum aestivum OX=4565 PE=3 SV=1
osa04141 Protein processing in endoplasmic reticulum	A0A3B6MT71	700	HATPase_c domain-containing protein OS=Triticum aestivum OX=4565 PE=3 SV=1
osa04141 Protein processing in endoplasmic reticulum	A0A3B6MT71	622	HATPase_c domain-containing protein OS=Triticum aestivum OX=4565 PE=3 SV=1
osa04141 Protein processing in endoplasmic reticulum	A0A3B6MT71	115	HATPase_c domain-containing protein OS=Triticum aestivum OX=4565 PE=3 SV=1
osa04141 Protein processing in endoplasmic reticulum	A0A3B6MT71	460	HATPase_c domain-containing protein OS=Triticum aestivum OX=4565 PE=3 SV=1
osa04141 Protein processing in endoplasmic reticulum	A0A3B6MT71	353	HATPase_c domain-containing protein OS=Triticum aestivum OX=4565 PE=3 SV=1
osa04141 Protein processing in endoplasmic reticulum	A0A3B6MT71	174	HATPase_c domain-containing protein OS=Triticum aestivum OX=4565 PE=3 SV=1
osa04141 Protein processing in endoplasmic reticulum	A0A3B6MT71	500	HATPase_c domain-containing protein OS=Triticum aestivum OX=4565 PE=3 SV=1
osa00280 Valine, leucine and isoleucine degradation	A0A3B6PSZ6	246	3-ketoacyl-CoA thiolase-like protein(predicted) OS=Triticum aestivum OX=4565 PE=3 SV=1
osa00280 Valine, leucine and isoleucine degradation	W5A874	147	Dihydrolipoyl dehydrogenase OS=Triticum aestivum OX=4565 PE=3 SV=1
osa00280 Valine, leucine and isoleucine degradation	W5A874	439	Dihydrolipoyl dehydrogenase OS=Triticum aestivum OX=4565 PE=3 SV=1
osa00280 Valine, leucine and isoleucine degradation	W5A874	272	Dihydrolipoyl dehydrogenase OS=Triticum aestivum OX=4565 PE=3 SV=1
osa00280 Valine, leucine and isoleucine degradation	W5A874	173	Dihydrolipoyl dehydrogenase OS=Triticum aestivum OX=4565 PE=3 SV=1
osa00280 Valine, leucine and isoleucine degradation	W5A874	194	Dihydrolipoyl dehydrogenase OS=Triticum aestivum OX=4565 PE=3 SV=1
osa00591 Linoleic acid metabolism	A0A3B6B6L2	842	Lipoxygenase OS=Triticum aestivum OX=4565 PE=3 SV=1
osa00591 Linoleic acid metabolism	A0A3B6B6L2	404	Lipoxygenase OS=Triticum aestivum OX=4565 PE=3 SV=1
osa00591 Linoleic acid metabolism	A0A3B6B6L2	407	Lipoxygenase OS=Triticum aestivum OX=4565 PE=3 SV=1
osa00591 Linoleic acid metabolism	A0A3B6MID4	306	Lipoxygenase OS=Triticum aestivum OX=4565 PE=3 SV=1
osa00591 Linoleic acid metabolism	A0A3B6MID4	376	Lipoxygenase OS=Triticum aestivum OX=4565 PE=3 SV=1
osa00591 Linoleic acid metabolism	A0A3B6MID4	321	Lipoxygenase OS=Triticum aestivum OX=4565 PE=3 SV=1
osa00591 Linoleic acid metabolism	A0A3B6MID4	507	Lipoxygenase OS=Triticum aestivum OX=4565 PE=3 SV=1
osa00591 Linoleic acid metabolism	A0A3B6MID4	347	Lipoxygenase OS=Triticum aestivum OX=4565 PE=3 SV=1
osa00910 Nitrogen metabolism	A0A3B6AU09	805	Glutamine amidotransferase type-2 domain-containing protein OS=Triticum aestivum OX=4565 PE=4 SV=1
osa00910 Nitrogen metabolism	A0A3B6AU09	905	Glutamine amidotransferase type-2 domain-containing protein OS=Triticum aestivum OX=4565 PE=4 SV=1
osa00910 Nitrogen metabolism	A0A3B6AU09	519	Glutamine amidotransferase type-2 domain-containing protein OS=Triticum aestivum OX=4565 PE=4 SV=1
osa00910 Nitrogen metabolism	A0A3B6AU09	1530	Glutamine amidotransferase type-2 domain-containing protein OS=Triticum aestivum OX=4565 PE=4 SV=1
osa00910 Nitrogen metabolism	A0A3B6AU09	1286	Glutamine amidotransferase type-2 domain-containing protein OS=Triticum aestivum OX=4565 PE=4 SV=1
osa00910 Nitrogen metabolism	A0A3B6AU09	268	Glutamine amidotransferase type-2 domain-containing protein OS=Triticum aestivum OX=4565 PE=4 SV=1
osa00910 Nitrogen metabolism	A0A3B6AU09	773	Glutamine amidotransferase type-2 domain-containing protein OS=Triticum aestivum OX=4565 PE=4 SV=1
osa00910 Nitrogen metabolism	A0A3B6AU09	1553	Glutamine amidotransferase type-2 domain-containing protein OS=Triticum aestivum OX=4565 PE=4 SV=1
osa00910 Nitrogen metabolism	A0A3B6AU09	900	Glutamine amidotransferase type-2 domain-containing protein OS=Triticum aestivum OX=4565 PE=4 SV=1
osa00910 Nitrogen metabolism	A0A3B6AU09	932	Glutamine amidotransferase type-2 domain-containing protein OS=Triticum aestivum OX=4565 PE=4 SV=1
osa00910 Nitrogen metabolism	A0A3B6AU09	871	Glutamine amidotransferase type-2 domain-containing protein OS=Triticum aestivum OX=4565 PE=4 SV=1
osa00910 Nitrogen metabolism	A0A3B6AU09	1372	Glutamine amidotransferase type-2 domain-containing protein OS=Triticum aestivum OX=4565 PE=4 SV=1
osa00910 Nitrogen metabolism	A0A3B6AU09	224	Glutamine amidotransferase type-2 domain-containing protein OS=Triticum aestivum OX=4565 PE=4 SV=1
osa00910 Nitrogen metabolism	A0A3B6AU09	1064	Glutamine amidotransferase type-2 domain-containing protein OS=Triticum aestivum OX=4565 PE=4 SV=1
osa00910 Nitrogen metabolism	A0A3B6PQS3	169	Ferredoxin-nitrite reductase(predicted) OS=Triticum aestivum OX=4565 PE=4 SV=1
osa00910 Nitrogen metabolism	A0A3B6QJ10	84	Nitrite reductase(predicted) OS=Triticum aestivum OX=4565 PE=4 SV=1
osa00910 Nitrogen metabolism	A0A3B6QJ10	169	Nitrite reductase(predicted) OS=Triticum aestivum OX=4565 PE=4 SV=1
osa00910 Nitrogen metabolism	A0A3B6QJ10	565	Nitrite reductase(predicted) OS=Triticum aestivum OX=4565 PE=4 SV=1
osa00910 Nitrogen metabolism	A0A3B6QJ10	381	Nitrite reductase(predicted) OS=Triticum aestivum OX=4565 PE=4 SV=1
osa00910 Nitrogen metabolism	A0A3B6QJ10	115	Nitrite reductase(predicted) OS=Triticum aestivum OX=4565 PE=4 SV=1
osa00910 Nitrogen metabolism	A0A3B6FNB9	74	Carbonic anhydrase OS=Triticum aestivum OX=4565 PE=3 SV=1
osa00910 Nitrogen metabolism	A0A3B6FNB9	128	Carbonic anhydrase OS=Triticum aestivum OX=4565 PE=3 SV=1
osa00910 Nitrogen metabolism	A0A3B6FNB9	75	Carbonic anhydrase OS=Triticum aestivum OX=4565 PE=3 SV=1
osa00910 Nitrogen metabolism	A0A3B6FNB9	83	Carbonic anhydrase OS=Triticum aestivum OX=4565 PE=3 SV=1
osa00910 Nitrogen metabolism	A0A3B6FNB9	236	Carbonic anhydrase OS=Triticum aestivum OX=4565 PE=3 SV=1
osa00910 Nitrogen metabolism	A0A3B6FNB9	68	Carbonic anhydrase OS=Triticum aestivum OX=4565 PE=3 SV=1
osa00910 Nitrogen metabolism	A0A3B6FNB9	191	Carbonic anhydrase OS=Triticum aestivum OX=4565 PE=3 SV=1
osa00910 Nitrogen metabolism	A0A3B6FNB9	162	Carbonic anhydrase OS=Triticum aestivum OX=4565 PE=3 SV=1
osa00910 Nitrogen metabolism	A0A3B6FNB9	66	Carbonic anhydrase OS=Triticum aestivum OX=4565 PE=3 SV=1
osa03010 Ribosome	W5FVL1	71	60S ribosomal protein L32-1(predicted) OS=Triticum aestivum OX=4565 PE=4 SV=1
osa03010 Ribosome	W5FVL1	105	60S ribosomal protein L32-1(predicted) OS=Triticum aestivum OX=4565 PE=4 SV=1
osa03010 Ribosome	W5D739	51	KOW domain-containing protein OS=Triticum aestivum OX=4565 GN=TRAES_3BF073700020CFD_c1 PE=3 SV=1
osa03010 Ribosome	A0A3B6IVC6	81	Ribosomal_L18e/L15P domain-containing protein OS=Triticum aestivum OX=4565 PE=3 SV=1
osa03010 Ribosome	A0A3B6IVC6	205	Ribosomal_L18e/L15P domain-containing protein OS=Triticum aestivum OX=4565 PE=3 SV=1
osa03010 Ribosome	A0A3B6IVC6	174	Ribosomal_L18e/L15P domain-containing protein OS=Triticum aestivum OX=4565 PE=3 SV=1
osa03010 Ribosome	A0A3B6IVC6	229	Ribosomal_L18e/L15P domain-containing protein OS=Triticum aestivum OX=4565 PE=3 SV=1
osa03010 Ribosome	A0A3B6IVC6	214	Ribosomal_L18e/L15P domain-containing protein OS=Triticum aestivum OX=4565 PE=3 SV=1
osa03010 Ribosome	A0A3B6IVC6	187	Ribosomal_L18e/L15P domain-containing protein OS=Triticum aestivum OX=4565 PE=3 SV=1
osa03010 Ribosome	A0A3B6KU60	158	"""50S ribosomal protein L11, chloroplastic(predicted) OS=Triticum aestivum OX=4565 PE=3 SV=1"""
osa03010 Ribosome	A0A3B6KU60	178	"""50S ribosomal protein L11, chloroplastic(predicted) OS=Triticum aestivum OX=4565 PE=3 SV=1"""
osa03010 Ribosome	A0A3B6KU60	76	"""50S ribosomal protein L11, chloroplastic(predicted) OS=Triticum aestivum OX=4565 PE=3 SV=1"""
osa03010 Ribosome	A0A3B6PN63	25	60S ribosomal protein L6 OS=Triticum aestivum OX=4565 PE=3 SV=1
osa03010 Ribosome	W5FFT4	112	40S ribosomal protein S16(predicted) OS=Triticum aestivum OX=4565 PE=3 SV=1
osa03010 Ribosome	W5FFT4	67	40S ribosomal protein S16(predicted) OS=Triticum aestivum OX=4565 PE=3 SV=1
osa03010 Ribosome	W5FFT4	80	40S ribosomal protein S16(predicted) OS=Triticum aestivum OX=4565 PE=3 SV=1
osa03010 Ribosome	A0A3B6QDU5	238	"""Putative 50S ribosomal protein L3, chloroplastic(predicted) OS=Triticum aestivum OX=4565 PE=3 SV=1"""
osa03010 Ribosome	A0A3B6QDU5	233	"""Putative 50S ribosomal protein L3, chloroplastic(predicted) OS=Triticum aestivum OX=4565 PE=3 SV=1"""
osa03010 Ribosome	A0A3B6QDU5	118	"""Putative 50S ribosomal protein L3, chloroplastic(predicted) OS=Triticum aestivum OX=4565 PE=3 SV=1"""
osa03010 Ribosome	A0A3B6QDU5	259	"""Putative 50S ribosomal protein L3, chloroplastic(predicted) OS=Triticum aestivum OX=4565 PE=3 SV=1"""
osa03010 Ribosome	A0A3B6QDU5	165	"""Putative 50S ribosomal protein L3, chloroplastic(predicted) OS=Triticum aestivum OX=4565 PE=3 SV=1"""
osa03010 Ribosome	A0A3B6QDU5	255	"""Putative 50S ribosomal protein L3, chloroplastic(predicted) OS=Triticum aestivum OX=4565 PE=3 SV=1"""
osa03010 Ribosome	A0A3B6NKK2	88	60S ribosomal protein L13 OS=Triticum aestivum OX=4565 PE=3 SV=1
osa03010 Ribosome	A0A3B6NKK2	122	60S ribosomal protein L13 OS=Triticum aestivum OX=4565 PE=3 SV=1
osa03010 Ribosome	A0A3B6NKK2	44	60S ribosomal protein L13 OS=Triticum aestivum OX=4565 PE=3 SV=1
osa03010 Ribosome	A0A3B6NKK2	14	60S ribosomal protein L13 OS=Triticum aestivum OX=4565 PE=3 SV=1
osa03010 Ribosome	A0A3B6NKK2	15	60S ribosomal protein L13 OS=Triticum aestivum OX=4565 PE=3 SV=1
osa03010 Ribosome	A0A3B6N011	84	"""50S ribosomal protein L18, chloroplastic(predicted) OS=Triticum aestivum OX=4565 PE=3 SV=1"""
osa03010 Ribosome	A0A3B6N011	49	"""50S ribosomal protein L18, chloroplastic(predicted) OS=Triticum aestivum OX=4565 PE=3 SV=1"""
osa03010 Ribosome	A0A3B6N011	142	"""50S ribosomal protein L18, chloroplastic(predicted) OS=Triticum aestivum OX=4565 PE=3 SV=1"""
osa03010 Ribosome	A0A3B6N011	95	"""50S ribosomal protein L18, chloroplastic(predicted) OS=Triticum aestivum OX=4565 PE=3 SV=1"""
osa03010 Ribosome	A0A3B6N011	138	"""50S ribosomal protein L18, chloroplastic(predicted) OS=Triticum aestivum OX=4565 PE=3 SV=1"""
osa03010 Ribosome	A0A3B6N011	157	"""50S ribosomal protein L18, chloroplastic(predicted) OS=Triticum aestivum OX=4565 PE=3 SV=1"""
osa03010 Ribosome	A0A3B6N011	133	"""50S ribosomal protein L18, chloroplastic(predicted) OS=Triticum aestivum OX=4565 PE=3 SV=1"""
osa03010 Ribosome	A0A3B6IX07	149	"""50S ribosomal protein L5, chloroplastic(predicted) OS=Triticum aestivum OX=4565 PE=3 SV=1"""
osa03010 Ribosome	A0A3B6IX07	76	"""50S ribosomal protein L5, chloroplastic(predicted) OS=Triticum aestivum OX=4565 PE=3 SV=1"""
osa03010 Ribosome	W5D1S8	120	"""50S ribosomal protein L27, chloroplastic(predicted) OS=Triticum aestivum OX=4565 GN=TRAES_3BF146000050CFD_c1 PE=3 SV=1"""
osa03010 Ribosome	Q7X744	155	Ribosomal protein L3 OS=Triticum aestivum OX=4565 GN=RPL3 PE=1 SV=1
osa03010 Ribosome	Q7X744	368	Ribosomal protein L3 OS=Triticum aestivum OX=4565 GN=RPL3 PE=1 SV=1
osa03010 Ribosome	Q7X744	380	Ribosomal protein L3 OS=Triticum aestivum OX=4565 GN=RPL3 PE=1 SV=1
osa03010 Ribosome	A0A3B6C9L1	40	50S ribosomal protein L20 OS=Triticum aestivum OX=4565 PE=3 SV=1
osa03010 Ribosome	A0A3B6GUW3	137	"""30S ribosomal protein S20, chloroplastic(predicted) OS=Triticum aestivum OX=4565 PE=3 SV=1"""
osa03010 Ribosome	A0A3B5YZT7	128	Ribosomal protein OS=Triticum aestivum OX=4565 PE=3 SV=1
osa03010 Ribosome	A0A3B5YZT7	238	Ribosomal protein OS=Triticum aestivum OX=4565 PE=3 SV=1
osa03010 Ribosome	A0A3B5YZT7	276	Ribosomal protein OS=Triticum aestivum OX=4565 PE=3 SV=1
osa03010 Ribosome	A0A3B5YZT7	192	Ribosomal protein OS=Triticum aestivum OX=4565 PE=3 SV=1
osa03010 Ribosome	A0A3B5YZT7	102	Ribosomal protein OS=Triticum aestivum OX=4565 PE=3 SV=1
osa03010 Ribosome	A0A3B5YZT7	266	Ribosomal protein OS=Triticum aestivum OX=4565 PE=3 SV=1
osa03010 Ribosome	A0A3B5YZT7	314	Ribosomal protein OS=Triticum aestivum OX=4565 PE=3 SV=1
osa03010 Ribosome	A0A3B5YZT7	122	Ribosomal protein OS=Triticum aestivum OX=4565 PE=3 SV=1
osa03010 Ribosome	A0A3B5YZT7	176	Ribosomal protein OS=Triticum aestivum OX=4565 PE=3 SV=1
osa03010 Ribosome	A0A3B5YZT7	232	Ribosomal protein OS=Triticum aestivum OX=4565 PE=3 SV=1
osa03010 Ribosome	U5HTD8	35	Ribosomal protein S20 OS=Triticum aestivum OX=4565 GN=rps20 PE=2 SV=1
osa03010 Ribosome	U5HTD8	42	Ribosomal protein S20 OS=Triticum aestivum OX=4565 GN=rps20 PE=2 SV=1
osa03010 Ribosome	U5HTD8	49	Ribosomal protein S20 OS=Triticum aestivum OX=4565 GN=rps20 PE=2 SV=1
osa03010 Ribosome	U5HTD8	12	Ribosomal protein S20 OS=Triticum aestivum OX=4565 GN=rps20 PE=2 SV=1
osa03010 Ribosome	U5HTD8	15	Ribosomal protein S20 OS=Triticum aestivum OX=4565 GN=rps20 PE=2 SV=1
osa03010 Ribosome	W5HY47	112	KOW domain-containing protein OS=Triticum aestivum OX=4565 PE=3 SV=1
osa03010 Ribosome	W5HY47	99	KOW domain-containing protein OS=Triticum aestivum OX=4565 PE=3 SV=1
osa03010 Ribosome	W5HY47	161	KOW domain-containing protein OS=Triticum aestivum OX=4565 PE=3 SV=1
osa03010 Ribosome	W5HY47	154	KOW domain-containing protein OS=Triticum aestivum OX=4565 PE=3 SV=1
osa03010 Ribosome	W5HY47	90	KOW domain-containing protein OS=Triticum aestivum OX=4565 PE=3 SV=1
osa03010 Ribosome	W5HY47	183	KOW domain-containing protein OS=Triticum aestivum OX=4565 PE=3 SV=1
osa03010 Ribosome	W5HY47	167	KOW domain-containing protein OS=Triticum aestivum OX=4565 PE=3 SV=1
osa03010 Ribosome	A0A3B6AYT7	42	40S ribosomal protein S8 OS=Triticum aestivum OX=4565 PE=3 SV=1
osa03010 Ribosome	A0A3B6AYT7	55	40S ribosomal protein S8 OS=Triticum aestivum OX=4565 PE=3 SV=1
osa03010 Ribosome	A1YE34	144	Ribosomal protein L3-B2 OS=Triticum aestivum OX=4565 GN=RPL3-B2 PE=2 SV=1
osa03010 Ribosome	A0A3B6HX49	93	40S ribosomal protein S16(predicted) OS=Triticum aestivum OX=4565 PE=3 SV=1
osa03010 Ribosome	A0A3B6HX49	80	40S ribosomal protein S16(predicted) OS=Triticum aestivum OX=4565 PE=3 SV=1
osa03010 Ribosome	A0A0C4BIR6	74	Ribosomal_L16 domain-containing protein OS=Triticum aestivum OX=4565 PE=4 SV=1
osa03010 Ribosome	A0A0C4BIR6	39	Ribosomal_L16 domain-containing protein OS=Triticum aestivum OX=4565 PE=4 SV=1
osa03010 Ribosome	A0A0C4BIR6	164	Ribosomal_L16 domain-containing protein OS=Triticum aestivum OX=4565 PE=4 SV=1
osa03010 Ribosome	A0A0C4BIR6	101	Ribosomal_L16 domain-containing protein OS=Triticum aestivum OX=4565 PE=4 SV=1
osa03010 Ribosome	A0A0C4BIR6	198	Ribosomal_L16 domain-containing protein OS=Triticum aestivum OX=4565 PE=4 SV=1
osa03010 Ribosome	A0A0C4BIR6	183	Ribosomal_L16 domain-containing protein OS=Triticum aestivum OX=4565 PE=4 SV=1
osa03010 Ribosome	A0A0C4BIR6	82	Ribosomal_L16 domain-containing protein OS=Triticum aestivum OX=4565 PE=4 SV=1
osa03010 Ribosome	A0A3B6I0V8	200	"""30S ribosomal protein S6 alpha, chloroplastic(predicted) OS=Triticum aestivum OX=4565 PE=3 SV=1"""
osa03010 Ribosome	A0A3B6JJD8	183	"""30S ribosomal protein S1, chloroplastic(predicted) OS=Triticum aestivum OX=4565 PE=4 SV=1"""
osa03010 Ribosome	A0A3B6JJD8	323	"""30S ribosomal protein S1, chloroplastic(predicted) OS=Triticum aestivum OX=4565 PE=4 SV=1"""
osa03010 Ribosome	A0A3B6JJD8	336	"""30S ribosomal protein S1, chloroplastic(predicted) OS=Triticum aestivum OX=4565 PE=4 SV=1"""
osa03010 Ribosome	A0A3B6SE71	109	60S acidic ribosomal protein P0 OS=Triticum aestivum OX=4565 PE=3 SV=1
osa03010 Ribosome	A0A3B6SE71	266	60S acidic ribosomal protein P0 OS=Triticum aestivum OX=4565 PE=3 SV=1
osa03010 Ribosome	A0A3B6SE71	270	60S acidic ribosomal protein P0 OS=Triticum aestivum OX=4565 PE=3 SV=1
osa03010 Ribosome	A0A3B6JK17	42	"""50S ribosomal protein L10, chloroplastic(predicted) OS=Triticum aestivum OX=4565 PE=4 SV=1"""
osa03010 Ribosome	A0A3B6JK17	70	"""50S ribosomal protein L10, chloroplastic(predicted) OS=Triticum aestivum OX=4565 PE=4 SV=1"""
osa03010 Ribosome	A0A3B6JK17	89	"""50S ribosomal protein L10, chloroplastic(predicted) OS=Triticum aestivum OX=4565 PE=4 SV=1"""
osa03010 Ribosome	A0A3B6JK17	135	"""50S ribosomal protein L10, chloroplastic(predicted) OS=Triticum aestivum OX=4565 PE=4 SV=1"""
osa03010 Ribosome	A0A3B6JNY3	111	Ribosomal_S10 domain-containing protein OS=Triticum aestivum OX=4565 PE=3 SV=1
osa03010 Ribosome	A0A3B6JNY3	140	Ribosomal_S10 domain-containing protein OS=Triticum aestivum OX=4565 PE=3 SV=1
osa03010 Ribosome	A0A3B6JNY3	126	Ribosomal_S10 domain-containing protein OS=Triticum aestivum OX=4565 PE=3 SV=1
osa03010 Ribosome	Q6V959	359	Ribosomal protein L3 OS=Triticum aestivum OX=4565 GN=RPL3 PE=2 SV=1
osa03010 Ribosome	Q6V959	251	Ribosomal protein L3 OS=Triticum aestivum OX=4565 GN=RPL3 PE=2 SV=1
osa03010 Ribosome	Q6V959	155	Ribosomal protein L3 OS=Triticum aestivum OX=4565 GN=RPL3 PE=2 SV=1
osa03010 Ribosome	Q6V959	120	Ribosomal protein L3 OS=Triticum aestivum OX=4565 GN=RPL3 PE=2 SV=1
osa03010 Ribosome	Q6V959	368	Ribosomal protein L3 OS=Triticum aestivum OX=4565 GN=RPL3 PE=2 SV=1
osa03010 Ribosome	Q6V959	227	Ribosomal protein L3 OS=Triticum aestivum OX=4565 GN=RPL3 PE=2 SV=1
osa03010 Ribosome	Q6V959	361	Ribosomal protein L3 OS=Triticum aestivum OX=4565 GN=RPL3 PE=2 SV=1
osa03010 Ribosome	Q6V959	143	Ribosomal protein L3 OS=Triticum aestivum OX=4565 GN=RPL3 PE=2 SV=1
osa03010 Ribosome	Q6V959	348	Ribosomal protein L3 OS=Triticum aestivum OX=4565 GN=RPL3 PE=2 SV=1
osa03010 Ribosome	Q6V959	136	Ribosomal protein L3 OS=Triticum aestivum OX=4565 GN=RPL3 PE=2 SV=1
osa03010 Ribosome	Q6V959	144	Ribosomal protein L3 OS=Triticum aestivum OX=4565 GN=RPL3 PE=2 SV=1
osa03010 Ribosome	Q6V959	380	Ribosomal protein L3 OS=Triticum aestivum OX=4565 GN=RPL3 PE=2 SV=1
osa03010 Ribosome	A0A3B5YQM4	116	"""50S ribosomal protein L28, chloroplastic(predicted) OS=Triticum aestivum OX=4565 PE=4 SV=1"""
osa03010 Ribosome	A0A3B5Z336	103	Ribosomal_L28e domain-containing protein OS=Triticum aestivum OX=4565 PE=4 SV=1
osa03010 Ribosome	A0A3B5Z336	75	Ribosomal_L28e domain-containing protein OS=Triticum aestivum OX=4565 PE=4 SV=1
osa03010 Ribosome	A0A3B6MXK0	101	"""30S ribosomal protein S18, chloroplastic(predicted) OS=Triticum aestivum OX=4565 PE=3 SV=1"""
osa03010 Ribosome	A0A3B6MXK0	91	"""30S ribosomal protein S18, chloroplastic(predicted) OS=Triticum aestivum OX=4565 PE=3 SV=1"""
osa03010 Ribosome	A0A3B6TNZ4	18	60S acidic ribosomal protein P3(predicted) OS=Triticum aestivum OX=4565 PE=3 SV=1
osa03010 Ribosome	A0A1D6BC85	10	Ribosomal protein L37 OS=Triticum aestivum OX=4565 PE=3 SV=1
osa03010 Ribosome	A0A1D6BC85	31	Ribosomal protein L37 OS=Triticum aestivum OX=4565 PE=3 SV=1
osa03010 Ribosome	A0A3B6JJP1	286	S5 DRBM domain-containing protein OS=Triticum aestivum OX=4565 PE=3 SV=1
osa03010 Ribosome	A0A3B6JJP1	206	S5 DRBM domain-containing protein OS=Triticum aestivum OX=4565 PE=3 SV=1
osa03010 Ribosome	A0A3B6JJP1	248	S5 DRBM domain-containing protein OS=Triticum aestivum OX=4565 PE=3 SV=1
osa03010 Ribosome	A0A3B6JJP1	232	S5 DRBM domain-containing protein OS=Triticum aestivum OX=4565 PE=3 SV=1
osa03010 Ribosome	A0A3B6JJP1	208	S5 DRBM domain-containing protein OS=Triticum aestivum OX=4565 PE=3 SV=1
osa03010 Ribosome	A0A3B6JJP1	297	S5 DRBM domain-containing protein OS=Triticum aestivum OX=4565 PE=3 SV=1
osa03010 Ribosome	A0A3B6TRQ4	174	60S ribosomal protein L13 OS=Triticum aestivum OX=4565 PE=3 SV=1
osa03010 Ribosome	A0A3B6DR86	53	"""30S ribosomal protein S17, chloroplastic(predicted) OS=Triticum aestivum OX=4565 PE=3 SV=1"""
osa03010 Ribosome	A0A3B5Y6W5	149	"""50S ribosomal protein L12-1, chloroplastic(predicted) OS=Triticum aestivum OX=4565 PE=3 SV=1"""
osa03010 Ribosome	A0A3B5Y6W5	138	"""50S ribosomal protein L12-1, chloroplastic(predicted) OS=Triticum aestivum OX=4565 PE=3 SV=1"""
osa03010 Ribosome	A0A3B5Y6W5	141	"""50S ribosomal protein L12-1, chloroplastic(predicted) OS=Triticum aestivum OX=4565 PE=3 SV=1"""
osa03010 Ribosome	A0A3B5XT20	98	"""50S ribosomal protein L28, chloroplastic(predicted) OS=Triticum aestivum OX=4565 PE=4 SV=1"""
osa03010 Ribosome	A0A3B5XT20	71	"""50S ribosomal protein L28, chloroplastic(predicted) OS=Triticum aestivum OX=4565 PE=4 SV=1"""
osa03010 Ribosome	A0A3B5XT20	97	"""50S ribosomal protein L28, chloroplastic(predicted) OS=Triticum aestivum OX=4565 PE=4 SV=1"""
osa03010 Ribosome	A0A3B5XT20	122	"""50S ribosomal protein L28, chloroplastic(predicted) OS=Triticum aestivum OX=4565 PE=4 SV=1"""
osa03010 Ribosome	A0A3B5XT20	105	"""50S ribosomal protein L28, chloroplastic(predicted) OS=Triticum aestivum OX=4565 PE=4 SV=1"""
osa03010 Ribosome	A0A3B6LSN0	240	Ribosomal_L18_c domain-containing protein OS=Triticum aestivum OX=4565 PE=3 SV=1
osa03010 Ribosome	A0A3B6LSN0	227	Ribosomal_L18_c domain-containing protein OS=Triticum aestivum OX=4565 PE=3 SV=1
osa03010 Ribosome	A0A3B6LSN0	48	Ribosomal_L18_c domain-containing protein OS=Triticum aestivum OX=4565 PE=3 SV=1
osa03010 Ribosome	A0A3B6LSN0	163	Ribosomal_L18_c domain-containing protein OS=Triticum aestivum OX=4565 PE=3 SV=1
osa03010 Ribosome	A0A3B6LSN0	196	Ribosomal_L18_c domain-containing protein OS=Triticum aestivum OX=4565 PE=3 SV=1
osa03010 Ribosome	A0A3B6LSN0	43	Ribosomal_L18_c domain-containing protein OS=Triticum aestivum OX=4565 PE=3 SV=1
osa03010 Ribosome	A0A3B6LSN0	270	Ribosomal_L18_c domain-containing protein OS=Triticum aestivum OX=4565 PE=3 SV=1
osa03010 Ribosome	A0A3B6LSN0	187	Ribosomal_L18_c domain-containing protein OS=Triticum aestivum OX=4565 PE=3 SV=1
osa03010 Ribosome	A0A3B6LSN0	5	Ribosomal_L18_c domain-containing protein OS=Triticum aestivum OX=4565 PE=3 SV=1
osa03010 Ribosome	A0A3B6NQI9	71	"""50S ribosomal protein L14, chloroplastic(predicted) OS=Triticum aestivum OX=4565 PE=3 SV=1"""
osa03010 Ribosome	A0A3B6NQI9	91	"""50S ribosomal protein L14, chloroplastic(predicted) OS=Triticum aestivum OX=4565 PE=3 SV=1"""
osa03010 Ribosome	A0A3B6QHZ8	128	"""50S ribosomal protein L19, chloroplastic(predicted) OS=Triticum aestivum OX=4565 PE=4 SV=1"""
osa03010 Ribosome	A0A3B6QHZ8	207	"""50S ribosomal protein L19, chloroplastic(predicted) OS=Triticum aestivum OX=4565 PE=4 SV=1"""
osa03010 Ribosome	A0A3B6QHZ8	126	"""50S ribosomal protein L19, chloroplastic(predicted) OS=Triticum aestivum OX=4565 PE=4 SV=1"""
osa03010 Ribosome	A0A3B6TSA2	89	50S ribosomal protein L35 OS=Triticum aestivum OX=4565 PE=3 SV=1
osa03010 Ribosome	A0A3B6TSA2	114	50S ribosomal protein L35 OS=Triticum aestivum OX=4565 PE=3 SV=1
osa03010 Ribosome	W5AP46	92	60S acidic ribosomal protein P2A(predicted) OS=Triticum aestivum OX=4565 GN=CAMPLR22A2D_LOCUS2926 PE=1 SV=1
osa03010 Ribosome	W5AP46	49	60S acidic ribosomal protein P2A(predicted) OS=Triticum aestivum OX=4565 GN=CAMPLR22A2D_LOCUS2926 PE=1 SV=1
osa03010 Ribosome	A0A3B6PPE3	134	"""50S ribosomal protein L29, chloroplastic(predicted) OS=Triticum aestivum OX=4565 PE=3 SV=1"""
osa03010 Ribosome	A0A3B6PPE3	105	"""50S ribosomal protein L29, chloroplastic(predicted) OS=Triticum aestivum OX=4565 PE=3 SV=1"""
osa03010 Ribosome	A0A3B6GYN3	163	"""50S ribosomal protein L13, chloroplastic(predicted) OS=Triticum aestivum OX=4565 PE=3 SV=1"""
osa03010 Ribosome	A0A3B6GYN3	172	"""50S ribosomal protein L13, chloroplastic(predicted) OS=Triticum aestivum OX=4565 PE=3 SV=1"""
osa03010 Ribosome	A0A3B6GYN3	189	"""50S ribosomal protein L13, chloroplastic(predicted) OS=Triticum aestivum OX=4565 PE=3 SV=1"""
osa03010 Ribosome	A0A3B6GYN3	201	"""50S ribosomal protein L13, chloroplastic(predicted) OS=Triticum aestivum OX=4565 PE=3 SV=1"""
osa03010 Ribosome	A0A3B6GYN3	214	"""50S ribosomal protein L13, chloroplastic(predicted) OS=Triticum aestivum OX=4565 PE=3 SV=1"""
osa03010 Ribosome	A0A3B6GYN3	91	"""50S ribosomal protein L13, chloroplastic(predicted) OS=Triticum aestivum OX=4565 PE=3 SV=1"""
osa03010 Ribosome	A0A3B6JJU4	90	"""50S ribosomal protein L6, putative, expressed(predicted) OS=Triticum aestivum OX=4565 PE=3 SV=1"""
osa03010 Ribosome	A0A3B6JJU4	204	"""50S ribosomal protein L6, putative, expressed(predicted) OS=Triticum aestivum OX=4565 PE=3 SV=1"""
osa03010 Ribosome	A0A3B6JJU4	95	"""50S ribosomal protein L6, putative, expressed(predicted) OS=Triticum aestivum OX=4565 PE=3 SV=1"""
osa03010 Ribosome	A0A3B6JJU4	100	"""50S ribosomal protein L6, putative, expressed(predicted) OS=Triticum aestivum OX=4565 PE=3 SV=1"""
osa03010 Ribosome	A0A3B6JJU4	195	"""50S ribosomal protein L6, putative, expressed(predicted) OS=Triticum aestivum OX=4565 PE=3 SV=1"""
osa00053 Ascorbate and aldarate metabolism	A0A3B6CC52	327	PEROXIDASE_4 domain-containing protein OS=Triticum aestivum OX=4565 PE=3 SV=1
osa00053 Ascorbate and aldarate metabolism	A0A3B6CC52	221	PEROXIDASE_4 domain-containing protein OS=Triticum aestivum OX=4565 PE=3 SV=1
osa00053 Ascorbate and aldarate metabolism	A0A3B6CC52	286	PEROXIDASE_4 domain-containing protein OS=Triticum aestivum OX=4565 PE=3 SV=1
osa00053 Ascorbate and aldarate metabolism	A0A3B6CC52	194	PEROXIDASE_4 domain-containing protein OS=Triticum aestivum OX=4565 PE=3 SV=1
osa00053 Ascorbate and aldarate metabolism	A0A3B6CC52	160	PEROXIDASE_4 domain-containing protein OS=Triticum aestivum OX=4565 PE=3 SV=1
osa00053 Ascorbate and aldarate metabolism	A0A3B6CC52	230	PEROXIDASE_4 domain-containing protein OS=Triticum aestivum OX=4565 PE=3 SV=1
osa00053 Ascorbate and aldarate metabolism	A0A3B6SK63	279	Pyr_redox_2 domain-containing protein OS=Triticum aestivum OX=4565 PE=4 SV=1
osa00053 Ascorbate and aldarate metabolism	A0A3B6DI12	288	PEROXIDASE_4 domain-containing protein OS=Triticum aestivum OX=4565 PE=3 SV=1
osa00053 Ascorbate and aldarate metabolism	A0A3B6B478	205	PEROXIDASE_4 domain-containing protein OS=Triticum aestivum OX=4565 PE=3 SV=1
osa00240 Pyrimidine metabolism	A0A3B5ZWS9	240	Uracil phosphoribosyltransferase(predicted) OS=Triticum aestivum OX=4565 PE=4 SV=1
osa00240 Pyrimidine metabolism	A0A3B6IZA2	117	Nucleoside-triphosphatase(predicted) OS=Triticum aestivum OX=4565 PE=3 SV=1
osa00240 Pyrimidine metabolism	A0A3B6G0X3	194	OMPdecase domain-containing protein OS=Triticum aestivum OX=4565 PE=3 SV=1
osa00010 Glycolysis / Gluconeogenesis	A0A3B6GQZ6	149	Triosephosphat-isomerase(predicted) OS=Triticum aestivum OX=4565 PE=3 SV=1
osa00010 Glycolysis / Gluconeogenesis	W5EDL3	367	Fructose-bisphosphate aldolase OS=Triticum aestivum OX=4565 GN=FBA5 PE=3 SV=1
osa00010 Glycolysis / Gluconeogenesis	W5EDL3	50	Fructose-bisphosphate aldolase OS=Triticum aestivum OX=4565 GN=FBA5 PE=3 SV=1
osa00010 Glycolysis / Gluconeogenesis	W5EDL3	378	Fructose-bisphosphate aldolase OS=Triticum aestivum OX=4565 GN=FBA5 PE=3 SV=1
osa00010 Glycolysis / Gluconeogenesis	W5EDL3	47	Fructose-bisphosphate aldolase OS=Triticum aestivum OX=4565 GN=FBA5 PE=3 SV=1
osa00010 Glycolysis / Gluconeogenesis	A0A3B6N0L8	295	Dihydrolipoamide acetyltransferase component of pyruvate dehydrogenase complex OS=Triticum aestivum OX=4565 PE=3 SV=1
osa00010 Glycolysis / Gluconeogenesis	W5G4A2	334	Fructose-bisphosphate aldolase OS=Triticum aestivum OX=4565 GN=FBA9 PE=3 SV=1
osa00010 Glycolysis / Gluconeogenesis	W5G4A2	68	Fructose-bisphosphate aldolase OS=Triticum aestivum OX=4565 GN=FBA9 PE=3 SV=1
osa00010 Glycolysis / Gluconeogenesis	W5G4A2	381	Fructose-bisphosphate aldolase OS=Triticum aestivum OX=4565 GN=FBA9 PE=3 SV=1
osa00010 Glycolysis / Gluconeogenesis	W5G4A2	279	Fructose-bisphosphate aldolase OS=Triticum aestivum OX=4565 GN=FBA9 PE=3 SV=1
osa00010 Glycolysis / Gluconeogenesis	W5G4A2	47	Fructose-bisphosphate aldolase OS=Triticum aestivum OX=4565 GN=FBA9 PE=3 SV=1
osa00010 Glycolysis / Gluconeogenesis	W5G4A2	265	Fructose-bisphosphate aldolase OS=Triticum aestivum OX=4565 GN=FBA9 PE=3 SV=1
osa00010 Glycolysis / Gluconeogenesis	W5G4A2	375	Fructose-bisphosphate aldolase OS=Triticum aestivum OX=4565 GN=FBA9 PE=3 SV=1
osa00010 Glycolysis / Gluconeogenesis	W5G4A2	344	Fructose-bisphosphate aldolase OS=Triticum aestivum OX=4565 GN=FBA9 PE=3 SV=1
osa00010 Glycolysis / Gluconeogenesis	W5G4A2	44	Fructose-bisphosphate aldolase OS=Triticum aestivum OX=4565 GN=FBA9 PE=3 SV=1
osa00010 Glycolysis / Gluconeogenesis	W5G4A2	355	Fructose-bisphosphate aldolase OS=Triticum aestivum OX=4565 GN=FBA9 PE=3 SV=1
osa00010 Glycolysis / Gluconeogenesis	P09195	401	"""Fructose-1,6-bisphosphatase, chloroplastic OS=Triticum aestivum OX=4565 GN=FBP PE=2 SV=1"""
osa00010 Glycolysis / Gluconeogenesis	P09195	306	"""Fructose-1,6-bisphosphatase, chloroplastic OS=Triticum aestivum OX=4565 GN=FBP PE=2 SV=1"""
osa00010 Glycolysis / Gluconeogenesis	P09195	344	"""Fructose-1,6-bisphosphatase, chloroplastic OS=Triticum aestivum OX=4565 GN=FBP PE=2 SV=1"""
osa00010 Glycolysis / Gluconeogenesis	P09195	279	"""Fructose-1,6-bisphosphatase, chloroplastic OS=Triticum aestivum OX=4565 GN=FBP PE=2 SV=1"""
osa00010 Glycolysis / Gluconeogenesis	P09195	404	"""Fructose-1,6-bisphosphatase, chloroplastic OS=Triticum aestivum OX=4565 GN=FBP PE=2 SV=1"""
osa00010 Glycolysis / Gluconeogenesis	P09195	135	"""Fructose-1,6-bisphosphatase, chloroplastic OS=Triticum aestivum OX=4565 GN=FBP PE=2 SV=1"""
osa00010 Glycolysis / Gluconeogenesis	P09195	313	"""Fructose-1,6-bisphosphatase, chloroplastic OS=Triticum aestivum OX=4565 GN=FBP PE=2 SV=1"""
osa00010 Glycolysis / Gluconeogenesis	A0A3B6I7C3	181	Dihydrolipoamide acetyltransferase component of pyruvate dehydrogenase complex OS=Triticum aestivum OX=4565 PE=3 SV=1
osa00010 Glycolysis / Gluconeogenesis	A0A3B6TQG1	77	Pyruvate dehydrogenase E1 component subunit beta OS=Triticum aestivum OX=4565 PE=4 SV=1
osa00010 Glycolysis / Gluconeogenesis	A0A3B6TQG1	82	Pyruvate dehydrogenase E1 component subunit beta OS=Triticum aestivum OX=4565 PE=4 SV=1
osa00010 Glycolysis / Gluconeogenesis	A0A3B5ZZG3	45	Phosphotransferase OS=Triticum aestivum OX=4565 PE=3 SV=1
osa00010 Glycolysis / Gluconeogenesis	A0A077RSI3	70	Triosephosphat-isomerase(predicted) OS=Triticum aestivum OX=4565 GN=TRAES_3BF079100070CFD_c1 PE=3 SV=1
osa00010 Glycolysis / Gluconeogenesis	A0A077RSI3	194	Triosephosphat-isomerase(predicted) OS=Triticum aestivum OX=4565 GN=TRAES_3BF079100070CFD_c1 PE=3 SV=1
osa00010 Glycolysis / Gluconeogenesis	W5A874	147	Dihydrolipoyl dehydrogenase OS=Triticum aestivum OX=4565 PE=3 SV=1
osa00010 Glycolysis / Gluconeogenesis	W5A874	439	Dihydrolipoyl dehydrogenase OS=Triticum aestivum OX=4565 PE=3 SV=1
osa00010 Glycolysis / Gluconeogenesis	W5A874	272	Dihydrolipoyl dehydrogenase OS=Triticum aestivum OX=4565 PE=3 SV=1
osa00010 Glycolysis / Gluconeogenesis	W5A874	173	Dihydrolipoyl dehydrogenase OS=Triticum aestivum OX=4565 PE=3 SV=1
osa00010 Glycolysis / Gluconeogenesis	W5A874	194	Dihydrolipoyl dehydrogenase OS=Triticum aestivum OX=4565 PE=3 SV=1
osa00010 Glycolysis / Gluconeogenesis	A0A3B6EEA7	149	Triosephosphat-isomerase(predicted) OS=Triticum aestivum OX=4565 PE=3 SV=1
osa00010 Glycolysis / Gluconeogenesis	A0A3B6EEA7	4	Triosephosphat-isomerase(predicted) OS=Triticum aestivum OX=4565 PE=3 SV=1
osa00010 Glycolysis / Gluconeogenesis	A0A3B6EEA7	194	Triosephosphat-isomerase(predicted) OS=Triticum aestivum OX=4565 PE=3 SV=1
osa00010 Glycolysis / Gluconeogenesis	A0A3B6EEA7	70	Triosephosphat-isomerase(predicted) OS=Triticum aestivum OX=4565 PE=3 SV=1
osa00010 Glycolysis / Gluconeogenesis	A0A3B6EEA7	55	Triosephosphat-isomerase(predicted) OS=Triticum aestivum OX=4565 PE=3 SV=1
osa00010 Glycolysis / Gluconeogenesis	A0A3B5ZZM6	74	Phosphoglycerate kinase OS=Triticum aestivum OX=4565 PE=3 SV=1
osa00010 Glycolysis / Gluconeogenesis	A0A3B5ZZM6	271	Phosphoglycerate kinase OS=Triticum aestivum OX=4565 PE=3 SV=1
osa00010 Glycolysis / Gluconeogenesis	A0A3B5ZZM6	127	Phosphoglycerate kinase OS=Triticum aestivum OX=4565 PE=3 SV=1
osa00010 Glycolysis / Gluconeogenesis	A0A3B5ZZM6	418	Phosphoglycerate kinase OS=Triticum aestivum OX=4565 PE=3 SV=1
osa00010 Glycolysis / Gluconeogenesis	A0A3B5ZZM6	194	Phosphoglycerate kinase OS=Triticum aestivum OX=4565 PE=3 SV=1
osa00010 Glycolysis / Gluconeogenesis	A0A3B5ZZM6	138	Phosphoglycerate kinase OS=Triticum aestivum OX=4565 PE=3 SV=1
osa00010 Glycolysis / Gluconeogenesis	A0A3B5ZZM6	198	Phosphoglycerate kinase OS=Triticum aestivum OX=4565 PE=3 SV=1
osa00010 Glycolysis / Gluconeogenesis	A0A3B5ZZM6	163	Phosphoglycerate kinase OS=Triticum aestivum OX=4565 PE=3 SV=1
osa00010 Glycolysis / Gluconeogenesis	A0A3B5ZZM6	205	Phosphoglycerate kinase OS=Triticum aestivum OX=4565 PE=3 SV=1
osa00010 Glycolysis / Gluconeogenesis	A0A3B5ZZM6	87	Phosphoglycerate kinase OS=Triticum aestivum OX=4565 PE=3 SV=1
osa00010 Glycolysis / Gluconeogenesis	A0A3B5ZZM6	162	Phosphoglycerate kinase OS=Triticum aestivum OX=4565 PE=3 SV=1
osa00010 Glycolysis / Gluconeogenesis	A0A3B5ZZM6	260	Phosphoglycerate kinase OS=Triticum aestivum OX=4565 PE=3 SV=1
osa00010 Glycolysis / Gluconeogenesis	A0A3B5ZZM6	410	Phosphoglycerate kinase OS=Triticum aestivum OX=4565 PE=3 SV=1
osa00010 Glycolysis / Gluconeogenesis	A0A3B6MTB1	538	Glucose-6-phosphate isomerase OS=Triticum aestivum OX=4565 PE=3 SV=1
osa00010 Glycolysis / Gluconeogenesis	A0A3B5Z298	253	Phosphoglycerate kinase OS=Triticum aestivum OX=4565 PE=3 SV=1
osa00010 Glycolysis / Gluconeogenesis	A0A3B6LR33	294	"""Triosephosphate isomerase, chloroplastic(predicted) OS=Triticum aestivum OX=4565 PE=3 SV=1"""
osa00010 Glycolysis / Gluconeogenesis	A0A3B6LR33	191	"""Triosephosphate isomerase, chloroplastic(predicted) OS=Triticum aestivum OX=4565 PE=3 SV=1"""
osa00010 Glycolysis / Gluconeogenesis	A0A3B6LR33	154	"""Triosephosphate isomerase, chloroplastic(predicted) OS=Triticum aestivum OX=4565 PE=3 SV=1"""
osa00010 Glycolysis / Gluconeogenesis	A0A3B6LR33	265	"""Triosephosphate isomerase, chloroplastic(predicted) OS=Triticum aestivum OX=4565 PE=3 SV=1"""
osa00010 Glycolysis / Gluconeogenesis	A0A3B6LR33	181	"""Triosephosphate isomerase, chloroplastic(predicted) OS=Triticum aestivum OX=4565 PE=3 SV=1"""
osa00010 Glycolysis / Gluconeogenesis	A0A3B6LR33	188	"""Triosephosphate isomerase, chloroplastic(predicted) OS=Triticum aestivum OX=4565 PE=3 SV=1"""
osa00010 Glycolysis / Gluconeogenesis	D8L9K9	74	"""Fructose-1,6-bisphosphatase, cytosolic,putative,expressed OS=Triticum aestivum OX=4565 GN=TAA_ctg0464b.00040.1 PE=3 SV=1"""
osa00010 Glycolysis / Gluconeogenesis	D8L9K9	339	"""Fructose-1,6-bisphosphatase, cytosolic,putative,expressed OS=Triticum aestivum OX=4565 GN=TAA_ctg0464b.00040.1 PE=3 SV=1"""
osa00010 Glycolysis / Gluconeogenesis	D8L9K9	53	"""Fructose-1,6-bisphosphatase, cytosolic,putative,expressed OS=Triticum aestivum OX=4565 GN=TAA_ctg0464b.00040.1 PE=3 SV=1"""
osa00010 Glycolysis / Gluconeogenesis	D8L9K9	210	"""Fructose-1,6-bisphosphatase, cytosolic,putative,expressed OS=Triticum aestivum OX=4565 GN=TAA_ctg0464b.00040.1 PE=3 SV=1"""
osa00010 Glycolysis / Gluconeogenesis	D8L9K9	228	"""Fructose-1,6-bisphosphatase, cytosolic,putative,expressed OS=Triticum aestivum OX=4565 GN=TAA_ctg0464b.00040.1 PE=3 SV=1"""
osa00010 Glycolysis / Gluconeogenesis	D8L9K9	111	"""Fructose-1,6-bisphosphatase, cytosolic,putative,expressed OS=Triticum aestivum OX=4565 GN=TAA_ctg0464b.00040.1 PE=3 SV=1"""
osa00010 Glycolysis / Gluconeogenesis	D8L9K9	220	"""Fructose-1,6-bisphosphatase, cytosolic,putative,expressed OS=Triticum aestivum OX=4565 GN=TAA_ctg0464b.00040.1 PE=3 SV=1"""
osa00010 Glycolysis / Gluconeogenesis	W5C3E3	344	Pyruvate dehydrogenase E1 component subunit alpha OS=Triticum aestivum OX=4565 GN=CAMPLR22A2D_LOCUS100 PE=4 SV=1
osa00010 Glycolysis / Gluconeogenesis	W5C3E3	139	Pyruvate dehydrogenase E1 component subunit alpha OS=Triticum aestivum OX=4565 GN=CAMPLR22A2D_LOCUS100 PE=4 SV=1
osa00010 Glycolysis / Gluconeogenesis	A0A3B6KN33	157	Triosephosphate isomerase(predicted) OS=Triticum aestivum OX=4565 PE=3 SV=1
osa00640 Propanoate metabolism	W5A874	147	Dihydrolipoyl dehydrogenase OS=Triticum aestivum OX=4565 PE=3 SV=1
osa00640 Propanoate metabolism	W5A874	439	Dihydrolipoyl dehydrogenase OS=Triticum aestivum OX=4565 PE=3 SV=1
osa00640 Propanoate metabolism	W5A874	272	Dihydrolipoyl dehydrogenase OS=Triticum aestivum OX=4565 PE=3 SV=1
osa00640 Propanoate metabolism	W5A874	173	Dihydrolipoyl dehydrogenase OS=Triticum aestivum OX=4565 PE=3 SV=1
osa00640 Propanoate metabolism	W5A874	194	Dihydrolipoyl dehydrogenase OS=Triticum aestivum OX=4565 PE=3 SV=1
osa00261 Monobactam biosynthesis	A0A3B6AR76	133	ATP sulfurylase(predicted) OS=Triticum aestivum OX=4565 PE=4 SV=1
osa00261 Monobactam biosynthesis	A0A3B6C0B5	356	ATP sulfurylase(predicted) OS=Triticum aestivum OX=4565 PE=4 SV=1
osa00920 Sulfur metabolism	A0A3B6AR76	133	ATP sulfurylase(predicted) OS=Triticum aestivum OX=4565 PE=4 SV=1
osa00920 Sulfur metabolism	A0A3B6EB15	237	Cysteine synthase OS=Triticum aestivum OX=4565 PE=3 SV=1
osa00920 Sulfur metabolism	A0A3B6EB15	93	Cysteine synthase OS=Triticum aestivum OX=4565 PE=3 SV=1
osa00920 Sulfur metabolism	A0A3B6EB15	90	Cysteine synthase OS=Triticum aestivum OX=4565 PE=3 SV=1
osa00920 Sulfur metabolism	A0A3B6EB15	198	Cysteine synthase OS=Triticum aestivum OX=4565 PE=3 SV=1
osa00920 Sulfur metabolism	A0A3B6EB15	284	Cysteine synthase OS=Triticum aestivum OX=4565 PE=3 SV=1
osa00920 Sulfur metabolism	A0A3B6EB15	193	Cysteine synthase OS=Triticum aestivum OX=4565 PE=3 SV=1
osa00920 Sulfur metabolism	A0A3B6EB15	113	Cysteine synthase OS=Triticum aestivum OX=4565 PE=3 SV=1
osa00920 Sulfur metabolism	A0A3B6C0B5	356	ATP sulfurylase(predicted) OS=Triticum aestivum OX=4565 PE=4 SV=1
osa00906 Carotenoid biosynthesis	A0A3B6KCY0	310	NnrU domain-containing protein OS=Triticum aestivum OX=4565 PE=4 SV=1
osa00906 Carotenoid biosynthesis	A0A3B6DFI3	497	"""Zeaxanthin epoxidase, chloroplastic OS=Triticum aestivum OX=4565 PE=4 SV=1"""
osa00906 Carotenoid biosynthesis	A0A3B6DFI3	396	"""Zeaxanthin epoxidase, chloroplastic OS=Triticum aestivum OX=4565 PE=4 SV=1"""
osa00906 Carotenoid biosynthesis	A0A3B6DFI3	277	"""Zeaxanthin epoxidase, chloroplastic OS=Triticum aestivum OX=4565 PE=4 SV=1"""
osa04145 Phagosome	A0A3B6DLR7	188	Vacuolar ATPase subunit D1(predicted) OS=Triticum aestivum OX=4565 PE=4 SV=1
osa04145 Phagosome	A0A341Y4U2	102	Putative V-type proton ATPase catalytic subunit A(predicted) OS=Triticum aestivum OX=4565 PE=3 SV=1
osa04145 Phagosome	A0A341Y4U2	386	Putative V-type proton ATPase catalytic subunit A(predicted) OS=Triticum aestivum OX=4565 PE=3 SV=1
osa04145 Phagosome	A0A341Y4U2	581	Putative V-type proton ATPase catalytic subunit A(predicted) OS=Triticum aestivum OX=4565 PE=3 SV=1
osa04145 Phagosome	A0A341Y4U2	567	Putative V-type proton ATPase catalytic subunit A(predicted) OS=Triticum aestivum OX=4565 PE=3 SV=1
osa04145 Phagosome	A0A341Y4U2	501	Putative V-type proton ATPase catalytic subunit A(predicted) OS=Triticum aestivum OX=4565 PE=3 SV=1
osa04145 Phagosome	A0A341Y4U2	560	Putative V-type proton ATPase catalytic subunit A(predicted) OS=Triticum aestivum OX=4565 PE=3 SV=1
osa04145 Phagosome	A0A341Y4U2	302	Putative V-type proton ATPase catalytic subunit A(predicted) OS=Triticum aestivum OX=4565 PE=3 SV=1
osa04145 Phagosome	A0A341Y4U2	214	Putative V-type proton ATPase catalytic subunit A(predicted) OS=Triticum aestivum OX=4565 PE=3 SV=1
osa04145 Phagosome	A0A341Y4U2	508	Putative V-type proton ATPase catalytic subunit A(predicted) OS=Triticum aestivum OX=4565 PE=3 SV=1
osa04145 Phagosome	A0A341Y4U2	195	Putative V-type proton ATPase catalytic subunit A(predicted) OS=Triticum aestivum OX=4565 PE=3 SV=1
osa04145 Phagosome	A0A3B6MQ23	408	"""Preprotein translocase subunit SECY, chloroplastic(predicted) OS=Triticum aestivum OX=4565 PE=3 SV=1"""
osa00561 Glycerolipid metabolism	A0A3B5ZX46	389	Epimerase domain-containing protein OS=Triticum aestivum OX=4565 PE=4 SV=1
osa00561 Glycerolipid metabolism	A0A3B6JHQ0	569	Beta-galactosidase(predicted) OS=Triticum aestivum OX=4565 PE=3 SV=1
osa00500 Starch and sucrose metabolism	A0A3B6KSU0	254	Glucose-1-phosphate adenylyltransferase OS=Triticum aestivum OX=4565 PE=3 SV=1
osa00500 Starch and sucrose metabolism	A0A3B5ZZG3	45	Phosphotransferase OS=Triticum aestivum OX=4565 PE=3 SV=1
osa00500 Starch and sucrose metabolism	A0A3B6SE12	286	PfkB domain-containing protein OS=Triticum aestivum OX=4565 PE=4 SV=1
osa00500 Starch and sucrose metabolism	A0A3B6MTB1	538	Glucose-6-phosphate isomerase OS=Triticum aestivum OX=4565 PE=3 SV=1
osa00460 Cyanoamino acid metabolism	A0A3B6CE87	327	Serine hydroxymethyltransferase OS=Triticum aestivum OX=4565 PE=3 SV=1
osa00460 Cyanoamino acid metabolism	A0A3B6CE87	319	Serine hydroxymethyltransferase OS=Triticum aestivum OX=4565 PE=3 SV=1
osa00460 Cyanoamino acid metabolism	A0A3B6CE87	145	Serine hydroxymethyltransferase OS=Triticum aestivum OX=4565 PE=3 SV=1
osa00460 Cyanoamino acid metabolism	A0A3B6CE87	332	Serine hydroxymethyltransferase OS=Triticum aestivum OX=4565 PE=3 SV=1
osa00460 Cyanoamino acid metabolism	A0A3B6CE87	441	Serine hydroxymethyltransferase OS=Triticum aestivum OX=4565 PE=3 SV=1
osa00460 Cyanoamino acid metabolism	A0A3B6CE87	435	Serine hydroxymethyltransferase OS=Triticum aestivum OX=4565 PE=3 SV=1
osa00630 Glyoxylate and dicarboxylate metabolism	A0A3B6PT84	840	Aconitate hydratase OS=Triticum aestivum OX=4565 PE=3 SV=1
osa00630 Glyoxylate and dicarboxylate metabolism	A0A3B6PT84	775	Aconitate hydratase OS=Triticum aestivum OX=4565 PE=3 SV=1
osa00630 Glyoxylate and dicarboxylate metabolism	A0A3B6PT84	880	Aconitate hydratase OS=Triticum aestivum OX=4565 PE=3 SV=1
osa00630 Glyoxylate and dicarboxylate metabolism	A0A3B6PT84	160	Aconitate hydratase OS=Triticum aestivum OX=4565 PE=3 SV=1
osa00630 Glyoxylate and dicarboxylate metabolism	A0A3B6PT84	663	Aconitate hydratase OS=Triticum aestivum OX=4565 PE=3 SV=1
osa00630 Glyoxylate and dicarboxylate metabolism	A0A3B6MY99	342	Malate dehydrogenase OS=Triticum aestivum OX=4565 PE=3 SV=1
osa00630 Glyoxylate and dicarboxylate metabolism	A0A3B6DJ31	369	Aminomethyltransferase OS=Triticum aestivum OX=4565 PE=3 SV=1
osa00630 Glyoxylate and dicarboxylate metabolism	A0A3B6DJ31	259	Aminomethyltransferase OS=Triticum aestivum OX=4565 PE=3 SV=1
osa00630 Glyoxylate and dicarboxylate metabolism	A0A3B6DJ31	368	Aminomethyltransferase OS=Triticum aestivum OX=4565 PE=3 SV=1
osa00630 Glyoxylate and dicarboxylate metabolism	A0A3B6DJ31	160	Aminomethyltransferase OS=Triticum aestivum OX=4565 PE=3 SV=1
osa00630 Glyoxylate and dicarboxylate metabolism	A0A3B6DJ31	394	Aminomethyltransferase OS=Triticum aestivum OX=4565 PE=3 SV=1
osa00630 Glyoxylate and dicarboxylate metabolism	A0A3B6DJ31	377	Aminomethyltransferase OS=Triticum aestivum OX=4565 PE=3 SV=1
osa00630 Glyoxylate and dicarboxylate metabolism	A0A3B6DJ31	211	Aminomethyltransferase OS=Triticum aestivum OX=4565 PE=3 SV=1
osa00630 Glyoxylate and dicarboxylate metabolism	A0A3B6DJ31	402	Aminomethyltransferase OS=Triticum aestivum OX=4565 PE=3 SV=1
osa00630 Glyoxylate and dicarboxylate metabolism	A0A3B6DJ31	180	Aminomethyltransferase OS=Triticum aestivum OX=4565 PE=3 SV=1
osa00630 Glyoxylate and dicarboxylate metabolism	A0A3B6DJ31	174	Aminomethyltransferase OS=Triticum aestivum OX=4565 PE=3 SV=1
osa00630 Glyoxylate and dicarboxylate metabolism	A0A3B6DJ31	321	Aminomethyltransferase OS=Triticum aestivum OX=4565 PE=3 SV=1
osa00630 Glyoxylate and dicarboxylate metabolism	A0A3B6DJ31	44	Aminomethyltransferase OS=Triticum aestivum OX=4565 PE=3 SV=1
osa00630 Glyoxylate and dicarboxylate metabolism	A0A3B6DJ31	388	Aminomethyltransferase OS=Triticum aestivum OX=4565 PE=3 SV=1
osa00630 Glyoxylate and dicarboxylate metabolism	W5A874	147	Dihydrolipoyl dehydrogenase OS=Triticum aestivum OX=4565 PE=3 SV=1
osa00630 Glyoxylate and dicarboxylate metabolism	W5A874	439	Dihydrolipoyl dehydrogenase OS=Triticum aestivum OX=4565 PE=3 SV=1
osa00630 Glyoxylate and dicarboxylate metabolism	W5A874	272	Dihydrolipoyl dehydrogenase OS=Triticum aestivum OX=4565 PE=3 SV=1
osa00630 Glyoxylate and dicarboxylate metabolism	W5A874	173	Dihydrolipoyl dehydrogenase OS=Triticum aestivum OX=4565 PE=3 SV=1
osa00630 Glyoxylate and dicarboxylate metabolism	W5A874	194	Dihydrolipoyl dehydrogenase OS=Triticum aestivum OX=4565 PE=3 SV=1
osa00630 Glyoxylate and dicarboxylate metabolism	W5C9Y4	138	Ribulose bisphosphate carboxylase small chain OS=Triticum aestivum OX=4565 GN=rbcS PE=3 SV=1
osa00630 Glyoxylate and dicarboxylate metabolism	A0A3B6CE87	327	Serine hydroxymethyltransferase OS=Triticum aestivum OX=4565 PE=3 SV=1
osa00630 Glyoxylate and dicarboxylate metabolism	A0A3B6CE87	319	Serine hydroxymethyltransferase OS=Triticum aestivum OX=4565 PE=3 SV=1
osa00630 Glyoxylate and dicarboxylate metabolism	A0A3B6CE87	145	Serine hydroxymethyltransferase OS=Triticum aestivum OX=4565 PE=3 SV=1
osa00630 Glyoxylate and dicarboxylate metabolism	A0A3B6CE87	332	Serine hydroxymethyltransferase OS=Triticum aestivum OX=4565 PE=3 SV=1
osa00630 Glyoxylate and dicarboxylate metabolism	A0A3B6CE87	441	Serine hydroxymethyltransferase OS=Triticum aestivum OX=4565 PE=3 SV=1
osa00630 Glyoxylate and dicarboxylate metabolism	A0A3B6CE87	435	Serine hydroxymethyltransferase OS=Triticum aestivum OX=4565 PE=3 SV=1
osa00630 Glyoxylate and dicarboxylate metabolism	A0A3B6LSL8	137	Malate dehydrogenase OS=Triticum aestivum OX=4565 PE=3 SV=1
osa00630 Glyoxylate and dicarboxylate metabolism	A0A3B6LSL8	342	Malate dehydrogenase OS=Triticum aestivum OX=4565 PE=3 SV=1
osa00630 Glyoxylate and dicarboxylate metabolism	A0A341WSR4	22	Hydroxypyruvate reductase(predicted) OS=Triticum aestivum OX=4565 PE=3 SV=1
osa00630 Glyoxylate and dicarboxylate metabolism	A0A341WSR4	225	Hydroxypyruvate reductase(predicted) OS=Triticum aestivum OX=4565 PE=3 SV=1
osa00630 Glyoxylate and dicarboxylate metabolism	A0A341WSR4	385	Hydroxypyruvate reductase(predicted) OS=Triticum aestivum OX=4565 PE=3 SV=1
osa00630 Glyoxylate and dicarboxylate metabolism	A0A341WSR4	248	Hydroxypyruvate reductase(predicted) OS=Triticum aestivum OX=4565 PE=3 SV=1
osa00630 Glyoxylate and dicarboxylate metabolism	A0A341WSR4	264	Hydroxypyruvate reductase(predicted) OS=Triticum aestivum OX=4565 PE=3 SV=1
osa00630 Glyoxylate and dicarboxylate metabolism	A0A341WSR4	31	Hydroxypyruvate reductase(predicted) OS=Triticum aestivum OX=4565 PE=3 SV=1
osa00630 Glyoxylate and dicarboxylate metabolism	A0A341WSR4	377	Hydroxypyruvate reductase(predicted) OS=Triticum aestivum OX=4565 PE=3 SV=1
osa00630 Glyoxylate and dicarboxylate metabolism	A0A3B6DJ70	120	OSIGBa0130B08.3 protein(predicted) OS=Triticum aestivum OX=4565 PE=4 SV=1
osa00630 Glyoxylate and dicarboxylate metabolism	A0A3B6DJ70	162	OSIGBa0130B08.3 protein(predicted) OS=Triticum aestivum OX=4565 PE=4 SV=1
osa00630 Glyoxylate and dicarboxylate metabolism	A0A3B6DJ70	289	OSIGBa0130B08.3 protein(predicted) OS=Triticum aestivum OX=4565 PE=4 SV=1
osa00630 Glyoxylate and dicarboxylate metabolism	A0A3B6DJ70	290	OSIGBa0130B08.3 protein(predicted) OS=Triticum aestivum OX=4565 PE=4 SV=1
osa00630 Glyoxylate and dicarboxylate metabolism	W5F0E6	84	Ribulose bisphosphate carboxylase small chain OS=Triticum aestivum OX=4565 GN=rbcS PE=1 SV=1
osa00630 Glyoxylate and dicarboxylate metabolism	W5F0E6	174	Ribulose bisphosphate carboxylase small chain OS=Triticum aestivum OX=4565 GN=rbcS PE=1 SV=1
osa00630 Glyoxylate and dicarboxylate metabolism	W5F0E6	165	Ribulose bisphosphate carboxylase small chain OS=Triticum aestivum OX=4565 GN=rbcS PE=1 SV=1
osa00630 Glyoxylate and dicarboxylate metabolism	W5F0E6	138	Ribulose bisphosphate carboxylase small chain OS=Triticum aestivum OX=4565 GN=rbcS PE=1 SV=1
osa00630 Glyoxylate and dicarboxylate metabolism	A0A3B6RJT2	232	"""Malate dehydrogenase, chloroplastic(predicted) OS=Triticum aestivum OX=4565 PE=3 SV=1"""
osa00630 Glyoxylate and dicarboxylate metabolism	A0A3B6AU09	805	Glutamine amidotransferase type-2 domain-containing protein OS=Triticum aestivum OX=4565 PE=4 SV=1
osa00630 Glyoxylate and dicarboxylate metabolism	A0A3B6AU09	905	Glutamine amidotransferase type-2 domain-containing protein OS=Triticum aestivum OX=4565 PE=4 SV=1
osa00630 Glyoxylate and dicarboxylate metabolism	A0A3B6AU09	519	Glutamine amidotransferase type-2 domain-containing protein OS=Triticum aestivum OX=4565 PE=4 SV=1
osa00630 Glyoxylate and dicarboxylate metabolism	A0A3B6AU09	1530	Glutamine amidotransferase type-2 domain-containing protein OS=Triticum aestivum OX=4565 PE=4 SV=1
osa00630 Glyoxylate and dicarboxylate metabolism	A0A3B6AU09	1286	Glutamine amidotransferase type-2 domain-containing protein OS=Triticum aestivum OX=4565 PE=4 SV=1
osa00630 Glyoxylate and dicarboxylate metabolism	A0A3B6AU09	268	Glutamine amidotransferase type-2 domain-containing protein OS=Triticum aestivum OX=4565 PE=4 SV=1
osa00630 Glyoxylate and dicarboxylate metabolism	A0A3B6AU09	773	Glutamine amidotransferase type-2 domain-containing protein OS=Triticum aestivum OX=4565 PE=4 SV=1
osa00630 Glyoxylate and dicarboxylate metabolism	A0A3B6AU09	1553	Glutamine amidotransferase type-2 domain-containing protein OS=Triticum aestivum OX=4565 PE=4 SV=1
osa00630 Glyoxylate and dicarboxylate metabolism	A0A3B6AU09	900	Glutamine amidotransferase type-2 domain-containing protein OS=Triticum aestivum OX=4565 PE=4 SV=1
osa00630 Glyoxylate and dicarboxylate metabolism	A0A3B6AU09	932	Glutamine amidotransferase type-2 domain-containing protein OS=Triticum aestivum OX=4565 PE=4 SV=1
osa00630 Glyoxylate and dicarboxylate metabolism	A0A3B6AU09	871	Glutamine amidotransferase type-2 domain-containing protein OS=Triticum aestivum OX=4565 PE=4 SV=1
osa00630 Glyoxylate and dicarboxylate metabolism	A0A3B6AU09	1372	Glutamine amidotransferase type-2 domain-containing protein OS=Triticum aestivum OX=4565 PE=4 SV=1
osa00630 Glyoxylate and dicarboxylate metabolism	A0A3B6AU09	224	Glutamine amidotransferase type-2 domain-containing protein OS=Triticum aestivum OX=4565 PE=4 SV=1
osa00630 Glyoxylate and dicarboxylate metabolism	A0A3B6AU09	1064	Glutamine amidotransferase type-2 domain-containing protein OS=Triticum aestivum OX=4565 PE=4 SV=1
osa00630 Glyoxylate and dicarboxylate metabolism	A0A3B6QEH8	111	Gamma hydroxybutyrate dehydrogenase-like protein(predicted) OS=Triticum aestivum OX=4565 PE=4 SV=1
osa00630 Glyoxylate and dicarboxylate metabolism	A0A3B6KT79	804	Aconitate hydratase OS=Triticum aestivum OX=4565 PE=3 SV=1
osa00630 Glyoxylate and dicarboxylate metabolism	A0A3B6KT79	579	Aconitate hydratase OS=Triticum aestivum OX=4565 PE=3 SV=1
osa00630 Glyoxylate and dicarboxylate metabolism	A0A3B6KT79	835	Aconitate hydratase OS=Triticum aestivum OX=4565 PE=3 SV=1
osa00630 Glyoxylate and dicarboxylate metabolism	A0A3B6KT79	421	Aconitate hydratase OS=Triticum aestivum OX=4565 PE=3 SV=1
osa00630 Glyoxylate and dicarboxylate metabolism	A0A3B6KT79	894	Aconitate hydratase OS=Triticum aestivum OX=4565 PE=3 SV=1
osa00630 Glyoxylate and dicarboxylate metabolism	A0A3B6KT79	179	Aconitate hydratase OS=Triticum aestivum OX=4565 PE=3 SV=1
osa00630 Glyoxylate and dicarboxylate metabolism	A0A3B6KT79	899	Aconitate hydratase OS=Triticum aestivum OX=4565 PE=3 SV=1
osa00630 Glyoxylate and dicarboxylate metabolism	A0A3B6KT79	832	Aconitate hydratase OS=Triticum aestivum OX=4565 PE=3 SV=1
osa00630 Glyoxylate and dicarboxylate metabolism	A0A3B6KT79	500	Aconitate hydratase OS=Triticum aestivum OX=4565 PE=3 SV=1
osa00630 Glyoxylate and dicarboxylate metabolism	A0A3B6KT79	584	Aconitate hydratase OS=Triticum aestivum OX=4565 PE=3 SV=1
osa00730 Thiamine metabolism	A0A3B6TT87	275	"""Adenylate kinase, chloroplastic(predicted) OS=Triticum aestivum OX=4565 PE=3 SV=1"""
osa00730 Thiamine metabolism	A0A3B6TUD9	61	"""Thiamine thiazole synthase, chloroplastic OS=Triticum aestivum OX=4565 GN=THI1 PE=3 SV=1"""
osa00730 Thiamine metabolism	A0A3B6TUD9	242	"""Thiamine thiazole synthase, chloroplastic OS=Triticum aestivum OX=4565 GN=THI1 PE=3 SV=1"""
osa00730 Thiamine metabolism	A0A3B6NLW4	124	"""Adenylate kinase, chloroplastic(predicted) OS=Triticum aestivum OX=4565 PE=3 SV=1"""
osa00730 Thiamine metabolism	A0A3B6JDL9	518	Putative thiamine biosythesis protein ThiC(predicted) OS=Triticum aestivum OX=4565 PE=3 SV=1
osa00730 Thiamine metabolism	A0A3B6JDL9	589	Putative thiamine biosythesis protein ThiC(predicted) OS=Triticum aestivum OX=4565 PE=3 SV=1
osa00730 Thiamine metabolism	A0A3B6JDL9	208	Putative thiamine biosythesis protein ThiC(predicted) OS=Triticum aestivum OX=4565 PE=3 SV=1
osa00350 Tyrosine metabolism	A0A3B6PR35	112	Aspartate aminotransferase OS=Triticum aestivum OX=4565 PE=4 SV=1
osa00350 Tyrosine metabolism	A0A3B6PR35	426	Aspartate aminotransferase OS=Triticum aestivum OX=4565 PE=4 SV=1
osa00350 Tyrosine metabolism	A0A3B6PR35	144	Aspartate aminotransferase OS=Triticum aestivum OX=4565 PE=4 SV=1
osa00350 Tyrosine metabolism	A0A3B6PR35	257	Aspartate aminotransferase OS=Triticum aestivum OX=4565 PE=4 SV=1
osa00260 Glycine, serine and threonine metabolism	A0A341WSR4	22	Hydroxypyruvate reductase(predicted) OS=Triticum aestivum OX=4565 PE=3 SV=1
osa00260 Glycine, serine and threonine metabolism	A0A341WSR4	225	Hydroxypyruvate reductase(predicted) OS=Triticum aestivum OX=4565 PE=3 SV=1
osa00260 Glycine, serine and threonine metabolism	A0A341WSR4	385	Hydroxypyruvate reductase(predicted) OS=Triticum aestivum OX=4565 PE=3 SV=1
osa00260 Glycine, serine and threonine metabolism	A0A341WSR4	248	Hydroxypyruvate reductase(predicted) OS=Triticum aestivum OX=4565 PE=3 SV=1
osa00260 Glycine, serine and threonine metabolism	A0A341WSR4	264	Hydroxypyruvate reductase(predicted) OS=Triticum aestivum OX=4565 PE=3 SV=1
osa00260 Glycine, serine and threonine metabolism	A0A341WSR4	31	Hydroxypyruvate reductase(predicted) OS=Triticum aestivum OX=4565 PE=3 SV=1
osa00260 Glycine, serine and threonine metabolism	A0A341WSR4	377	Hydroxypyruvate reductase(predicted) OS=Triticum aestivum OX=4565 PE=3 SV=1
osa00260 Glycine, serine and threonine metabolism	A0A3B6DJ31	369	Aminomethyltransferase OS=Triticum aestivum OX=4565 PE=3 SV=1
osa00260 Glycine, serine and threonine metabolism	A0A3B6DJ31	259	Aminomethyltransferase OS=Triticum aestivum OX=4565 PE=3 SV=1
osa00260 Glycine, serine and threonine metabolism	A0A3B6DJ31	368	Aminomethyltransferase OS=Triticum aestivum OX=4565 PE=3 SV=1
osa00260 Glycine, serine and threonine metabolism	A0A3B6DJ31	160	Aminomethyltransferase OS=Triticum aestivum OX=4565 PE=3 SV=1
osa00260 Glycine, serine and threonine metabolism	A0A3B6DJ31	394	Aminomethyltransferase OS=Triticum aestivum OX=4565 PE=3 SV=1
osa00260 Glycine, serine and threonine metabolism	A0A3B6DJ31	377	Aminomethyltransferase OS=Triticum aestivum OX=4565 PE=3 SV=1
osa00260 Glycine, serine and threonine metabolism	A0A3B6DJ31	211	Aminomethyltransferase OS=Triticum aestivum OX=4565 PE=3 SV=1
osa00260 Glycine, serine and threonine metabolism	A0A3B6DJ31	402	Aminomethyltransferase OS=Triticum aestivum OX=4565 PE=3 SV=1
osa00260 Glycine, serine and threonine metabolism	A0A3B6DJ31	180	Aminomethyltransferase OS=Triticum aestivum OX=4565 PE=3 SV=1
osa00260 Glycine, serine and threonine metabolism	A0A3B6DJ31	174	Aminomethyltransferase OS=Triticum aestivum OX=4565 PE=3 SV=1
osa00260 Glycine, serine and threonine metabolism	A0A3B6DJ31	321	Aminomethyltransferase OS=Triticum aestivum OX=4565 PE=3 SV=1
osa00260 Glycine, serine and threonine metabolism	A0A3B6DJ31	44	Aminomethyltransferase OS=Triticum aestivum OX=4565 PE=3 SV=1
osa00260 Glycine, serine and threonine metabolism	A0A3B6DJ31	388	Aminomethyltransferase OS=Triticum aestivum OX=4565 PE=3 SV=1
osa00260 Glycine, serine and threonine metabolism	W5A874	147	Dihydrolipoyl dehydrogenase OS=Triticum aestivum OX=4565 PE=3 SV=1
osa00260 Glycine, serine and threonine metabolism	W5A874	439	Dihydrolipoyl dehydrogenase OS=Triticum aestivum OX=4565 PE=3 SV=1
osa00260 Glycine, serine and threonine metabolism	W5A874	272	Dihydrolipoyl dehydrogenase OS=Triticum aestivum OX=4565 PE=3 SV=1
osa00260 Glycine, serine and threonine metabolism	W5A874	173	Dihydrolipoyl dehydrogenase OS=Triticum aestivum OX=4565 PE=3 SV=1
osa00260 Glycine, serine and threonine metabolism	W5A874	194	Dihydrolipoyl dehydrogenase OS=Triticum aestivum OX=4565 PE=3 SV=1
osa00260 Glycine, serine and threonine metabolism	A0A3B6CE87	327	Serine hydroxymethyltransferase OS=Triticum aestivum OX=4565 PE=3 SV=1
osa00260 Glycine, serine and threonine metabolism	A0A3B6CE87	319	Serine hydroxymethyltransferase OS=Triticum aestivum OX=4565 PE=3 SV=1
osa00260 Glycine, serine and threonine metabolism	A0A3B6CE87	145	Serine hydroxymethyltransferase OS=Triticum aestivum OX=4565 PE=3 SV=1
osa00260 Glycine, serine and threonine metabolism	A0A3B6CE87	332	Serine hydroxymethyltransferase OS=Triticum aestivum OX=4565 PE=3 SV=1
osa00260 Glycine, serine and threonine metabolism	A0A3B6CE87	441	Serine hydroxymethyltransferase OS=Triticum aestivum OX=4565 PE=3 SV=1
osa00260 Glycine, serine and threonine metabolism	A0A3B6CE87	435	Serine hydroxymethyltransferase OS=Triticum aestivum OX=4565 PE=3 SV=1
osa01040 Biosynthesis of unsaturated fatty acids	A0A3B6PSZ6	246	3-ketoacyl-CoA thiolase-like protein(predicted) OS=Triticum aestivum OX=4565 PE=3 SV=1
osa00400 Phenylalanine, tyrosine and tryptophan biosynthesis	A0A3B6JMF7	362	Chorismate synthase OS=Triticum aestivum OX=4565 PE=3 SV=1
osa00400 Phenylalanine, tyrosine and tryptophan biosynthesis	A0A3B6JMF7	192	Chorismate synthase OS=Triticum aestivum OX=4565 PE=3 SV=1
osa00400 Phenylalanine, tyrosine and tryptophan biosynthesis	A0A3B6PR35	112	Aspartate aminotransferase OS=Triticum aestivum OX=4565 PE=4 SV=1
osa00400 Phenylalanine, tyrosine and tryptophan biosynthesis	A0A3B6PR35	426	Aspartate aminotransferase OS=Triticum aestivum OX=4565 PE=4 SV=1
osa00400 Phenylalanine, tyrosine and tryptophan biosynthesis	A0A3B6PR35	144	Aspartate aminotransferase OS=Triticum aestivum OX=4565 PE=4 SV=1
osa00400 Phenylalanine, tyrosine and tryptophan biosynthesis	A0A3B6PR35	257	Aspartate aminotransferase OS=Triticum aestivum OX=4565 PE=4 SV=1
osa00400 Phenylalanine, tyrosine and tryptophan biosynthesis	A0A3B6TCN7	302	3-phosphoshikimate 1-carboxyvinyltransferase OS=Triticum aestivum OX=4565 PE=3 SV=1
osa00400 Phenylalanine, tyrosine and tryptophan biosynthesis	A0A3B6AVJ0	360	Phospho-2-dehydro-3-deoxyheptonate aldolase OS=Triticum aestivum OX=4565 PE=3 SV=1
osa00650 Butanoate metabolism	D2KZ08	119	Aminotransferase OS=Triticum aestivum OX=4565 GN=TaSAG1 PE=2 SV=1
osa00650 Butanoate metabolism	D2KZ08	401	Aminotransferase OS=Triticum aestivum OX=4565 GN=TaSAG1 PE=2 SV=1
osa00650 Butanoate metabolism	D2KZ08	292	Aminotransferase OS=Triticum aestivum OX=4565 GN=TaSAG1 PE=2 SV=1
osa00650 Butanoate metabolism	A0A3B6QEH8	111	Gamma hydroxybutyrate dehydrogenase-like protein(predicted) OS=Triticum aestivum OX=4565 PE=4 SV=1
osa00740 Riboflavin metabolism	A0A3B5ZWX1	323	GTP_cyclohydro2 domain-containing protein OS=Triticum aestivum OX=4565 PE=3 SV=1
osa00860 Porphyrin and chlorophyll metabolism	A0A3B6NUI6	426	FAD_binding_3 domain-containing protein OS=Triticum aestivum OX=4565 PE=4 SV=1
osa00860 Porphyrin and chlorophyll metabolism	A0A3B6NUI6	284	FAD_binding_3 domain-containing protein OS=Triticum aestivum OX=4565 PE=4 SV=1
osa00860 Porphyrin and chlorophyll metabolism	A0A3B6NUI6	301	FAD_binding_3 domain-containing protein OS=Triticum aestivum OX=4565 PE=4 SV=1
osa00860 Porphyrin and chlorophyll metabolism	A0A3B6TN74	231	Heme oxygenase 1(predicted) OS=Triticum aestivum OX=4565 PE=4 SV=1
osa00860 Porphyrin and chlorophyll metabolism	A0A3B6TIX4	74	"""Glutamate-1-semialdehyde 2,1-aminomutase, chloroplastic(predicted) OS=Triticum aestivum OX=4565 PE=3 SV=1"""
osa00860 Porphyrin and chlorophyll metabolism	A0A3B6TIX4	452	"""Glutamate-1-semialdehyde 2,1-aminomutase, chloroplastic(predicted) OS=Triticum aestivum OX=4565 PE=3 SV=1"""
osa00860 Porphyrin and chlorophyll metabolism	A0A3B6TIX4	409	"""Glutamate-1-semialdehyde 2,1-aminomutase, chloroplastic(predicted) OS=Triticum aestivum OX=4565 PE=3 SV=1"""
osa00860 Porphyrin and chlorophyll metabolism	A0A3B6TX84	163	Mg-protoporphyrin IX chelatase OS=Triticum aestivum OX=4565 PE=3 SV=1
osa00860 Porphyrin and chlorophyll metabolism	A0A3B6TX84	375	Mg-protoporphyrin IX chelatase OS=Triticum aestivum OX=4565 PE=3 SV=1
osa00860 Porphyrin and chlorophyll metabolism	A0A3B6TX84	369	Mg-protoporphyrin IX chelatase OS=Triticum aestivum OX=4565 PE=3 SV=1
osa00860 Porphyrin and chlorophyll metabolism	A0A3B6TX84	309	Mg-protoporphyrin IX chelatase OS=Triticum aestivum OX=4565 PE=3 SV=1
osa00860 Porphyrin and chlorophyll metabolism	A0A3B6QCY2	536	tRNA-synt_1c domain-containing protein OS=Triticum aestivum OX=4565 PE=3 SV=1
osa00860 Porphyrin and chlorophyll metabolism	A0A3B6REW9	409	"""Glutamate-1-semialdehyde 2,1-aminomutase, chloroplastic(predicted) OS=Triticum aestivum OX=4565 PE=3 SV=1"""
osa00860 Porphyrin and chlorophyll metabolism	A0A3B6REW9	220	"""Glutamate-1-semialdehyde 2,1-aminomutase, chloroplastic(predicted) OS=Triticum aestivum OX=4565 PE=3 SV=1"""
osa00860 Porphyrin and chlorophyll metabolism	A0A3B6R8M6	91	Mg-por_mtran_C domain-containing protein OS=Triticum aestivum OX=4565 PE=4 SV=1
osa00860 Porphyrin and chlorophyll metabolism	A0A3B6R8M6	275	Mg-por_mtran_C domain-containing protein OS=Triticum aestivum OX=4565 PE=4 SV=1
osa00860 Porphyrin and chlorophyll metabolism	A0A3B6KCF6	364	Protoporphyrinogen oxidase OS=Triticum aestivum OX=4565 PE=3 SV=1
osa00860 Porphyrin and chlorophyll metabolism	A0A3B6KCF6	475	Protoporphyrinogen oxidase OS=Triticum aestivum OX=4565 PE=3 SV=1
osa00860 Porphyrin and chlorophyll metabolism	A0A3B6KCF6	257	Protoporphyrinogen oxidase OS=Triticum aestivum OX=4565 PE=3 SV=1
osa00860 Porphyrin and chlorophyll metabolism	A0A3B6CBS1	347	"""Oxygen-dependent coproporphyrinogen-III oxidase, chloroplastic(predicted) OS=Triticum aestivum OX=4565 PE=4 SV=1"""
osa00950 Isoquinoline alkaloid biosynthesis	A0A3B6PR35	112	Aspartate aminotransferase OS=Triticum aestivum OX=4565 PE=4 SV=1
osa00950 Isoquinoline alkaloid biosynthesis	A0A3B6PR35	426	Aspartate aminotransferase OS=Triticum aestivum OX=4565 PE=4 SV=1
osa00950 Isoquinoline alkaloid biosynthesis	A0A3B6PR35	144	Aspartate aminotransferase OS=Triticum aestivum OX=4565 PE=4 SV=1
osa00950 Isoquinoline alkaloid biosynthesis	A0A3B6PR35	257	Aspartate aminotransferase OS=Triticum aestivum OX=4565 PE=4 SV=1
