# Supplementary material for: Systematic analysis of lysine 2-hydroxyisobutyrylation posttranslational modification in wheat leaves
Source: PLoS One. 2021 Jun 17;16(6):e0253325. doi: 10.1371/journal.pone.0253325 (PMC8211214; doi:10.1371/journal.pone.0253325)
Supplement: S4 Table — (XLSX) [file pone.0253325.s006.xlsx]

## Sheet: Sheet1
Overlap category	Protein number	Protein ID	Protein description
2-Hydroxyisobutyrylation & Acetylation & Succinylation	8	P12112	"ATP synthase subunit alpha, chloroplastic OS=Triticum aestivum OX=4565 GN=atpA PE=3 SV=2"
		P46285	"Sedoheptulose-1,7-bisphosphatase, chloroplastic OS=Triticum aestivum OX=4565 PE=2 SV=1"
		Q03033	Elongation factor 1-alpha OS=Triticum aestivum OX=4565 GN=TEF1 PE=2 SV=1
		W5CXE7	"Hydrogen-transporting ATP synthase, rotational mechanism(predicted) OS=Triticum aestivum OX=4565 GN=TRAES_3BF086900030CFD_c1 PE=4 SV=1"
		L0GED8	14-3-3 protein OS=Triticum aestivum OX=4565 GN=14R2 PE=2 SV=1
		W5G4A2	Fructose-bisphosphate aldolase OS=Triticum aestivum OX=4565 GN=FBA9 PE=3 SV=1
		W5D4R0	Chloroplast photosystem II 22 kDa protein(predicted) OS=Triticum aestivum OX=4565 GN=TRAES_3BF044200210CFD_c1 PE=4 SV=1
		P06528	"ATP synthase subunit b, chloroplastic OS=Triticum aestivum OX=4565 GN=atpF PE=3 SV=1"
Acetylation & Succinylation (The proteins harbored three types of PTMs were not repeatiblity listed)	25	W5I877	>tr|W5I877|W5I877_WHEAT Uncharacterized protein OS=Triticum aestivum PE=3 SV=1;>tr|W5HDP4|W5HDP4_WHEAT Uncharacterized protein OS=Triticum aestivum PE=3 SV=1;>tr|W5DSU6|W5DSU6_WHEAT Uncharacterized protein OS=Triticum aestivum PE=3 SV=1
		Q1XIR9	>sp|Q1XIR9|HGL1A_WHEAT 4-hydroxy-7-methoxy-3-oxo-3,4-dihydro-2H-1,4-benzoxazin-2-yl glucoside beta-D-glucosidase 1a, chloroplastic OS=Triticum aestivum GN=GLU1A PE=1 SV=1;>tr|W5BAF7|W5BAF7_WHEAT Uncharacterized protein OS=Triticum aestivum PE=3 SV=1
		W5B1X6	>tr|W5B1X6|W5B1X6_WHEAT Uncharacterized protein OS=Triticum aestivum PE=4 SV=1;>tr|W5C4P1|W5C4P1_WHEAT Uncharacterized protein OS=Triticum aestivum PE=4 SV=1;>tr|W5BQ58|W5BQ58_WHEAT Uncharacterized protein OS=Triticum aestivum PE=4 SV=1
		W5GUK3	>tr|W5GUK3|W5GUK3_WHEAT Elongation factor Tu OS=Triticum aestivum PE=3 SV=1;>tr|W5ETV2|W5ETV2_WHEAT Uncharacterized protein OS=Triticum aestivum PE=4 SV=1;>tr|W5ER34|W5ER34_WHEAT Uncharacterized protein OS=Triticum aestivum PE=4 SV=1
		W5DKI0	>tr|W5DKI0|W5DKI0_WHEAT Uncharacterized protein (Fragment) OS=Triticum aestivum PE=4 SV=1;>tr|W5D2C6|W5D2C6_WHEAT Uncharacterized protein OS=Triticum aestivum PE=4 SV=1
		Q8LRM8	>sp|Q8LRM8|TCTP_WHEAT Translationally-controlled tumor protein homolog OS=Triticum aestivum GN=TCTP PE=2 SV=1;>tr|W5EA22|W5EA22_WHEAT Uncharacterized protein (Fragment) OS=Triticum aestivum PE=4 SV=1
		W5HM46	>tr|W5HM46|W5HM46_WHEAT Uncharacterized protein (Fragment) OS=Triticum aestivum PE=4 SV=1;>tr|W5I602|W5I602_WHEAT Uncharacterized protein (Fragment) OS=Triticum aestivum PE=4 SV=1
		W5GVS6	>tr|W5GVS6|W5GVS6_WHEAT Uncharacterized protein OS=Triticum aestivum PE=3 SV=1;>tr|W5G8R8|W5G8R8_WHEAT Uncharacterized protein OS=Triticum aestivum PE=3 SV=1;>tr|W5GMS3|W5GMS3_WHEAT Uncharacterized protein (Fragment) OS=Triticum aestivum PE=3 SV=1
		P84188	>sp|P84188|SGAT_WHEAT Serine--glyoxylate aminotransferase (Fragments) OS=Triticum aestivum PE=1 SV=1
		W5HI59	>tr|W5HI59|W5HI59_WHEAT Uncharacterized protein (Fragment) OS=Triticum aestivum PE=4 SV=1;>tr|W5I786|W5I786_WHEAT Uncharacterized protein (Fragment) OS=Triticum aestivum PE=4 SV=1;>tr|W5HSG3|W5HSG3_WHEAT Uncharacterized protein (Fragment) OS=Triticum aesti
		W5B7Y9	>tr|W5B7Y9|W5B7Y9_WHEAT Aminomethyltransferase OS=Triticum aestivum PE=3 SV=1;>tr|W5AQS1|W5AQS1_WHEAT Uncharacterized protein OS=Triticum aestivum PE=3 SV=1
		W5GSX0	>tr|W5GSX0|W5GSX0_WHEAT Uncharacterized protein OS=Triticum aestivum PE=3 SV=1;>tr|W5GCG0|W5GCG0_WHEAT Uncharacterized protein OS=Triticum aestivum PE=3 SV=1;>tr|W5H4N1|W5H4N1_WHEAT Uncharacterized protein OS=Triticum aestivum PE=3 SV=1
		W5AWT3	>tr|W5AWT3|W5AWT3_WHEAT Uncharacterized protein OS=Triticum aestivum PE=4 SV=1;>sp|P80602|BAS1_WHEAT 2-Cys peroxiredoxin BAS1, chloroplastic (Fragment) OS=Triticum aestivum GN=TSA PE=1 SV=2;>tr|W5BGL0|W5BGL0_WHEAT Uncharacterized protein OS=Triticum aestiv
		W5E8X2	>tr|W5E8X2|W5E8X2_WHEAT Uncharacterized protein OS=Triticum aestivum PE=3 SV=1;>tr|W5CGE0|W5CGE0_WHEAT Uncharacterized protein (Fragment) OS=Triticum aestivum PE=3 SV=1;>tr|W5DA63|W5DA63_WHEAT Uncharacterized protein (Fragment) OS=Triticum aestivum PE=3 SV
		P12782	>sp|P12782|PGKH_WHEAT Phosphoglycerate kinase, chloroplastic OS=Triticum aestivum PE=2 SV=1;>tr|W4ZQG3|W4ZQG3_WHEAT Phosphoglycerate kinase (Fragment) OS=Triticum aestivum PE=3 SV=1;>tr|W5ACW3|W5ACW3_WHEAT Phosphoglycerate kinase OS=Triticum aestivum PE=3
		W5G0E8	>tr|W5G0E8|W5G0E8_WHEAT Uncharacterized protein OS=Triticum aestivum PE=4 SV=1;>tr|W5FIQ5|W5FIQ5_WHEAT Uncharacterized protein OS=Triticum aestivum PE=4 SV=1
		W5EGU0	>tr|W5EGU0|W5EGU0_WHEAT Uncharacterized protein OS=Triticum aestivum PE=4 SV=1;>tr|W5E8H4|W5E8H4_WHEAT Uncharacterized protein OS=Triticum aestivum PE=4 SV=1;>tr|W5EXE5|W5EXE5_WHEAT Uncharacterized protein OS=Triticum aestivum PE=4 SV=1
		W4ZQ56	>tr|W4ZQ56|W4ZQ56_WHEAT Uncharacterized protein (Fragment) OS=Triticum aestivum PE=3 SV=1
		W5G4K3	>tr|W5G4K3|W5G4K3_WHEAT Lipoxygenase OS=Triticum aestivum PE=3 SV=1;>tr|W5FL28|W5FL28_WHEAT Lipoxygenase OS=Triticum aestivum PE=3 SV=1;>tr|W5G3J1|W5G3J1_WHEAT Lipoxygenase OS=Triticum aestivum PE=3 SV=1
		W5EQK1	>tr|W5EQK1|W5EQK1_WHEAT Uncharacterized protein OS=Triticum aestivum PE=4 SV=1;>tr|W5E9C7|W5E9C7_WHEAT Uncharacterized protein OS=Triticum aestivum PE=4 SV=1;>tr|W5DSM4|W5DSM4_WHEAT Uncharacterized protein OS=Triticum aestivum PE=4 SV=1;>tr|W5F3Y2|W5F3Y2_W
		W5BAB9	>tr|W5BAB9|W5BAB9_WHEAT Uncharacterized protein OS=Triticum aestivum PE=3 SV=1;>tr|W5ATV6|W5ATV6_WHEAT Uncharacterized protein OS=Triticum aestivum PE=3 SV=1;>tr|W5BQP6|W5BQP6_WHEAT Uncharacterized protein (Fragment) OS=Triticum aestivum PE=3 SV=1
		W5GYX5	>tr|W5GYX5|W5GYX5_WHEAT Uncharacterized protein OS=Triticum aestivum PE=3 SV=1;>tr|W5G5H3|W5G5H3_WHEAT Uncharacterized protein OS=Triticum aestivum PE=3 SV=1;>tr|W5GM69|W5GM69_WHEAT Uncharacterized protein OS=Triticum aestivum PE=3 SV=1
		W5C275	>tr|W5C275|W5C275_WHEAT Superoxide dismutase OS=Triticum aestivum PE=3 SV=1;>tr|P93606|P93606_WHEAT Superoxide dismutase OS=Triticum aestivum GN=SOD3.2 PE=2 SV=1;>tr|W5B755|W5B755_WHEAT Uncharacterized protein OS=Triticum aestivum PE=3 SV=1
		W5AIW8	>tr|W5AIW8|W5AIW8_WHEAT Uncharacterized protein OS=Triticum aestivum PE=4 SV=1;>tr|W4ZTN0|W4ZTN0_WHEAT Uncharacterized protein OS=Triticum aestivum PE=4 SV=1
		W5G513	>tr|W5G513|W5G513_WHEAT Uncharacterized protein OS=Triticum aestivum PE=4 SV=1;>tr|W5GZE3|W5GZE3_WHEAT Uncharacterized protein OS=Triticum aestivum PE=4 SV=1
2-Hydroxyisobutyrylation Acetylation (The proteins harbored three types of PTMs were not repeatiblity listed)	16	Q6V959	Ribosomal protein L3 OS=Triticum aestivum OX=4565 GN=RPL3 PE=2 SV=1
		W5B9L0	Oxygen evolving enhancer protein OS=Triticum aestivum OX=4565 GN=OEEP PE=2 SV=1
		P12119	Cytochrome b6-f complex subunit 4 OS=Triticum aestivum OX=4565 GN=petD PE=3 SV=3
		Q95H62	"30S ribosomal protein S14, chloroplastic OS=Triticum aestivum OX=4565 GN=rps14 PE=3 SV=1"
		P69555	Photosystem II reaction center protein H OS=Triticum aestivum OX=4565 GN=psbH PE=1 SV=2
		P58311	Photosystem I P700 chlorophyll a apoprotein A1 OS=Triticum aestivum OX=4565 GN=psaA PE=3 SV=1
		W5EDL3	Fructose-bisphosphate aldolase OS=Triticum aestivum OX=4565 GN=FBA5 PE=3 SV=1
		Q93W25	Peptidyl-prolyl cis-trans isomerase OS=Triticum aestivum OX=4565 GN=CyP3 PE=1 SV=1
		P58386	Photosystem I P700 chlorophyll a apoprotein A2 OS=Triticum aestivum OX=4565 GN=psaB PE=3 SV=1
		W5AUU5	Histone H3 OS=Triticum aestivum OX=4565 GN=CAMPLR22A2D_LOCUS3182 PE=3 SV=1
		W5AY52	"Chlorophyll a-b binding protein, chloroplastic OS=Triticum aestivum OX=4565 GN=CAMPLR22A2D_LOCUS3228 PE=3 SV=1"
		Q9SP56	Glutathione S-transferase OS=Triticum aestivum OX=4565 GN=GST1 PE=2 SV=1
		D8L9K9	"Fructose-1,6-bisphosphatase, cytosolic,putative,expressed OS=Triticum aestivum OX=4565 GN=TAA_ctg0464b.00040.1 PE=3 SV=1"
		P08823	"RuBisCO large subunit-binding protein subunit alpha, chloroplastic (Fragment) OS=Triticum aestivum OX=4565 PE=1 SV=1"
		W5GLX4	Heat shock cognate 70 kDa protein 1(predicted) OS=Triticum aestivum OX=4565 PE=3 SV=1
		W5BV49	Cupin_3 domain-containing protein OS=Triticum aestivum OX=4565 GN=CAMPLR22A2D_LOCUS3133 PE=4 SV=1
2-Hydroxyisobutyrylation & Succinylation (The proteins harbored three types of PTMs were not repeatiblity listed)	13	W5BEP1	"ATP synthase subunit d, mitochondrial OS=Triticum aestivum OX=4565 GN=CAMPLR22A2D_LOCUS2925 PE=3 SV=1"
		A0A077RY29	2-oxoglutarate/malate translocator(predicted) OS=Triticum aestivum OX=4565 GN=TRAES_3BF280100010CFD_c1 PE=3 SV=1
		Q5I7K5	Ribosomal protein P1 OS=Triticum aestivum OX=4565 PE=1 SV=1
		A0A096URP1	"Chlorophyll a-b binding protein, chloroplastic OS=Triticum aestivum OX=4565 PE=3 SV=1"
		W5GWI9	SCP2 domain-containing protein OS=Triticum aestivum OX=4565 PE=4 SV=1
		W5EAP3	Ribosomal protein OS=Triticum aestivum OX=4565 PE=3 SV=1
		Q41629	"ADP,ATP carrier protein 1, mitochondrial OS=Triticum aestivum OX=4565 GN=ANT-G1 PE=3 SV=1"
		Q332R4	ATP synthase subunit alpha OS=Triticum aestivum OX=4565 GN=atp1-1 PE=3 SV=1
		W5I5G5	60S ribosomal protein L9(predicted) OS=Triticum aestivum OX=4565 GN=TRAES_3BF060500370CFD_c1 PE=4 SV=1
		W5ADS2	Ubiquitin-like domain-containing protein OS=Triticum aestivum OX=4565 PE=4 SV=1
		A0A0C4BJE5	Serine hydroxymethyltransferase OS=Triticum aestivum OX=4565 PE=3 SV=1
		Q5I7L3	Ribosomal protein OS=Triticum aestivum OX=4565 PE=1 SV=1
		W5BMW7	EF1_GNE domain-containing protein OS=Triticum aestivum OX=4565 GN=CAMPLR22A2D_LOCUS1597 PE=3 SV=1
