# Supplementary material for: Systematic analysis of lysine 2-hydroxyisobutyrylation posttranslational modification in wheat leaves
Source: PLoS One. 2021 Jun 17;16(6):e0253325. doi: 10.1371/journal.pone.0253325 (PMC8211214; doi:10.1371/journal.pone.0253325)
Supplement: S5 Table — (XLSX) [file pone.0253325.s007.xlsx]

## Sheet: Sheet3
Overlap category	Overlapped Sites number	Corresponding protein ID	Modified postion	Protein description
2-Hydroxyisobutyrylation & Acetylation & Succinylation	4	W5G4A2	334	Fructose-bisphosphate aldolase OS=Triticum aestivum OX=4565 GN=FBA9 PE=3 SV=1
		W5CXE7	21	"Hydrogen-transporting ATP synthase, rotational mechanism(predicted) OS=Triticum aestivum OX=4565 GN=TRAES_3BF086900030CFD_c1 PE=4 SV=1"
		P06528	133	"ATP synthase subunit b, chloroplastic OS=Triticum aestivum OX=4565 GN=atpF PE=3 SV=1"
		Q03033	161	Elongation factor 1-alpha OS=Triticum aestivum OX=4565 GN=TEF1 PE=2 SV=1
Acetylation & Succinylation (The sites beared three types of PTMs were not repeatiblity listed)	17	W5B1X6	153	>tr|W5B1X6|W5B1X6_WHEAT Uncharacterized protein OS=Triticum aestivum PE=4 SV=1;>tr|W5C4P1|W5C4P1_WHEAT Uncharacterized protein OS=Triticum aestivum PE=4 SV=1;>tr|W5BQ58|W5BQ58_WHEAT Uncharacterized protein OS=Triticum aestivum PE=4 SV=1
		Q1XIR9	544	>sp|Q1XIR9|HGL1A_WHEAT 4-hydroxy-7-methoxy-3-oxo-3,4-dihydro-2H-1,4-benzoxazin-2-yl glucoside beta-D-glucosidase 1a, chloroplastic OS=Triticum aestivum GN=GLU1A PE=1 SV=1;>tr|W5BAF7|W5BAF7_WHEAT Uncharacterized protein OS=Triticum aestivum PE=3 SV=1
		W5B7Y9	123	>tr|W5B7Y9|W5B7Y9_WHEAT Aminomethyltransferase OS=Triticum aestivum PE=3 SV=1;>tr|W5AQS1|W5AQS1_WHEAT Uncharacterized protein OS=Triticum aestivum PE=3 SV=1
		P12782	200	>sp|P12782|PGKH_WHEAT Phosphoglycerate kinase, chloroplastic OS=Triticum aestivum PE=2 SV=1;>tr|W4ZQG3|W4ZQG3_WHEAT Phosphoglycerate kinase (Fragment) OS=Triticum aestivum PE=3 SV=1;>tr|W5ACW3|W5ACW3_WHEAT Phosphoglycerate kinase OS=Triticum aestivum PE=3
		Q8LRM8	119	>sp|Q8LRM8|TCTP_WHEAT Translationally-controlled tumor protein homolog OS=Triticum aestivum GN=TCTP PE=2 SV=1;>tr|W5EA22|W5EA22_WHEAT Uncharacterized protein (Fragment) OS=Triticum aestivum PE=4 SV=1
		P12782	145	>sp|P12782|PGKH_WHEAT Phosphoglycerate kinase, chloroplastic OS=Triticum aestivum PE=2 SV=1;>tr|W4ZQG3|W4ZQG3_WHEAT Phosphoglycerate kinase (Fragment) OS=Triticum aestivum PE=3 SV=1;>tr|W5ACW3|W5ACW3_WHEAT Phosphoglycerate kinase OS=Triticum aestivum PE=3
		P12782	196	>sp|P12782|PGKH_WHEAT Phosphoglycerate kinase, chloroplastic OS=Triticum aestivum PE=2 SV=1;>tr|W4ZQG3|W4ZQG3_WHEAT Phosphoglycerate kinase (Fragment) OS=Triticum aestivum PE=3 SV=1;>tr|W5ACW3|W5ACW3_WHEAT Phosphoglycerate kinase OS=Triticum aestivum PE=3
		W5B7Y9	154	>tr|W5B7Y9|W5B7Y9_WHEAT Aminomethyltransferase OS=Triticum aestivum PE=3 SV=1;>tr|W5AQS1|W5AQS1_WHEAT Uncharacterized protein OS=Triticum aestivum PE=3 SV=1
		W5G513	126	>tr|W5G513|W5G513_WHEAT Uncharacterized protein OS=Triticum aestivum PE=4 SV=1;>tr|W5GZE3|W5GZE3_WHEAT Uncharacterized protein OS=Triticum aestivum PE=4 SV=1
		W5C275	58	>tr|W5C275|W5C275_WHEAT Superoxide dismutase OS=Triticum aestivum PE=3 SV=1;>tr|P93606|P93606_WHEAT Superoxide dismutase OS=Triticum aestivum GN=SOD3.2 PE=2 SV=1;>tr|W5B755|W5B755_WHEAT Uncharacterized protein OS=Triticum aestivum PE=3 SV=1
		W5C275	220	>tr|W5C275|W5C275_WHEAT Superoxide dismutase OS=Triticum aestivum PE=3 SV=1;>tr|P93606|P93606_WHEAT Superoxide dismutase OS=Triticum aestivum GN=SOD3.2 PE=2 SV=1;>tr|W5B755|W5B755_WHEAT Uncharacterized protein OS=Triticum aestivum PE=3 SV=1
		W5HI59	45	>tr|W5HI59|W5HI59_WHEAT Uncharacterized protein (Fragment) OS=Triticum aestivum PE=4 SV=1;>tr|W5I786|W5I786_WHEAT Uncharacterized protein (Fragment) OS=Triticum aestivum PE=4 SV=1;>tr|W5HSG3|W5HSG3_WHEAT Uncharacterized protein (Fragment) OS=Triticum aesti
		W5BAB9	240	>tr|W5BAB9|W5BAB9_WHEAT Uncharacterized protein OS=Triticum aestivum PE=3 SV=1;>tr|W5ATV6|W5ATV6_WHEAT Uncharacterized protein OS=Triticum aestivum PE=3 SV=1;>tr|W5BQP6|W5BQP6_WHEAT Uncharacterized protein (Fragment) OS=Triticum aestivum PE=3 SV=1
		W5E8X2	29	>tr|W5E8X2|W5E8X2_WHEAT Uncharacterized protein OS=Triticum aestivum PE=3 SV=1;>tr|W5CGE0|W5CGE0_WHEAT Uncharacterized protein (Fragment) OS=Triticum aestivum PE=3 SV=1;>tr|W5DA63|W5DA63_WHEAT Uncharacterized protein (Fragment) OS=Triticum aestivum PE=3 SV
		W5EQK1	292	>tr|W5EQK1|W5EQK1_WHEAT Uncharacterized protein OS=Triticum aestivum PE=4 SV=1;>tr|W5E9C7|W5E9C7_WHEAT Uncharacterized protein OS=Triticum aestivum PE=4 SV=1;>tr|W5DSM4|W5DSM4_WHEAT Uncharacterized protein OS=Triticum aestivum PE=4 SV=1;>tr|W5F3Y2|W5F3Y2_W
		P84188	50	>sp|P84188|SGAT_WHEAT Serine--glyoxylate aminotransferase (Fragments) OS=Triticum aestivum PE=1 SV=1
		W4ZQ56	7	>tr|W4ZQ56|W4ZQ56_WHEAT Uncharacterized protein (Fragment) OS=Triticum aestivum PE=3 SV=1
2-Hydroxyisobutyrylation & Acetylation (The sites beared three types of PTMs were not repeatiblity listed)	19	P12112	266	"ATP synthase subunit alpha, chloroplastic OS=Triticum aestivum OX=4565 GN=atpA PE=3 SV=2"
		Q93W25	44	Peptidyl-prolyl cis-trans isomerase OS=Triticum aestivum OX=4565 GN=CyP3 PE=1 SV=1
		L0GED8	16	14-3-3 protein OS=Triticum aestivum OX=4565 GN=14R2 PE=2 SV=1
		D8L9K9	228	"Fructose-1,6-bisphosphatase, cytosolic,putative,expressed OS=Triticum aestivum OX=4565 GN=TAA_ctg0464b.00040.1 PE=3 SV=1"
		W5AUU5	80	Histone H3 OS=Triticum aestivum OX=4565 GN=CAMPLR22A2D_LOCUS3182 PE=3 SV=1
		L0GED8	129	14-3-3 protein OS=Triticum aestivum OX=4565 GN=14R2 PE=2 SV=1
		W5G4A2	279	Fructose-bisphosphate aldolase OS=Triticum aestivum OX=4565 GN=FBA9 PE=3 SV=1
		W5B9L0	124	Oxygen evolving enhancer protein OS=Triticum aestivum OX=4565 GN=OEEP PE=2 SV=1
		L0GED8	142	14-3-3 protein OS=Triticum aestivum OX=4565 GN=14R2 PE=2 SV=1
		P58386	169	Photosystem I P700 chlorophyll a apoprotein A2 OS=Triticum aestivum OX=4565 GN=psaB PE=3 SV=1
		Q95H62	19	"30S ribosomal protein S14, chloroplastic OS=Triticum aestivum OX=4565 GN=rps14 PE=3 SV=1"
		P12112	11	"ATP synthase subunit alpha, chloroplastic OS=Triticum aestivum OX=4565 GN=atpA PE=3 SV=2"
		L0GED8	101	14-3-3 protein OS=Triticum aestivum OX=4565 GN=14R2 PE=2 SV=1
		Q93W25	94	Peptidyl-prolyl cis-trans isomerase OS=Triticum aestivum OX=4565 GN=CyP3 PE=1 SV=1
		W5GLX4	530	Heat shock cognate 70 kDa protein 1(predicted) OS=Triticum aestivum OX=4565 PE=3 SV=1
		P08823	12	"RuBisCO large subunit-binding protein subunit alpha, chloroplastic (Fragment) OS=Triticum aestivum OX=4565 PE=1 SV=1"
		P08823	364	"RuBisCO large subunit-binding protein subunit alpha, chloroplastic (Fragment) OS=Triticum aestivum OX=4565 PE=1 SV=1"
		W5EDL3	367	Fructose-bisphosphate aldolase OS=Triticum aestivum OX=4565 GN=FBA5 PE=3 SV=1
		Q6V959	368	Ribosomal protein L3 OS=Triticum aestivum OX=4565 GN=RPL3 PE=2 SV=1
2-Hydroxyisobutyrylation & Succinylation (The sites beared three types of PTMs were not repeatiblity listed)	22	Q41629	286	"ADP,ATP carrier protein 1, mitochondrial OS=Triticum aestivum OX=4565 GN=ANT-G1 PE=3 SV=1"
		W5GWI9	102	SCP2 domain-containing protein OS=Triticum aestivum OX=4565 PE=4 SV=1
		L0GED8	75	14-3-3 protein OS=Triticum aestivum OX=4565 GN=14R2 PE=2 SV=1
		A0A0C4BJE5	396	Serine hydroxymethyltransferase OS=Triticum aestivum OX=4565 PE=3 SV=1
		W5I5G5	163	60S ribosomal protein L9(predicted) OS=Triticum aestivum OX=4565 GN=TRAES_3BF060500370CFD_c1 PE=4 SV=1
		Q332R4	486	ATP synthase subunit alpha OS=Triticum aestivum OX=4565 GN=atp1-1 PE=3 SV=1
		W5BMW7	15	EF1_GNE domain-containing protein OS=Triticum aestivum OX=4565 GN=CAMPLR22A2D_LOCUS1597 PE=3 SV=1
		A0A0C4BJE5	464	Serine hydroxymethyltransferase OS=Triticum aestivum OX=4565 PE=3 SV=1
		W5G4A2	47	Fructose-bisphosphate aldolase OS=Triticum aestivum OX=4565 GN=FBA9 PE=3 SV=1
		Q5I7K5	32	Ribosomal protein P1 OS=Triticum aestivum OX=4565 PE=1 SV=1
		W5EAP3	151	Ribosomal protein OS=Triticum aestivum OX=4565 PE=3 SV=1
		A0A096URP1	115	"Chlorophyll a-b binding protein, chloroplastic OS=Triticum aestivum OX=4565 PE=3 SV=1"
		W5D4R0	180	Chloroplast photosystem II 22 kDa protein(predicted) OS=Triticum aestivum OX=4565 GN=TRAES_3BF044200210CFD_c1 PE=4 SV=1
		A0A077RY29	62	2-oxoglutarate/malate translocator(predicted) OS=Triticum aestivum OX=4565 GN=TRAES_3BF280100010CFD_c1 PE=3 SV=1
		A0A0C4BJE5	385	Serine hydroxymethyltransferase OS=Triticum aestivum OX=4565 PE=3 SV=1
		Q5I7L3	151	Ribosomal protein OS=Triticum aestivum OX=4565 PE=1 SV=1
		P06528	87	"ATP synthase subunit b, chloroplastic OS=Triticum aestivum OX=4565 GN=atpF PE=3 SV=1"
		P12112	114	"ATP synthase subunit alpha, chloroplastic OS=Triticum aestivum OX=4565 GN=atpA PE=3 SV=2"
		A0A0C4BJE5	180	Serine hydroxymethyltransferase OS=Triticum aestivum OX=4565 PE=3 SV=1
		Q332R4	120	ATP synthase subunit alpha OS=Triticum aestivum OX=4565 GN=atp1-1 PE=3 SV=1
		W5G4A2	68	Fructose-bisphosphate aldolase OS=Triticum aestivum OX=4565 GN=FBA9 PE=3 SV=1
		W5ADS2	48	Ubiquitin-like domain-containing protein OS=Triticum aestivum OX=4565 PE=4 SV=1
